# Supplementary material for: Systems-Mapping of Herbal Effects on Complex Diseases Using the Network-Perturbation Signatures
Source: Front Pharmacol. 2018 Oct 18;9:1174. doi: 10.3389/fphar.2018.01174 (PMC6201628; doi:10.3389/fphar.2018.01174)
Supplement: Supplementary file 2 [file Data_Sheet_2.ZIP]

Archive with 6 entries (6 files):
- Supplementary Table 2.csv
- Supplementary Table 3.csv
- Supplementary Table 4.csv
- Supplementary Table 5.csv
- Supplementary Table 6.csv
- Supplementary Table 1.csv
