# Supplementary material for: Systems-Mapping of Herbal Effects on Complex Diseases Using the Network-Perturbation Signatures
Source: Front Pharmacol. 2018 Oct 18;9:1174. doi: 10.3389/fphar.2018.01174 (PMC6201628; doi:10.3389/fphar.2018.01174)
Supplement: Supplementary file 2 [file Data_Sheet_2.ZIP › Supplementary Table 2.csv]

Herb_ID	Herb_Chinese_Name	Herb_Pinyin	Herb_English_Name	Herb_Synonymy_Name	UBE2Q1	RNF14	RPL26	UBE2Q2	RNF10	RNF11	RNF13	REM1	RPEL1	UCHL5	RNF17	MZT2A	MZT2B	ATRX	PMM2	PMM1	ASS1	NCBP1	RBM14	NID2	CAMK1	COPRS	ZNF707	CAMK4	ZC3H10	ZC3H13	RNF115	ZC3H15	ZC3H14	SPN	RNF111	NACAP1	ZC3H18	GRIN1	DHX8	DHX9	TCOF1	NUP98	XPC	SP1	XPA	SP3	SP4	CAMKV	GOLIM4
Herb_1	���ز�	Aidicha	Ardisiae Japonicae Herba	Ardisia Japonica|Ardisia Joponicabl|Ardisiae Japonicae|Ardisiae Japonicae Herba|Japanese Ardisia Herb|Ai Di Cha|AiDiCha	-0.029989012	-0.030596678	-0.247675661	-0.012285361	-0.044820893	-0.129206792	-0.012165537	-0.035117211	-0.001133787	-0.039552914	0	-0.001850954	-0.026736446	-0.048026764	-0.261704238	-0.261704238	-0.056037757	-0.240440163	0.002565043	-0.044500155	-0.274915155	-0.1889765	-0.018654252	-0.032929194	-0.02733538	-0.028238669	-0.018494055	-0.006542744	-0.000862228	-0.055873852	-0.031298074	-0.02606885	-0.020929577	-0.666962309	-0.025118201	-0.355472536	-0.14905445	-0.041822587	-0.052893046	-1.416920276	-0.087758428	-0.209662548	-0.841911554	0	-0.004250894
Herb_2	��Ҷ	Aiye	Folium Artemisiae Argyi	Artemisia Argyi|Artemisia Lavandulaefolia|Artemisia Mongolica|Artemisia Princeps|Artemisia Rubripes|Artemisia Vulgaris|Folium Artemisiae Argyi|Ai Ye|AiYe	-0.028631506	-0.03114625	-0.258507633	-0.009817805	-0.039986653	-0.099513823	-0.010428185	-0.032819687	0	-0.049893214	0	-0.001191909	-0.019976064	-0.047167155	-0.131315039	-0.131315039	-0.047253375	-0.182915442	-0.017399729	-0.037750641	-0.30134641	-0.104101449	-0.011260289	-0.016589973	-0.024144745	-0.027049577	-0.018090001	-0.007257899	-0.000658268	-0.058836314	-0.036187926	-0.002341396	-0.018476135	-0.385057033	-0.021973722	-0.358567998	-0.152721794	-0.035628111	-0.067501092	-1.85940328	-0.077140409	-0.478213712	-1.057262202	0	-0.002618893
Herb_3	��Ϣ��	Anxixiang	Benzoinum	Benzoin|Benzoinum|Styrax Benzoin|Styrax Tonkinensis|An Xi Xiang|AnXiXiang	-0.013414265	-0.016886882	-0.115772434	-0.005316775	-0.008951954	-0.040182141	-0.005221144	-0.007227821	0	-0.002863866	0	-7.12E-05	-0.003167567	-0.008266589	-0.128383211	-0.128383211	-0.042042537	-0.145153593	0.002275017	-0.00897486	-0.158891791	-0.056235385	-0.004713099	-0.011943188	-0.005160858	-0.005524971	-0.003643261	-0.004650146	0.000362539	-0.011260019	-0.01973054	-0.001180747	-0.006978729	-0.414611881	-0.00375863	-0.14331805	-0.067177436	-0.012642061	-0.026007134	-0.957225575	-0.040445303	-0.246863697	-0.584586929	0	-0.000506526
Herb_4	�˽�����	Bajiaohuixiang	Anisi Stellati Fructus	Anisi Stellati Fructus|Chinese Star Anise|Fructus Anisi Stellati|Illicium Verum|Ba Jiao Hui Xiang|BaJiaoHuiXiang	-0.013770809	-0.024019954	-0.169423042	-0.006635075	-0.032693707	-0.10173581	-0.005587416	-0.008628399	0	-0.041353047	0	-0.001706762	-0.010919886	-0.06290466	-0.018516809	-0.018516809	-0.041411342	-0.084085419	-0.016478898	-0.04429391	-0.187749141	-0.131049449	-0.006389855	-0.031569665	-0.017980749	-0.028335637	-0.013944074	-0.004453121	-0.000961844	-0.048120336	-0.0220478	-0.016643677	-0.021735343	-0.418197581	-0.026631249	-0.279078099	-0.105727292	-0.034377561	-0.048599093	-1.223566176	-0.058281707	-0.391630167	-0.394666235	0	-0.00222049
Herb_5	�˽���	Bajiaolian	Dysosmae Verspiellis Rhixoma Et Radix	Disporum Leschenaultianum|Dysosma Versipellis|Dysosmae Verspiellis Rhixoma Et Radix|Ba Jiao Lian|BaJiaoLian	-0.013004755	-0.011437998	-0.140751987	-0.00580406	-0.020377467	-0.100697039	-0.002684344	-0.006446188	0	-0.043361895	0	-0.001796599	-0.017036253	-0.041137518	-0.018516809	-0.018516809	-0.017009932	-0.049925696	-0.0137942	-0.029120094	-0.024729264	-0.0979411	-0.00316933	-0.023374469	-0.016067123	-0.019941714	-0.011294097	-0.00466583	-0.001418491	-0.034969991	-0.017726806	-0.013828571	-0.013024027	-0.178614317	-0.019931715	-0.244298735	-0.096964776	-0.030881499	-0.024530957	-0.781625791	-0.040971121	-0.295034002	-0.194844183	0	-0.00304734
Herb_6	�Ͷ�	Badou	Crotonis Fructus	Croton Tiglium|Crotonis Fructus|Pu Rging Croton|Ba Dou|BaDou	-0.009379405	0.008090738	-0.065915627	-0.003245108	-0.014153164	-0.026860157	-0.004536025	-0.008412696	-0.000566893	-0.011452171	0	1.43E-05	-0.004953185	-0.002524876	-0.032095803	-0.032095803	-0.005312599	-0.056927793	0.012270352	-0.004412983	-0.03030391	-0.025322901	-0.001611714	0.012279163	-0.013678298	-0.008176203	-0.00598246	-0.003273481	0.000216791	-0.006697997	-0.017695755	-0.01220275	-0.003625702	-0.315976429	-0.005720687	-0.093930807	-0.045042709	-0.010860087	-0.044786492	-0.256362363	-0.027737231	-0.086766921	-0.147417395	0	-0.000464756
Herb_7	�����	Bajitian	Morindae Officinalis Radix	Medicinal Indian Mulberry|Medicinal Indianmulberry|Morinda Officinalis|Morindae Officinalis Radix|Radix Morindae Officinalis|Ba Ji Tian|BaJiTian	-0.027824216	-0.005345145	-0.18758399	-0.008637474	-0.047176917	-0.069084765	-0.012160726	-0.019146136	-0.001133787	-0.040265786	0	-7.42E-05	-0.00990441	-0.034857831	-0.163410842	-0.163410842	-0.051037398	-0.155486261	0.001406741	-0.028737121	-0.236186678	-0.173060911	-0.002952738	-0.014977693	-0.026499785	-0.024283281	-0.015481958	-0.006395446	0.000643048	-0.035157267	-0.034250538	-0.030221471	-0.016214453	-0.387535446	-0.012523672	-0.278201035	-0.124945241	-0.030523358	-0.05472651	-1.63635883	-0.090227228	-0.316912915	-1.141026709	0	-0.004053029
Herb_8	����	Baqia	Smilax China	Smilax China|Ba Qia|BaQia	-0.014280118	-0.0121984	-0.10316392	-0.004706303	-0.022374928	-0.061875333	-0.005535409	-0.007561854	-0.000566893	-0.026755371	0	-0.000223543	-0.006371786	-0.028467211	0	0	-0.035391156	-0.090400374	-0.006236762	-0.023272323	-0.132977091	-0.088438584	-0.004519913	-0.012382271	-0.010031081	-0.01263119	-0.009721412	-0.002300327	0.00010694	-0.040155526	-0.017216326	-0.010549068	-0.009242281	-0.148039482	-0.014002457	-0.150575936	-0.050392317	-0.017633998	-0.021679261	-0.753033201	-0.035471835	-0.27102001	-0.187365733	0	-0.001548829
Herb_9	�ױⶹ	Baibiandou	Lablab Semen Album	Lablab Semen Album|Semen Lablab Album|White Hyacinth Bean|Bai Bian Dou|BaiBianDou	-0.00310031	0.001394721	-0.020378567	-0.001427057	-0.00451296	-0.006283822	-0.002281602	-0.00105094	0	5.20E-05	0	0.000123466	-0.001497492	-0.001668049	0	0	-0.007096331	-0.021547304	0.006985721	-0.000817136	-0.032208533	-0.0212941	0.00026833	0.003237388	-0.000959567	-0.00390731	-0.002725038	-0.001183655	0.000142086	-0.005479979	-0.003508214	-0.000220864	-0.001548315	-0.056427517	-0.000372724	-0.034212898	-0.019210969	-0.006832134	-0.009904773	-0.046696247	-0.008649025	-0.006521133	-0.053379743	0	-6.17E-05
Herb_10	�׸���	Baifuzi	Typhonii Rhizoma	Giant Typhonium Rhizome|Rhizoma Typhonii|Rhizome Of Giant Typhonium|Typhonii Rhizoma|Bai Fu Zi|BaiFuZi	-0.005097678	-0.014352831	-0.059461316	-0.004051205	-0.013610041	-0.029654376	-0.0047435	-0.007779128	-0.000566893	-0.008266561	0	-0.000162419	-0.002927299	-0.014718995	0	0	-0.011230975	-0.079178113	0.00398699	-0.00822868	-0.055559283	-0.060773187	-0.000294605	-0.006486178	-0.013031637	-0.009715532	-0.00486408	-0.003411936	-0.000324636	-0.010842233	-0.011106542	-0.007942715	-0.004342696	-0.107646099	-0.0034719	-0.09077711	-0.044071379	-0.019141569	-0.017603932	-0.603741954	-0.019523518	-0.148960795	-0.331267206	0	-0.000634135
Herb_11	�׹�	Baiguo	Ginkgo Semen	Ginkgo Biloba|Ginkgo Nut|Ginkgo Semen|Bai Guo|BaiGuo	-0.027843871	-0.00233274	-0.240371338	-0.010084544	-0.051448717	-0.142936369	-0.012350584	-0.015524315	0	-0.054298659	-0.000103563	-0.001464206	-0.016677851	-0.068300837	-0.050612612	-0.050612612	-0.032901202	-0.129194422	0.001423043	-0.044823098	-0.348598657	-0.169030501	-0.007160009	-0.033151249	-0.031046421	-0.040956007	-0.027186362	-0.00751431	-0.001173127	-0.069028459	-0.041387082	-0.031462008	-0.019668864	-0.594573344	-0.030632223	-0.361213067	-0.132097654	-0.043665667	-0.050804044	-1.255134315	-0.078586556	-0.392402791	-0.361559912	0	-0.00413706
Herb_12	�׻�����	Baihuacaizi	Semen Cleomis	Semen Cleomis|Semen Gynandropsis|Spiderflower Seed|Bai Hua Cai Zi|BaiHuaCaiZi	0	0.00124533	-0.00621474	0	-0.000262006	-0.000333485	0	0	0	0.000538642	0	0	-0.00154321	0.000374035	0	0	0	-0.000235146	-0.000176473	-0.000382452	-0.000121015	0	0.000150038	0.00111149	0	-4.29E-05	0	0	0	1.82E-05	-0.001196329	-0.007334316	-0.000754625	-0.000922489	-0.000235146	-0.005074097	-0.00425829	-0.000539863	-0.003829259	-0.001301194	-0.002351299	-0.004472347	0	0	-6.94E-05
Herb_13	�׻������	Baihuasheshecao	Hedyotis Diffusae Herba	Hedyotis Corymbosa|Hedyotis Diffusa|Hedyotis Diffusae Herba|Oldenlandia|Oldenlandia Diffusa|Spreading Hedyotis Herb|Bai Hua She She Cao|BaiHuaSheSheCao	-0.010132664	-0.002799075	-0.113747377	-0.004185456	-0.017010238	-0.041420567	-0.001789115	-0.007244153	-0.000566893	-0.019785165	0	-0.000654829	-0.006349316	-0.034567685	-0.034564711	-0.034564711	-0.034821468	-0.060425136	-0.010265529	-0.024523953	-0.133371963	-0.053745322	-0.004175404	-0.024762698	-0.010482192	-0.013691709	-0.006877467	-0.001662177	-0.00115923	-0.035710688	-0.01523294	-0.028352376	-0.008970172	-0.182226385	-0.014333872	-0.152921075	-0.059404047	-0.016680663	-0.020916674	-0.662945307	-0.029691848	-0.281148763	-0.183924882	0	-0.001891594
Herb_14	�׼�	Baiji	Bletilla Striata (Thunb.Ex A.Murray)Rchb.F.	Bletilla Striata|Bletilla Striata|Common Bletilla Pseudobulb|Rhizoma Bletillae|Bai Ji|BaiJi	-0.006224065	-0.019239678	-0.025836837	-0.000746077	0.003905259	-0.022221454	-0.001819965	-0.003804778	0	-0.005335789	0	0.001236858	-0.00269684	-0.007367924	0	0	-0.009331648	-0.116512203	2.95E-05	-0.005806763	-0.030770951	-0.032102482	0.000203685	-0.004980251	-0.002650116	-0.001612783	-0.000897417	-0.00050726	0	-0.015616618	-0.002756266	-0.007849852	-0.00219331	-0.555411267	-0.001931833	-0.037371921	-0.011785166	-0.003980651	-0.002146844	-0.338037218	-0.009592682	-0.18649218	-0.18981283	0	-3.71E-05
Herb_15	����	Bailian	Ampelopsis Japonica	Ampelopsis Japonica|Japanese Ampelopsis|Paullinia Japonica|Radix Ampelopsis|Bai Lian|BaiLian	-0.012644818	-0.007377065	-0.144694536	-0.0059993	-0.0267185	-0.093156483	-0.00412574	-0.01456516	0	-0.030851385	0	-0.001597557	-0.012891058	-0.041509829	-0.018782202	-0.018782202	-0.045362169	-0.081086113	-0.011122412	-0.030355192	-0.148994444	-0.132287638	-0.004168312	-0.035624677	-0.015491731	-0.020430938	-0.010874964	-0.004758473	-0.002061235	-0.05298269	-0.02459777	-0.014182649	-0.011516787	-0.235436297	-0.020867374	-0.235475286	-0.08739273	-0.033480682	-0.040529783	-0.991354394	-0.063514364	-0.348331308	-0.205582027	0	-0.002849267
Herb_16	��ë��	Baimaoteng	Herba Solani Lyrati	Herba Solani Lyrati|Solanum Lyratum Thunb|Solanum Vine|Bai Mao Teng|BaiMaoTeng	-0.005561791	-0.002338935	-0.050666633	-0.002378344	-0.006770811	-0.018967456	-0.001058201	-0.006188002	0	-0.012815431	0	-0.000105682	-0.002649665	-0.014030011	-0.016047901	-0.016047901	-0.007532763	-0.024576333	-0.0028922	-0.007128832	-0.106788249	-0.048953809	-0.003590009	-0.010370964	0.000638663	-0.003792686	-0.003646181	-0.000744585	7.47E-05	-0.006893562	-0.00691641	-0.005208392	-0.002741425	-0.048004059	-0.004167312	-0.05560845	-0.021268171	-0.004212139	-0.006190989	-0.253665043	-0.007602585	-0.069117812	-0.037434598	0	-0.000134612
Herb_17	��ë�Ŀݲ�	Baimaoxiakucao	Ajugae Decumbentis Herba	Ajuga Decumbens|Ajuga Decumbens Thunb|Ajuga Decumbus|Ajuga Nipponensis Makino|Ajugae Decumbentis Herba|Decumbent Bugle|Palemane Prunella|Bai Mao Xia Ku Cao|BaiMaoXiaKuCao	-0.007355682	0.007038319	-0.093861687	-0.00299214	-0.004415559	-0.04773103	-0.001148634	-0.008129599	0	-0.04617284	0	-0.000527846	-0.008356163	-0.025656591	-0.064654526	-0.064654526	-0.015559402	-0.036151183	-0.008477493	-0.019560618	-0.008465794	-0.037774997	-0.007748842	-0.008763577	-0.009730362	-0.010389104	-0.003082751	-0.001300055	-9.41E-05	-0.008265413	-0.004505809	-0.031462451	-0.00635924	-0.088929043	-0.011168882	-0.118177142	-0.052339429	-0.007900308	-0.011680445	-0.369105441	-0.014007178	-0.147342459	-0.026657002	0	-0.000291877
Herb_18	��é��	Baimaogen	Imperatae Rhizoma	Cogongrass Rhizome|Imperatae Rhizoma|Lalang Grass Rhizome|Rhizoma Imperatae|Rhizome Of Cogon Satintail|Bai Mao Gen|BaiMaoGen	-0.007574635	-0.007478548	-0.073551351	-0.0011813	-0.013101927	-0.033068071	-0.003589037	-0.00580115	0	-0.006517712	0	-7.89E-05	-0.004399504	-0.011554213	0	0	-0.021888128	-0.058878746	-0.001651933	-0.003894009	-0.231761046	-0.073227535	-0.001662032	-0.016064125	-0.003913056	-0.006734327	-0.006455221	-0.00233314	0	-0.012690185	-0.00991774	-0.005442894	-0.003970258	-0.117283668	-0.002296628	-0.081728146	-0.029518497	-0.011591966	-0.019789092	-0.477929713	-0.011786274	-0.119263918	-0.248647905	0	-0.000300801
Herb_19	��ǰ	Baiqian	Cynanchistauntonii Rhizoma Et Radix	Cynanchistauntonii Rhizoma Et Radix|Cynanchum Root|Cynanchum Stauntoni|Radix Cynanchi|Rhizoma Cynanchi Stauntonii|Bai Qian|BaiQian	-0.002412121	0.005877703	-0.035860849	-0.001269573	-0.000693957	-0.015583112	-0.000524215	-0.002838102	-0.000566893	-0.008119467	0	-4.99E-05	-0.002426943	-0.005672678	0	0	-0.004033118	-0.025951444	-0.000878139	-0.003410519	-0.017436755	-0.00184744	-0.004287178	-1.74E-05	-0.003725522	-0.003084938	7.05E-05	-0.001017189	-7.10E-05	-0.00218836	-0.001267708	-0.002562083	-0.001384335	-0.066730501	-0.002572765	-0.039398621	-0.015072632	-0.004881517	0.001171005	-0.128692841	-0.002449166	-0.071197864	-0.039544031	0	-0.000286776
Herb_20	������	Baiqucai	Chelidonii Herba	Celandine|Chelidonii Herba|Chelidonium Majus|Greater Celandine|Bai Qu Cai|BaiQuCai	-0.012019887	-0.021064032	-0.060370205	-0.005638426	-0.008362264	-0.062329926	-0.002122097	-0.008514671	-0.000566893	-0.020182448	0	-0.000151726	-0.010910427	-0.027792913	-0.018782202	-0.018782202	0.006514085	-0.03554185	-0.010806148	-0.011510186	-0.011440317	-0.092433061	-0.000409404	0.001328034	-0.002730908	-0.015013064	-0.005077647	-0.00200069	-7.84E-05	-0.010949907	-0.010927028	-0.000956134	-0.003073405	-0.782405912	-0.008733642	-0.096889056	-0.039584112	-0.010901015	-0.016187005	-0.933292304	-0.03473672	-0.405310347	-0.307987677	0	-0.00055723
Herb_21	����	Baishao	Paeoniae Radix Alba	Paeonia Lactiflora|Common Peony|Paeonia Albiflora|Paeonia Lactiflora Pall|Paeoniae Radix Alba|Radix Paeoniae Alba|Root Of Herbaceous Peony|White Paeony Root|White Peony Root|Bai Shao|BaiShao	-0.00981381	0.010910753	-0.14971303	-0.004923824	-0.013504257	-0.060443178	-0.004909026	-0.009981867	-0.000566893	-0.030542806	0	-0.000832297	-0.009006162	-0.036243321	-0.048409097	-0.048409097	-0.032596992	-0.06959109	0.002787632	-0.012442153	-0.27269725	-0.136255749	-0.005039492	-0.016040673	-0.006924299	-0.013634479	-0.007308918	-0.002942579	1.41E-05	-0.031535536	-0.012073289	-0.027495135	-0.011911694	-0.206636942	-0.01109454	-0.199405975	-0.090161472	-0.020012329	-0.039194108	-0.766204852	-0.048757143	-0.220871086	-0.325915184	0	-0.001194054
Herb_22	����	Baizhu	Atractylodes Macrocephala Koidz.	Atractylis Macrocephala|Atractylodes Macrocephala|Atractylodes Macrocephala Koidz|Largehead Atractylodes|Largehead Atractylodes Rh|Rhizoma Atractylodis|White Atractylodes Rhizome|Bai Zhu|BaiZhu	-0.005419758	-0.004523542	-0.116853199	-0.003321493	-0.00771472	-0.0439213	-0.002433855	-0.007466464	0	-0.017146997	0	-0.000152223	-0.003069798	-0.018073644	-0.048143704	-0.048143704	-0.024595823	-0.054758386	-0.013107816	-0.004898079	-0.04238402	-0.037129227	-0.007694746	-0.013508802	-0.003547169	-0.010745213	-0.004337151	-0.001604461	7.10E-05	-0.00809439	-0.012969102	-0.008077502	-0.006243559	-0.266738923	-0.005412483	-0.126454276	-0.057430226	-0.012626025	-0.033150657	-0.566369635	-0.034246247	-0.171400586	-0.390983594	0	-0.000779513
Herb_23	��ͷ��	Baitouweng	Pulsatilliae Radix	Anemone Chinensis|Chinese Pulsatilla Root|Pulsatilla Campanella|Pulsatilla Cernua|Pulsatilla Chinensis|Pulsatilla Dahurica|Pulsatilliae Radix|Bai Tou Weng|BaiTouWeng	-0.005648387	0.043252589	-0.11711802	-0.002528669	-0.000465364	-0.023771963	-0.00067327	-0.008151741	0	-0.005769876	0	-0.000125282	-0.004708578	-0.018626602	-0.048143704	-0.048143704	-0.029679841	-0.040944315	0.010231819	-0.008916601	-0.382269737	-0.031244297	-0.010119925	-0.000360011	-0.004255787	-0.00561652	-0.00021193	-0.001020297	-9.41E-05	-0.007209562	-0.001344337	-0.01478966	-0.002487696	-0.085516414	-0.005905297	-0.114348362	-0.05467489	-0.002563981	0.00130761	-0.182131032	-0.007173302	-0.12921787	-0.069963734	0	-0.000247809
Herb_24	��ޱ	Baiwei	Radix Cynanchi	Blackend Swallowwort|Cynanchum Atratum|Radix Cynanchi|Bai Wei|BaiWei	-0.012512958	0.024334552	-0.27300708	-0.005650756	0.021581242	-0.050684727	0.000414235	-0.022669469	-0.000566893	-0.055553337	0	-0.000107919	-0.022352297	-0.035172161	-0.385149633	-0.385149633	-0.021376189	-0.159747484	0.004588676	-0.018668181	-0.075414404	-0.075702772	-0.017263588	-0.031087735	-0.009488864	-0.00555743	0.005918132	-0.001423303	0	-0.008409424	-0.005293505	-0.048381668	-0.004838974	-0.256752263	-0.016221935	-0.230959644	-0.107976855	-0.008185404	-0.002113024	-0.549796629	-0.02745175	-0.147806148	-0.195476289	0	2.58E-06
Herb_25	����Ƥ	Baixianpi	Dictamni Cortex	Dictamni Cortex|Ba Ixian Pi|BaIxianPi	-0.013066969	-0.021740384	-0.220610219	-0.005798441	-0.023713287	-0.083559358	-0.0049233	-0.00925716	-0.001133787	-0.052811942	0	-0.001332288	-0.015931485	-0.048434352	-0.087646231	-0.087646231	-0.033773437	-0.101817986	-0.022846802	-0.049501848	-0.677612678	-0.064281902	-0.018265049	-0.021573172	-0.01891728	-0.019146681	-0.009822185	-0.003395058	-0.001009821	-0.033090586	-0.020683713	-0.0281464	-0.016252292	-0.2835311	-0.026024126	-0.264132746	-0.116804364	-0.026197552	-0.047103875	-1.188199774	-0.047872462	-0.537707004	-0.17983814	0	-0.0018503
Herb_26	��ҩ��	Baiyaozi	Radix Stephaniae Cepharanthae.	Oriental Stephania|Radix Stephaniae Cepharanthae|Stephania Cepharantha|Bai Yao Zi|BaiYaoZi	-0.009063077	-0.021751675	-0.092941744	-0.001974865	-0.006281272	-0.034797733	-0.00106586	-0.011285844	0	-0.009753215	0	-8.26E-05	-0.006753207	-0.015645962	0	0	0.028783257	-0.047681252	-0.007364922	-0.004106559	0.021484328	-0.042566038	-0.004271895	0.025623767	-0.001544214	-0.011855817	-0.002126433	-0.001685571	0.000145748	-0.012190526	-0.004229618	1.19E-05	-0.002913908	-0.517244265	-0.007614556	-0.089722175	-0.039922052	-0.009990613	-0.01265176	-0.559502167	-0.020043294	-0.304030851	-0.155560945	0	-0.001006484
Herb_27	����	Baizhi	A. Dahurica (Fisch.) Benth. Et Hook	Angelica Dahurica|Angelica Porphyrocaulis|Dahurian Angelica|Radix Angelicae Dahuricae|Bai Zhi|BaiZhi	-0.04053083	-0.035289323	-0.252270697	-0.013196881	-0.045904231	-0.128089913	-0.014291515	-0.039573814	-0.003968254	-0.014860012	0	-0.000183501	-0.01612284	-0.046473026	-0.016047901	-0.016047901	-0.035205122	-0.215920277	-0.000629249	-0.027865313	-0.195150491	-0.138484728	-0.011514978	-5.11E-06	-0.027469987	-0.029063675	-0.019463575	-0.013009218	0.001218715	-0.042880967	-0.034101348	-0.009306392	-0.019248485	-0.74074658	-0.020022215	-0.352804699	-0.177260247	-0.038863912	-0.096824453	-2.228760833	-0.081121892	-0.579429661	-1.205105296	0	-0.002441416
Herb_28	�ٲ�	Baibu	Stemonae Radix	Sessile Stemona Root|Stemona Japonica|Stemona Sessilifolia|Stemona Tuberosa|Stemonae Radix|Bai Bu|BaiBu	-0.008053049	0.008389962	-0.32559391	-0.00385521	-0.010154993	-0.082920485	-0.003121563	-0.049439914	-0.000566893	-0.059227559	0	-0.001043032	-0.004504905	-0.051555392	-0.417245436	-0.417245436	-0.019872881	-0.163622097	-0.013369954	-0.008218117	-0.09958805	-0.130024869	-0.024375656	-0.041838683	-0.003944061	-0.005690712	-0.007534982	-0.002058463	0	-0.013311861	-0.024019534	-0.005288894	-0.005178238	-0.466331506	-0.024855739	-0.265801943	-0.097353256	-0.012219159	0.00020862	-0.919203634	-0.046579134	-0.371629582	-0.332042734	0	-0.001395571
Herb_29	�ٺ�	Baihe	Lilii Bulbus	Lilii Bulbus|Lilium Brownii|Lilium Longiflorum|Lilium Pumilum|Lilium Tigrinum|Bai He|BaiHe	-0.011471167	-0.001373997	-0.150076682	-0.004535313	-0.008522098	-0.043159648	-0.002498093	-0.034982135	0	-0.026831536	0	-0.00038519	-0.019942469	-0.017591707	-0.192574816	-0.192574816	-0.017526449	-0.08863477	-0.011202466	-0.008881816	-0.084377972	-0.040034676	-0.008767098	-0.0233126	-0.00841697	-0.005425413	-0.002369335	-0.001347425	-0.001115354	-0.011876458	-0.032311017	-0.031584874	-0.004837578	-0.241036297	-0.013919619	-0.160246557	-0.068169106	-0.010012752	-0.010017641	-0.813367474	-0.032049433	-0.175882622	-0.420553448	0	-0.000600913
Herb_30	������	Baiziren	Platycladi Semen	Biota Orientalis|Chinese Arborvitae Kernel*|Platycladi Seed|Platycladi Semen|Semen Biotae Shelled|Bai Zi Ren|BaiZiRen	-0.009281689	0.010979658	-0.045327178	-0.003528691	-0.013259942	-0.02958392	-0.004414493	-0.003713554	-0.000566893	-0.004189461	0	0.000241029	-0.002262882	-0.019512079	0	0	-0.001908355	-0.035780594	0.012225917	-0.005257309	-0.028314555	-0.057489018	-0.000840073	0.008543193	-0.003784075	-0.012291855	-0.005517681	-0.002018666	7.10E-05	-0.009755628	-0.006740876	-0.000537846	-0.002069512	-0.119392996	-0.001949537	-0.085345366	-0.034447692	-0.008594579	-0.019795939	-0.158419825	-0.022949162	-0.023853264	-0.058567937	0	-0.000324146
Herb_31	�ܽ���	Baijiangcao	Herba Patriniae	Dahurian Patrinia Herb|Herba Patriniae|Bai Jiang Cao|BaiJiangCao	-0.019255378	-0.022515787	-0.213616221	-0.009973091	-0.036243235	-0.122589353	-0.004369582	-0.014798233	-0.001133787	-0.039852986	0	-0.002178599	-0.01917285	-0.056872682	-0.018516809	-0.018516809	-0.053792006	-0.087804115	-0.013627618	-0.048291206	-0.155424551	-0.155083038	-0.008246978	-0.041466704	-0.024334593	-0.032864765	-0.015064715	-0.006798425	-0.002336458	-0.061648016	-0.029448086	-0.031069282	-0.024324866	-0.30254107	-0.033774877	-0.341995756	-0.140981544	-0.050701765	-0.061816919	-1.395749177	-0.074279517	-0.503358234	-0.33071406	0	-0.003950514
Herb_32	����	Banmao	Mylabris	Cantharides|Mylabris|Ban Mao|BanMao	-0.002323206	-0.016388764	-0.026023676	-0.002180151	-0.007113802	-0.016146406	-0.003992318	-0.001102403	0	-0.000568449	0	-7.09E-05	-0.000949843	-0.002271842	0	0	-0.000589013	-0.071522964	0.005640896	-0.001044701	-0.038822229	-0.017347991	0.000779205	0.003635201	-0.000824513	-0.004169294	-0.004495125	-0.001183655	0.000287834	-0.006729747	-0.006385669	-0.000292634	-0.002090505	-0.259724489	-0.001563961	-0.043404247	-0.028147804	-0.008473647	-0.013088232	-0.391328449	-0.018470076	-0.175720712	-0.292929869	0	-0.000167298
Herb_33	������	Banlangen	Isatidis Radix	Indigowoad Root|Isatidis Radix|Isatis Indigotica|Ban Lan Gen|BanLanGen	-0.048285367	-0.034793947	-0.365451868	-0.018944629	-0.060274231	-0.205762129	-0.011844698	-0.040202235	-0.002834467	-0.056435108	0	-0.001579085	-0.035067012	-0.076578868	-0.055956204	-0.055956204	-0.130613266	-0.267204947	-0.013530412	-0.052671639	-0.325392844	-0.252005848	-0.011859504	-0.061262697	-0.021363152	-0.038078222	-0.019933705	-0.01035299	-0.002194402	-0.090116366	-0.068169946	-0.072449478	-0.029737249	-0.859452964	-0.044211844	-0.506833949	-0.215800807	-0.070431602	-0.111141958	-2.606101573	-0.139553807	-0.761098532	-0.901799538	0	-0.003644061
Herb_34	�����	Banbianlian	Lobeliae Chinensis Herba	Chinese Lobelia|Lobelia Chinensis|Lobelia Radicans|Lobeliae Chinensis Herba|Ban Bian Lian|BanBianLian	-0.030957704	-0.036323179	-0.246796822	-0.01308815	-0.049509523	-0.155463349	-0.009170336	-0.026338208	-0.001133787	-0.054990674	0	-0.002482512	-0.026892222	-0.051817334	-0.130852119	-0.130852119	-0.087414821	-0.15272816	-0.019838012	-0.049294732	-0.206000538	-0.165998039	-0.007121031	-0.064022177	-0.025822528	-0.039940103	-0.021444044	-0.007028571	-0.002994839	-0.086372724	-0.048755821	-0.034371962	-0.026327403	-0.460684318	-0.039506821	-0.376873619	-0.173192322	-0.06032879	-0.069334398	-1.641156982	-0.084017848	-0.52182325	-0.353362944	0	-0.00414236
Herb_35	����	Banxia	Arum Ternatum Thunb.	Arum Ternatum Thunb|Pinellia Ternata|Pinellia Tuber|Pinellia Tuberifera Tenore|Rhizoma Pinelliae|Ternate Pinellia|Ban Xia|BanXia	-0.034480041	-0.048442303	-0.274573101	-0.013663146	-0.067537921	-0.154573058	-0.013616006	-0.030181214	-0.00170068	-0.038668599	0	-0.001278372	-0.020498559	-0.071975457	-0.04867449	-0.04867449	-0.084365849	-0.233842611	-0.000729254	-0.029705858	-0.261358668	-0.251273689	-0.003055309	-0.051349533	-0.017206137	-0.038694764	-0.020876781	-0.008361553	2.46E-05	-0.077822692	-0.054661924	-0.040515554	-0.021940981	-0.612833924	-0.027548369	-0.405200966	-0.164078393	-0.053956432	-0.116873154	-1.809069386	-0.101648892	-0.304608769	-0.952341132	0	-0.003205622
Herb_36	��֦��	Banzhilian	Scutellariae Barbatae Herba	Barbed Skullcap|Scutellaria Barbata|Scutellaria Rivularis|Scutellariae Barbatae Herba|Ban Zhi Lian|BanZhiLian	-0.028646149	-0.0172363	-0.295245563	-0.010723674	-0.060658216	-0.173282665	-0.010659291	-0.019782624	-0.000566893	-0.046766529	0	-0.002722274	-0.021240303	-0.064784825	-0.050612612	-0.050612612	-0.0731295	-0.188873732	-0.011853719	-0.053455032	-0.292656734	-0.208183859	-0.010268364	-0.041136878	-0.027965445	-0.043029154	-0.024037045	-0.007754651	-0.002167645	-0.099070895	-0.045124644	-0.013480281	-0.026020074	-0.582042853	-0.02785763	-0.411201357	-0.17789571	-0.053634097	-0.070686259	-1.713921679	-0.102492555	-0.565798908	-0.626888078	0	-0.004140429
Herb_37	����	Bohe	Menthae Herba	Mentha Haplocalyx|Menthae Herba|Wild Mint|Bo He|BoHe	-0.030711546	-0.041364625	-0.264917444	-0.012962565	-0.058481781	-0.154328861	-0.009334615	-0.045815536	-0.000566893	-0.077709465	0	-0.000279061	-0.019382271	-0.051968306	-0.016047901	-0.016047901	-0.071355639	-0.191436782	-0.024920253	-0.048875846	-0.298485633	-0.198372275	-0.008989687	-0.050858962	-0.022343062	-0.039265938	-0.016822046	-0.009774249	-0.001597895	-0.083748791	-0.045528197	-0.012332659	-0.024120489	-0.455453626	-0.031671984	-0.411001306	-0.187114866	-0.056373259	-0.079640149	-2.637069359	-0.121170666	-0.645892679	-1.349958525	0	-0.003429354
Herb_38	������	Beidougen	Menispermi Rhizoma	Asiatic Moonseed|Chinese Cinquefoil|Menispermi Rhizoma|Rhizoma Menispermi|Bei Dou Gen|BeiDouGen	-0.000782963	-0.001146925	-0.060425192	-0.000808461	0.000268971	-0.018140893	-0.000167944	-0.006344882	0	-0.00538498	0	0.000382619	-0.006115311	-0.010026483	-0.016047901	-0.016047901	0.020935	-0.033160947	-0.00464288	-0.002264704	0.017325981	-0.034225489	-0.003273494	0.019776144	-0.001043038	-0.001934983	-0.00095505	-4.52E-05	-9.78E-05	0.001151178	-0.001535121	-0.002477857	-0.001523975	-0.337132261	-0.003974725	-0.052683084	-0.037812869	-0.003577525	-0.003123328	-0.211590248	-0.010330749	-0.154279825	-0.128973006	0	-0.000388965
Herb_39	������ū	Beiliujinu	Siphonostegiae Herba	Siphonostegia Chinensis Benth|Siphonostegiae Herba|Bei Liu Ji Nu|BeiLiuJiNu	-0.018277611	-0.032449975	-0.120229984	-0.005067625	-0.025349421	-0.070034416	-0.00582288	-0.009583103	-0.000566893	-0.017567036	0	-0.001095437	-0.007566067	-0.026811595	-0.032095803	-0.032095803	-0.039724645	-0.088810317	-0.012602813	-0.026417817	-0.095666937	-0.064868007	-0.005021792	-0.020338062	-0.011450296	-0.019030342	-0.010756046	-0.003401758	-0.000992672	-0.032476289	-0.024149168	-0.001445515	-0.013889534	-0.166546896	-0.015811952	-0.203453433	-0.080091318	-0.024466088	-0.045393682	-1.023831311	-0.056318105	-0.246027635	-0.416266952	0	-0.001138221
Herb_40	��ɳ��	Beishashen	Glehniae Radix	Coastal Glehnia|Glehnia Littoralis|Glehniae Radix|Bei Sha Shen|BeiShaShen	-0.02372468	-0.02133855	-0.155336761	-0.006328372	-0.034876447	-0.071072217	-0.005330114	-0.010826832	-0.002267574	-0.031022397	0	-0.000773873	-0.013435814	-0.060737915	-0.018516809	-0.018516809	-0.035528707	-0.091940127	-0.013739999	-0.041837189	-0.245139868	-0.180879904	-0.004217788	-0.03475506	-0.019203848	-0.023188019	-0.012650171	-0.003966034	-0.000938778	-0.053427421	-0.025248841	-0.016663105	-0.015227707	-0.330909356	-0.027726933	-0.220746484	-0.078095787	-0.028787219	-0.043357287	-1.218770929	-0.041148508	-0.483871541	-0.275724098	0	-0.00228262
Herb_41	����ζ��	Beiwuweizi	Schisandrae Chinensis Fructus	Schisandra Chinensis|Schisandrae Chinensis Fructus|Schizandra Chinensis Baillon|Bei Wu Wei Zi|BeiWuWeiZi	-0.011013048	0.005585494	-0.145823566	-0.00267104	0.002015834	-0.039793778	-0.002113351	-0.009912399	-0.001133787	-0.021236985	0	-7.88E-05	-0.007190388	-0.016589878	-0.096287408	-0.096287408	-0.017681491	-0.106126696	-0.005752849	-0.008309994	-0.079788453	-0.11350862	-0.010043136	-0.00321048	-0.00528353	-0.004279149	0.000587872	-0.003083814	0.000429919	-0.013805023	-0.004111086	-0.021084324	-0.00569305	-0.424852679	-0.008044981	-0.167536882	-0.074664353	-0.009040451	-0.021981741	-1.051503474	-0.034530439	-0.385588217	-0.587966635	0	-0.000646995
Herb_42	����	Biba	Piperis Longi Fructus	Piperis Longi Fructus|Bi Ba|BiBa	-0.014733819	-0.009196734	-0.102067104	-0.00526193	-0.021879557	-0.055045923	-0.006547014	-0.006642001	-0.00170068	-0.008564803	0	-7.69E-05	-0.00661574	-0.00823973	-0.096287408	-0.096287408	-0.007545975	-0.113956217	0.004421359	-0.014143772	-0.074355701	-0.02462914	-0.006476741	0.012373959	-0.006903599	-0.009096089	-0.008384754	-0.004193528	0.000366201	-0.025939239	-0.011530521	-0.003679813	-0.006625014	-1.07318858	-0.005975881	-0.132293164	-0.076006964	-0.014266437	-0.022152628	-0.841185453	-0.030444303	-0.212612871	-0.605594438	0	-0.00114112
Herb_43	�����	Bichengqie	Litseae Fructus	Litseae Fructus|Piper Cubeba|Bi Cheng Qie|BiChengQie	-0.026162973	0.004364638	-0.092199768	-0.005100814	-0.0212544	-0.057958446	-0.005286833	-0.004779278	0	-0.021107487	0	-0.000371354	-0.005746873	-0.034923309	-0.050612612	-0.050612612	-0.013358822	-0.061380835	-0.000474149	-0.023193471	-0.033335548	-0.068183583	-0.000664724	-0.000560647	-0.012216384	-0.019502467	-0.010403621	-0.002785422	-0.000875059	-0.033853079	-0.012428708	-0.005930661	-0.008233246	-0.184605384	-0.009503693	-0.159159881	-0.064543973	-0.019984233	-0.028635565	-0.694179754	-0.04469287	-0.239766272	-0.223287388	0	-0.001643167
Herb_44	������	Bimazie	Ricini Semen	Castor Bean|Castorbean Seed|Ricini Semen|Ricinus Communis|Bi Ma Zi|BiMaZi	-0.002747013	0.002897942	-0.038432622	-0.001540142	-0.003651097	-0.0116966	-0.001477989	-0.003807143	0	-0.001502871	0	9.19E-05	-0.001927901	-0.004877019	-0.016047901	-0.016047901	-0.001630811	-0.021113276	0.003757467	-0.001726022	-0.107795763	-0.021873602	-0.00187257	0.002588484	-0.00162118	-0.002303583	-0.002440223	-0.000588667	0.000142086	-0.00514906	-0.003963365	-0.002623248	-0.001147762	-0.137327558	-0.001152161	-0.042888096	-0.021583728	-0.003423323	-0.007286252	-0.109264941	-0.004747025	-0.070585669	-0.0460442	0	-0.000132688
Herb_45	�q��	Bianxu	Polygoni Avicularis Herba	Common Knotgrass|Polygoni Avicularis Herba|Polygonum Aviculare|Bian Xu|BianXu	-0.014888401	-0.036184273	-0.201938668	-0.008061452	-0.046753625	-0.12836291	-0.006424156	-0.00877941	0	-0.045304438	0	-0.002497921	-0.016337891	-0.064415315	-0.018516809	-0.018516809	-0.040402646	-0.08383767	-0.020368235	-0.047664754	-0.189549897	-0.20757942	-0.003529788	-0.038563147	-0.024749789	-0.029449004	-0.020657932	-0.005045063	-0.000996989	-0.062430332	-0.027992515	-0.017184706	-0.021628254	-0.278514119	-0.033750197	-0.320222049	-0.114078812	-0.038661507	-0.062935231	-1.16300103	-0.074177596	-0.458544412	-0.204845667	0	-0.003148866
Herb_46	�ⶹ��	Biandouhua	Dolichos Lablab L	Dolichos Lablab L|Flos Dolichoris|Flower Of Hyacinth Bean|Flower Of Hyacinth Dolichos|Bian Dou Hua|BianDouHua	-0.006051732	-0.020915319	-0.072359657	-0.003786112	-0.011903388	-0.066008403	-0.001772115	-0.007156886	-0.000566893	-0.01748341	0	-0.001008226	-0.007362272	-0.020776582	0	0	-0.017065718	-0.049834399	-0.008693959	-0.020179589	-0.024824436	-0.088164878	-0.002451141	-0.01827822	-0.008937166	-0.015303851	-0.006306816	-0.002606426	-0.001303572	-0.021944595	-0.013218562	-0.010061896	-0.01025367	-0.108445963	-0.015398203	-0.126700076	-0.05643853	-0.019638545	-0.023325373	-0.49912358	-0.034871464	-0.187976381	-0.044271893	0	-0.000867815
Herb_47	����	Binglang	Arecae Semen	Areca Catechu|Arecae Semen|Betenutpalm|Bing Lang|BingLang	-0.009640821	0.003527524	-0.067426675	-0.004551287	-0.014634823	-0.024462254	-0.003923007	-0.007758593	-0.001133787	0.003201523	0	1.80E-05	-0.005367311	-0.014837863	0	0	-0.016043075	-0.048675027	0.020870285	-0.006093861	-0.044241309	-0.119693307	0.001245697	0.005748172	-0.004131768	-0.013151311	-0.00463615	-0.004915145	0.000643048	-0.036811685	-0.009797209	-0.005185896	-0.005657779	-0.152124803	-0.000937923	-0.095602882	-0.048489534	-0.014670167	-0.034824141	-0.345464209	-0.036214118	0.011604319	-0.270925655	0	-0.000845225
Herb_48	��Ƭ	Bingpian	Borneolum Syntheticum	Borneol|Borneolum Syntheticum|Dryobalanops Aromatica|Bing Pian|BingPian	-0.003526106	0.006220784	-0.029881716	-0.001172961	-0.001482243	-0.001848251	-0.000485836	-0.001282758	0	0.001762122	0	-8.30E-05	-0.002997139	-2.09E-05	0	0	-0.016189205	-0.017605907	0.003245877	-0.001933262	-0.185626445	-0.006430636	-0.001097832	0.002857971	-0.001256186	-0.003335873	-0.000432977	-0.000763705	0.000362539	-0.002992624	-0.002312528	-0.000338191	-0.002149201	-0.027296663	-0.000315338	-0.03799798	-0.02257029	-0.002768222	-0.004003934	-0.295286168	-0.012982703	-0.056765304	-0.235927853	0	-0.000139955
Herb_49	����Ҷ	Buzhaye	Microctis Folium	Folium Microcotis|Microcos Paniculata|Microctis Folium|Bu Zha Ye|BuZhaYe	-0.017086972	-0.013816002	-0.140340216	-0.006307735	-0.027929026	-0.094490128	-0.002984855	-0.011679973	0	-0.029479867	0	-0.001949975	-0.011896611	-0.038471341	-0.018516809	-0.018516809	-0.02915493	-0.068888345	-0.010501733	-0.029678549	-0.10156033	-0.107181214	-0.00434633	-0.035349241	-0.017890101	-0.024052591	-0.013151316	-0.004084844	-0.002407501	-0.054341787	-0.025941882	-0.016157942	-0.017410647	-0.250933797	-0.020998797	-0.215945327	-0.079712191	-0.038582175	-0.032763132	-0.905198887	-0.048910574	-0.382972388	-0.190943758	0	-0.003566111
Herb_50	��ɳ	Cansha	Bombyx Mori L.	Bombyx Mori|Bombyx Mori|Silkworm Dropping|Silkworm Excrement|Can Sha|CanSha	-0.012263307	-0.026479274	-0.098618314	-0.004926856	-0.017478159	-0.038702234	-0.00506964	-0.005228708	-0.001133787	-0.037568852	0	-0.000510852	-0.00437212	-0.013971527	0	0	-0.040943288	-0.087346446	-0.007191953	-0.017343925	-0.100587246	-0.013916549	-0.003881773	-0.013736614	-0.004360199	-0.011301147	-0.006715842	-0.0036389	0.000213129	-0.020825961	-0.023751093	-0.00834349	-0.006778051	-0.481918305	-0.006707167	-0.120678863	-0.05254555	-0.011975346	-0.039749896	-0.741384521	-0.035132387	-0.177947132	-0.452266735	0	-0.001661025
Herb_51	�Զ���	Cangerzi	Xanthii Fructus	Cocklebur Fruit|Fructus Xanthii Sibirici|Fruit Of Siberian Cockleblur|Siberian Cocklour Fruit|Xanthii Fructus|Cang Er Zi|CangErZi	-0.025036087	-0.000982625	-0.189172359	-0.009767188	-0.036661431	-0.10218494	-0.008194256	-0.04298543	-0.001133787	-0.029959299	0	8.87E-06	-0.011217541	-0.058179287	-0.016047901	-0.016047901	-0.032273744	-0.1287336	0.0040697	-0.024716092	-0.273762273	-0.237502117	-0.00859227	-0.023983007	-0.015475001	-0.02733148	-0.015791968	-0.005450825	-0.000752816	-0.047543914	-0.031965639	-0.018859489	-0.013278074	-0.408257936	-0.018309665	-0.295638517	-0.12184555	-0.030296591	-0.063699475	-1.314970178	-0.071761584	-0.343034323	-0.489348103	0	-0.001426571
Herb_52	����	Cangzhu	Atractylodes Lancea (Thunb.)Dc.	Atractylodes Chinensis|Atractylodes Japonica|Atractylodes Lancea|Atratylodes Rhizome|Rhizoma Atractylodis|Cang Zhu|CangZhu	-0.005413126	0.009567251	-0.07910799	-0.001199787	-0.008635463	-0.016630243	-0.000936549	-0.00591583	0	-0.008805874	0	-1.16E-05	-0.003906888	-0.007066731	-0.048143704	-0.048143704	-0.007660511	-0.031252199	-0.002855738	-0.004755875	-0.011990271	-0.020724515	-0.007200488	-0.004754316	-0.002266006	-0.002118524	-0.003612703	-0.000420156	0.000145748	-0.003774474	-0.008912296	-0.012766825	-0.002551336	-0.063059378	-0.004537047	-0.088798975	-0.028878535	-0.004057572	-0.0038237	-0.309581672	-0.009946819	-0.100471058	-0.150035378	0	-0.000236554
Herb_53	������	Caocongrong	Boschniakia Rossica Herba	Boschniakia Rossia|Boschniakia Rossica|Boschniakia Rossica Herba|Orobanche Coerulescens|Cao Cong Rong|CaoCongRong	-0.003774195	-0.00328055	-0.046723383	-0.001922017	-0.011140587	-0.009638116	-0.00191321	-0.005268152	0	-0.007257249	0	-5.71E-05	-0.001297348	-0.009191498	0	0	-0.0096485	-0.037398518	-0.00073649	-0.006287261	-0.066866511	-0.043663183	-0.001382393	-0.007807797	-0.000784751	-0.004311175	-0.004193715	-0.00071623	0.000220453	-0.012422206	-0.007066945	-0.002804157	-0.003423094	-0.141410623	-0.005501615	-0.056442588	-0.023087268	-0.004139635	-0.008865228	-0.249012258	-0.012249805	-0.065127107	-0.102964921	0	-0.000224478
Herb_54	�ݹ�	Caoguo	Amomum Tsao-Ko Crevostet	Amomum Tsao-Ko|Fructus Tsaoko|Tsaoko|Tsaoko Amomum Fruit|Cao Guo|CaoGuo	-0.019588907	-0.028065473	-0.127858842	-0.01027021	-0.031599017	-0.097456606	-0.007298687	-0.008310638	-0.000566893	-0.024909214	0	-0.000964589	-0.009349874	-0.048477357	-0.034564711	-0.034564711	-0.028475207	-0.119968955	-0.007054934	-0.028694843	-0.053811704	-0.10730015	-0.002129079	-0.020341168	-0.021717165	-0.023504119	-0.012815399	-0.0038187	-0.000579901	-0.05223918	-0.024815	-0.013818462	-0.012619604	-0.324502496	-0.018513729	-0.235859642	-0.079301858	-0.027182788	-0.053597804	-1.181535909	-0.063216131	-0.410277609	-0.523316972	0	-0.002921244
Herb_55	����	Caowu	Aconitum Kusnezoffii Reichb	Aconitum Kusnezoffii Reichb|Fructus Tsaoko|Kusnezoff Monkshood Root|Radix Aconiti Feri|Radix Aconiti Kusnezoffii|Cao Wu|CaoWu	-0.005287982	0.005550984	-0.073794831	-0.001170116	-0.004694312	-0.021117352	-0.001621227	-0.00494887	0	-0.001829213	0	-2.54E-05	-0.002651926	-0.010811544	-0.032095803	-0.032095803	-2.41E-05	-0.014826841	-0.002461362	-0.000689547	-0.206033463	-0.005690488	-0.006683072	0.004823038	-0.000896111	-0.001708374	-0.002459481	-0.001037569	7.10E-05	-0.001559251	-0.001306958	-0.01936966	-0.001137212	-0.134635777	-0.00235593	-0.075288117	-0.03274804	-0.004546802	-0.008765428	-0.282309088	-0.008090922	-0.094746051	-0.107931301	0	-0.000186895
Herb_56	����Ҷ	Caowuye	Radix Aconiti Kusnezoffii	Folium Aconiti Kusnezoffii|Kusnezoff Aconite Leaf|Kusnezoff Monkshood Leaf|Radix Aconiti Kusnezoffii|Cao Wu Ye|CaoWuYe	-0.000126502	0.003629984	-0.031015189	-0.00033283	-0.000677137	-0.009519336	-4.41E-05	-0.001850758	0	-0.001394861	0	-4.32E-05	-0.001378953	-0.004876972	0	0	-0.000557056	-0.002232682	-0.002353366	0	-0.011455088	-0.018372122	-0.002782871	-0.003097281	-0.000486932	-0.001516636	-0.000527199	-5.75E-05	-9.78E-05	0.000239867	-0.000105531	-0.012047235	-0.000189647	-0.014989311	-0.001873322	-0.030525098	-0.015752043	-0.001031909	0.000766734	-0.090328535	-0.003201424	-0.042793184	-0.013666439	0	-4.82E-05
Herb_57	���Ҷ	Cebaiye	Platycladi Cacumen	Cacumen Platycladi|Chinese Arborvitae Leaf|Chinese Arborvitae Twig|Platycladi Cacumen|Thuja Orientalis|Ce Bai Ye|CeBaiYe	-0.024966813	-0.025293371	-0.225563431	-0.010045155	-0.045364324	-0.162313396	-0.008132081	-0.015515716	-0.000566893	-0.027797325	0	-0.002333287	-0.017506858	-0.049520235	-0.018516809	-0.018516809	-0.026615869	-0.129663934	0.005922926	-0.039869961	-0.201078905	-0.212892725	-0.007961385	-0.026669167	-0.024920185	-0.034300006	-0.022437188	-0.006179779	-0.002171307	-0.064238172	-0.030651646	-0.004261555	-0.020172134	-0.448158294	-0.027203323	-0.334461886	-0.139851906	-0.046278573	-0.072019289	-1.570486628	-0.08526465	-0.531413444	-0.609298813	0	-0.003411018
Herb_58	���	Chaihu	Radix Bupleuri	Bupleurum|Bupleurum Angustissimum|Bupleurum Aureum|Bupleurum Chaishoui|Bupleurum Chinense|Bupleurum Falcatum|Bupleurum Longiradiatum|Bupleurum Marginatum|Bupleurum Scorzonerifolium|Bupleurum Sibiricum|Bupleurum Smithii|Bupleurum Wenchuanense|Bupleurum Yinchowense|Radix Bupleuri|Chai Hu|ChaiHu	-0.068183406	-0.059184375	-0.536280145	-0.021988733	-0.092272463	-0.22063548	-0.024741799	-0.05128018	-0.002267574	-0.04922989	0	-0.001890444	-0.044327299	-0.083081168	-0.307841954	-0.307841954	-0.103930946	-0.429344303	0.004515447	-0.075963389	-0.373151212	-0.23627389	-0.024526695	-0.038230629	-0.057674684	-0.052564832	-0.037125642	-0.019429927	-0.000192451	-0.095963647	-0.074500491	-0.070756167	-0.040102481	-0.965539951	-0.039474905	-0.738699626	-0.329476968	-0.077705787	-0.141311304	-4.179305117	-0.180979531	-0.915180587	-2.48319194	0	-0.006749632
Herb_59	����	Chantui	Cicadae Periostracum	Cicada Slough|Cicadae Periostracum|Periostracum Cicadae|Chan Tui|ChanTui	-0.001927221	-0.006219675	-0.015741504	-0.001600464	-0.004478249	-0.014071214	-0.001788514	-0.001376609	0	-0.001713109	0	0	-0.000804443	-0.004508934	0	0	-0.010394589	-0.018806282	-0.001752017	-0.00106067	-0.013503187	-0.038315842	-0.000269491	-0.004211646	-0.001917925	-0.001760223	-0.002754698	-0.000822206	0	-0.008586484	-0.003564373	-0.000602264	-0.001240333	-0.129809602	-0.000109779	-0.021819115	-0.009235042	-0.00225758	-0.007094089	-0.1782515	-0.004945967	-0.044863374	-0.082079989	0	-0.000267628
Herb_60	��ɽ	Changshan	Dichroae Radix	Antifebrile Dichroa|Antifeverile Dichroa Root|Antipyretic Dichroa|Dichroa Febrifuga|Dichroae Radix|Chang Shan|ChangShan	-0.017695224	-0.031466439	-0.11648632	-0.004890328	-0.02312054	-0.065772247	-0.007019175	-0.012516143	0	-0.015861694	0	-0.0005852	-0.006392253	-0.011999725	-0.016047901	-0.016047901	-0.017806571	-0.136625086	-0.00856666	-0.017914261	-0.057645062	-0.019553271	-0.006089278	-0.009133708	-0.010787296	-0.022930564	-0.010521527	-0.002148198	-0.000969606	-0.026983578	-0.022182763	-0.002934137	-0.011686859	-0.259275346	-0.010529769	-0.167100631	-0.075720172	-0.023805524	-0.032436974	-1.054922293	-0.044309002	-0.257055369	-0.551850394	0	-0.001033557
Herb_61	��ǰ��	Cheqiancao	Plantaginis Herba	Plantaginis Herba|Plantago Asiatica|Plantain|Plantain Herb|Che Qian Cao|CheQianCao	-0.014956604	-0.030605719	-0.174674343	-0.004634945	-0.046278587	-0.099619578	-0.006116019	-0.01335721	0	-0.035618725	0	-0.00109183	-0.013492899	-0.062348765	0	0	-0.084015416	-0.12063868	-0.016981719	-0.051908879	-0.311824657	-0.282478568	-0.004072617	-0.041824437	-0.012804183	-0.027215843	-0.016658484	-0.003029564	-0.000634972	-0.056875403	-0.025565837	-0.062194233	-0.018397982	-0.263160879	-0.023494148	-0.245506806	-0.104672934	-0.027479299	-0.057060751	-1.044701409	-0.052882697	-0.288001159	-0.288343676	0	-0.002122389
Herb_62	��ǰ��	Cheqianzi	Plantaginis Semen	Plantaginis Semen|Plantain Seed|Semen Plantaginis|Che Qian Zi|CheQianZi	-0.010655797	0.005042531	-0.122773985	-0.005513434	-0.021610734	-0.068541844	-0.002128306	-0.013366612	0	-0.031944073	0	-0.00145709	-0.011613803	-0.033669256	-0.034564711	-0.034564711	-0.053417052	-0.05985259	-0.009866263	-0.039870186	-0.087726826	-0.075973934	-0.006011429	-0.032462441	-0.013175934	-0.020510476	-0.007473399	-0.001477684	-0.00245629	-0.040096471	-0.018270733	-0.051706135	-0.013653024	-0.198225263	-0.018012042	-0.177675916	-0.075535348	-0.025493677	-0.025439708	-0.72847927	-0.036375755	-0.315481285	-0.102712551	0	-0.001916589
Herb_63	����	Chenxiang	Linderae Radix	Agilawood|Aquilaria Agallocha|Aquilaria Sinensis|Chinese Eaglewood|Lignum Aquilariae Resinatum|Chen Xiang|ChenXiang	-0.006873735	0.002452247	-0.12405962	-0.001727115	-0.014952171	-0.028139382	-0.004937069	-0.009370307	-0.000566893	-0.024272107	0	-0.000179321	-0.00565542	-0.008371937	-0.080239507	-0.080239507	-0.010898624	-0.071693769	0.001258453	-0.005127885	-0.040664738	-0.027571937	-0.008553749	0.00114758	-0.003249104	-0.006649015	-0.005380799	-0.002880134	-0.00018255	-0.012964712	-0.008839023	-0.00510167	-0.004169783	-0.518322541	-0.004899521	-0.142117772	-0.0599708	-0.020011045	-0.029430226	-0.664230312	-0.029235	-0.389167182	-0.379782979	0	-0.000463799
Herb_64	��Ƥ	Chenpi	Citrus Reticulata	Citrus Reticulata|Dried Tangerine Peel|Pericarpium Citri Reticulatae|Chen Pi|ChenPi	-0.012843262	-0.017514375	-0.086399632	-0.003350101	-0.029395162	-0.06619576	-0.005623462	-0.024800981	-0.002267574	-0.013660704	0	-0.000614405	-0.011563097	-0.013052246	0	0	-0.015804873	-0.079424803	-0.003397671	-0.009503078	-0.073931579	-0.053436684	-0.001498242	-0.004553504	-0.009900268	-0.014856484	-0.010103914	-0.002906449	0.000358877	-0.020951453	-0.018639122	-0.00609519	-0.005687778	-0.163580938	-0.00992703	-0.144614597	-0.069087887	-0.014159714	-0.034756767	-0.929976401	-0.043237115	-0.228893645	-0.547408212	0	-0.001005251
Herb_65	����	Chishao	Radix Paeoniae Rubra	Radix Paeoniae Rubra|Red Paeonia|Red Peony Root|Chi Shao|ChiShao	-0.020525412	-0.003873887	-0.178278837	-0.006165993	-0.021824105	-0.099530753	-0.007491547	-0.016946907	-0.000566893	-0.029847721	0	-0.001581051	-0.016783813	-0.050988718	-0.016313294	-0.016313294	-0.039770093	-0.12656364	0.005249881	-0.010850642	-0.091492369	-0.176395848	-0.002317237	-0.024891814	-0.01605686	-0.027405427	-0.011350923	-0.006522978	0.000708798	-0.058335752	-0.026574338	-0.057453961	-0.011405841	-0.332984211	-0.016274835	-0.25060925	-0.105891025	-0.032416943	-0.051962781	-1.037109842	-0.07811534	-0.306086463	-0.40498106	0	-0.001997805
Herb_66	��С��	Chixiaodou	Phaseoli Semen	Adsuki Bean|Phaseoli Semen|Phaseolus Angularis|Phaseolus Calcaratus|Rice Bean|Semen Phaseoli|Vigna Umbellata|Chi Xiao Dou|ChiXiaoDou	-0.001959901	0.005889885	-0.033939547	-0.00042829	0.000358735	-0.010639482	-0.000485383	-0.000849807	0	-0.000757369	0	0	-0.005088087	-0.0046772	-0.048143704	-0.048143704	-0.003684834	-0.01956061	-0.000550954	-0.002411382	-0.002955017	-0.00369005	-0.003041958	-0.001958843	-0.001299944	-0.000302615	-0.000361689	2.98E-06	0	-0.002751702	-0.003883898	-0.009642999	-0.001092863	-0.038314264	-0.001608858	-0.034809817	-0.013827216	-0.001139961	-0.005544035	-0.103298849	-0.01696875	-0.07739118	-0.055021177	0	-3.50E-05
Herb_67	��ε��	Chongweizi	Leonuri Fructus	Fructus Leonuri|Leonuri Fructus|Leonurus Sibiricus Linne|Motherwort Fruit|Chong Wei Zi|ChongWeiZi	-0.007183037	-0.000748091	-0.01794449	-0.001016668	-0.007363103	-0.014420788	-0.001544751	-0.001754177	0	0.000642837	0	-4.01E-05	-0.000720066	-0.004977046	0	0	-0.004011184	-0.02561137	0.004284001	-0.004891358	-0.009331342	-0.006315102	-0.000534391	-0.001555504	-0.001856197	-0.003807403	-0.001766957	-0.001257184	0.00014941	-0.003219795	-0.003445765	2.38E-05	-0.002221892	-0.058942648	-0.000719545	-0.030430533	-0.016299393	-0.004139381	-0.003347411	-0.338265886	-0.010758663	-0.048020662	-0.25446639	0	-0.000493259
Herb_68	����ͩ	Chouwutong	Clerodendrum Trichotomum Thunb	Clerodendron Trichotomum|Clerodendrum Trichotomum Thunb|Harlequin Glorybower Leaf|Chou Wu Tong|ChouWuTong	-0.000936819	-0.00094349	-0.021586136	-0.000220577	-0.001482282	-0.008632102	-2.30E-06	-0.001645755	0	-0.023311407	0	0	-0.00322227	-0.003993175	-0.016047901	-0.016047901	-0.015039517	-0.013517178	-0.001186432	-0.013678931	-0.095661313	-0.035003706	-0.002087357	-0.004266084	-0.00114125	-0.000731799	-0.000765212	-6.35E-06	-0.00034188	-0.002689105	-0.007958184	-0.028708134	-0.002201976	-0.035207549	-0.004150107	-0.019881682	-0.009442249	-0.001321894	-0.004486799	-0.126619803	-0.002902632	-0.051669341	-0.029387993	0	-0.000157828
Herb_69	��ʵ��	Chushiziu	Broussonetiae Fructus	Broussonetiae Fructus|Paper Mulberry Fruit|Chu Shi Ziu|ChuShiZiu	-0.021648319	-0.002378427	-0.166102969	-0.008738889	-0.035020207	-0.107277977	-0.008280169	-0.015721347	-0.00170068	-0.026883321	0	-0.000800505	-0.011478556	-0.042234405	-0.016047901	-0.016047901	-0.034885863	-0.11622972	0.003363938	-0.033311127	-0.121967057	-0.097418859	-0.007372397	-0.010632072	-0.018085418	-0.028316892	-0.013528629	-0.005554106	-0.001023062	-0.037995286	-0.024200806	-0.008385959	-0.014524163	-0.304532411	-0.019525591	-0.260183295	-0.106666469	-0.030957431	-0.045786394	-0.630493864	-0.046498726	-0.122746821	-0.165242003	0	-0.001698334
Herb_70	����ĸ	Chuanbeimu	Fritiliariae Irrhosae Bulbus	Bulbus Fritillariae Cirrhosae|Fritillaria Cirrhosa|Fritillaria Delavayi|Fritillaria Przewalskii|Fritillaria Unibracteata|Chuan Bei Mu|ChuanBeiMu	-0.010257295	-0.015445196	-0.219666912	-0.005896212	-0.029303376	-0.051155115	-0.004147656	-0.019787767	-0.000566893	-0.035592204	0	-0.000466542	-0.009686997	-0.03259181	-0.128383211	-0.128383211	-0.046148129	-0.10509031	-0.014480184	-0.00960134	-0.285577905	-0.075762961	-0.013130193	-0.020781711	-0.005484646	-0.009039766	-0.01077161	-0.003898478	-0.000388396	-0.01919157	-0.024614917	-0.034933401	-0.007549928	-0.184262438	-0.0218525	-0.222530773	-0.083669433	-0.013571246	-0.018532984	-0.745381103	-0.025521375	-0.188374991	-0.196202365	0	-0.000502319
Herb_71	����Ƥ	Chuanjinpi	Cortex Hibisci	Cortex Hibisci|Shrubalthea Bark|Chuan Jin Pi|ChuanJinPi	-0.002319875	0.012600698	-0.024976775	-0.001172961	-0.001694533	-0.006466546	-0.000290709	-0.001132888	-0.001133787	-0.001472235	0	-0.00010087	-0.00280903	-0.00295068	0	0	-0.007372518	-0.014229683	0.007381876	-0.002963475	-0.108516235	-0.025363526	-0.002074244	0.000976399	-0.003885254	-0.005428566	6.01E-05	-0.000761431	-9.78E-05	-0.001616613	-0.001111181	-0.000495543	-0.000983416	-0.065820566	-0.004486153	-0.031209653	-0.019198619	-0.004560832	-0.002474044	-0.058113399	-0.007227284	-0.026460486	-0.025538955	0	7.35E-05
Herb_72	�����	Chuanlianzi	Toosendan Fructus	Chinaberry Fruit|Melia Toosendan|Szechwan Chinaberry Fruit|Toosendan Fructus|Chuan Lian Zi|ChuanLianZi	-0.014011213	0.006826409	-0.104818696	-0.003040231	-0.011992405	-0.051816457	-0.002925452	-0.00549735	0	-0.033874835	0	-0.000727678	-0.00596973	-0.039471421	-0.018516809	-0.018516809	-0.033640346	-0.052899372	0.002654958	-0.019780046	-0.324890762	-0.057476153	-0.003448069	-0.012119642	-0.012466159	-0.015069561	-0.006143771	-0.003812457	-0.001088188	-0.032950074	-0.009034042	-0.00614539	-0.009093344	-0.181766318	-0.011031263	-0.145214619	-0.062794949	-0.019768216	-0.035659757	-0.584935871	-0.037081892	-0.270040258	-0.178829698	0	-0.001691539
Herb_73	��ľͨ	Chuanmutong	Clematidis Armandii Caulis	Armand Clematis Stem|Caulis Clematidis Armandii|Clematidis Armandii Caulis|Clematis Armandii|Chuan Mu Tong|ChuanMuTong	-0.001719103	0.023897586	-0.045771026	-0.000514002	0.002864142	-0.003004537	0.000468764	-0.00285605	0	-0.004626017	0	-5.40E-05	-0.002575588	-0.002621548	-0.032095803	-0.032095803	-0.014706878	-0.012857669	0.005453883	-0.002702339	-0.054461514	-0.005483235	-0.003173861	0.005593031	-0.001518914	-0.0018866	0.001414263	-0.000671478	0	-0.002181108	0.001011322	-0.00507304	-0.000740881	-0.041893337	-0.001272072	-0.034223115	-0.020400197	-0.002655234	0.004953158	-0.01584005	0.001628947	-0.046500711	0.000141831	0	5.86E-05
Herb_74	��ţϥ	Chuanniuxi	Cyathulae Radix	Cyathula Officinalis|Cyathulae Radix|Mediinal Cyathula|Chuan Niu Xi|ChuanNiuXi	-0.009746819	0.005321179	-0.199486038	-0.004482961	-0.011266052	-0.054584202	-0.002226031	-0.015256835	0	-0.021326693	0	-0.00064709	-0.012068308	-0.035437317	-0.211091626	-0.211091626	-0.042274872	-0.077398397	-0.007556186	-0.020718616	-0.184395277	-0.064160723	-0.011350738	-0.029815548	-0.00938432	-0.013722804	-0.005309181	-0.002262774	-0.000990417	-0.034047924	-0.016913847	-0.051152451	-0.009195764	-0.285989618	-0.014770307	-0.205726889	-0.101213068	-0.019169203	-0.017264904	-0.725817845	-0.039880727	-0.304274832	-0.15379022	0	-0.00131017
Herb_75	�����	Chuanshegan	Iridis Tectori Rhizoma	Iridis Tectori|Iridis Tectori Rhizoma|Chuan She Gan|ChuanSheGan	-0.004704458	0.004228492	-0.035258245	-0.001592508	-0.006990391	-0.014389978	-0.001090326	-0.003644249	-0.000566893	-0.014660515	0	-0.000176564	-0.004673038	-0.006430494	0	0	-0.002603188	-0.026851094	-0.001031001	-0.007528348	-0.006601864	-0.01045828	-0.001809742	-0.001073308	-0.002231532	-0.006973134	-0.001447169	-0.000926109	-3.38E-05	-0.01330215	-0.012200403	-0.01459035	-0.001649978	-0.083285735	-0.0037741	-0.053325204	-0.021591956	-0.006608596	-0.008913725	-0.229469835	-0.026898046	-0.130675001	-0.034132597	0	-0.000923805
Herb_76	����	Chuanwu	Aconiti Radix	Aconiti Radix|Aconitum Chinese Paxton|Radix Aconiti|Root Of Common Monkshood|Chuan Wu|ChuanWu	-0.000104392	0.003258456	-0.034667604	-0.000137174	-0.00135045	-0.011987595	-0.000283342	-0.00248983	-0.000566893	-0.002426179	0	-1.34E-05	-0.000521315	-0.004549888	-0.016047901	-0.016047901	3.95E-05	-0.007944202	-0.000490598	0.000154645	-0.057480806	-0.003887859	-0.003017186	0.001805369	-0.000692303	-0.000973665	-0.000931405	-0.001404492	7.10E-05	-0.000708108	-0.000247824	-0.00727315	-0.000444455	-0.019483816	-0.00170535	-0.032900968	-0.014249182	-0.003833923	0.000820289	-0.114208866	-0.001647763	-0.049390483	-0.040955244	0	-6.48E-05
Herb_77	��ܺ	Chuanxiong	Chuanxiong Rhizoma	Chuanxiong Rhizoma|Cnidium Officinale|Ligusticum Chuanxiong|Ligusticum Wallichii|Rhizoma Chuanxiong|Szechuan Lovage Rhizome|Chuan Xiong|ChuanXiong	-0.022453311	-0.022646504	-0.215444623	-0.010970681	-0.044215897	-0.085683879	-0.011292936	-0.02360867	-0.001133787	-0.020068289	0	-0.000937724	-0.008776038	-0.018891008	-0.160479014	-0.160479014	-0.050612628	-0.200274827	-0.001759228	-0.019441254	-0.296102465	-0.076010406	-0.007609152	-0.014024985	-0.008377144	-0.017374861	-0.014564797	-0.008194987	0.000105505	-0.033258521	-0.043785645	-0.013130417	-0.018256435	-0.512538008	-0.013382071	-0.283079997	-0.136942486	-0.036923366	-0.062565945	-2.24794261	-0.084165211	-0.510685588	-1.61248745	0	-0.001619324
Herb_78	��ɽ��	Chuanshanlong	Rhizoma Dioscoreae Nipponicae	Dioscorea Nipponica|Dioscorea Nipponica Makino|Ningpo Yam Rhizome|Rhizoma Dioscoreae Nipponicae|Chuan Shan Long|ChuanShanLong	-0.000816993	0.0004924	-0.039424468	-0.000261628	0.004970145	-0.015838381	0.000100825	-0.003169562	0	-0.024053943	0	-9.72E-05	-0.000970684	-0.004999617	-0.055956204	-0.055956204	-0.000480007	-0.01844114	-0.001714659	-0.00299295	-0.004318972	-0.033311179	-0.002944833	-0.003350028	-0.003671614	0.002707336	1.05E-06	-6.96E-05	0	-0.001343581	0.001649906	-0.002392344	-0.000616135	-0.027519806	-0.003068474	-0.041254063	-0.015733075	-0.000689646	-0.000733918	-0.104214102	-0.005294904	-0.045443969	-0.017975047	0	9.79E-05
Herb_79	������	Chuanxinlian	Andrographis Herba	Andrographis Herba|Andrographis Paniculata|Common Andrographis|Justicia Paniculata|Chuan Xin Lian|ChuanXinLian	-0.011312603	-0.007006531	-0.126619974	-0.003443963	-0.016403889	-0.043636161	-0.00344111	-0.033681361	0	-0.033112875	0	-0.000440615	-0.009035172	-0.028984835	-0.048143704	-0.048143704	-0.01143286	-0.074906084	-0.013172958	-0.012415373	-0.117891976	-0.082324858	-0.006643341	-0.011499419	-0.003181536	-0.003104118	-0.007853115	-0.001653752	0.000122682	-0.011671411	-0.0217169	-0.034308875	-0.005280042	-0.204827433	-0.009502336	-0.135804988	-0.058851366	-0.010497401	-0.011757473	-0.578002779	-0.025006048	-0.258193705	-0.115839293	0	-0.000801034
Herb_80	�����	Chuipencao	Sedi Herba	Herba Sedi Sarmentosi|Sedi Herba|Sedum Sarmentosum|Stringy Stonecrop|Stringy Stonecrop Herb|Chui Pen Cao|ChuiPenCao	-0.012575204	-0.014179647	-0.141922938	-0.005951656	-0.026288854	-0.079897001	-0.003396799	-0.005647221	0	-0.03456377	0	-0.001413277	-0.011357126	-0.04135595	-0.018516809	-0.018516809	-0.024023066	-0.086740585	-0.011434522	-0.044724484	-0.029199423	-0.08751205	-0.004149051	-0.01239001	-0.016143205	-0.029500119	-0.009324776	-0.003669526	-0.001272743	-0.032547354	-0.015149332	-0.020932719	-0.014857479	-0.296071128	-0.023789765	-0.213123111	-0.091348635	-0.029897221	-0.034884991	-0.756446478	-0.051357097	-0.29742769	-0.231426578	0	-0.002229647
Herb_81	��Ƥ	Chunpi	Ailanthi Cortex	Ailanthi Cortex|Cortex Toonae Sinensis|Tree-Of-Heaven Ailanthus Bark|Chun Pi|ChunPi	-0.014014498	-0.002158611	-0.229446706	-0.007748266	-0.015291017	-0.095913873	-0.004117536	-0.013448722	-0.000566893	-0.030452617	0	-0.001015299	-0.010016668	-0.042319276	-0.082708415	-0.082708415	-0.034403013	-0.134789354	-0.007195046	-0.028275661	-0.417568205	-0.061216328	-0.017735677	-0.0245158	-0.016421961	-0.017839375	-0.009886661	-0.004285472	-0.001253339	-0.033334478	-0.01494341	-0.011532344	-0.015690627	-0.267827755	-0.02428105	-0.289361667	-0.114513038	-0.027255368	-0.033871636	-1.191410834	-0.05096082	-0.571037339	-0.380014178	0	-0.002148861
Herb_82	�а�	Congbai	Allii Fistulost Bulbus	Allii Fistulosi Bulbus|Fistular Onion Bulb|Fistular Onion Stalk|Welsh Onion Stalk|Cong Bai|CongBai	-0.020453248	-0.006072673	-0.11709384	-0.005442015	-0.032799719	-0.107306133	-0.008417685	-0.012847695	-0.000566893	-0.020705748	0	-0.000443499	-0.007808894	-0.028609412	-0.11233531	-0.11233531	-0.023988022	-0.109593696	-0.002721618	-0.021096206	-0.154189466	-0.09276194	-0.002228106	-0.012097543	-0.011669295	-0.016972852	-0.013386422	-0.004897728	0.000241702	-0.024222843	-0.020074075	-0.010999705	-0.011475666	-0.257911118	-0.007556393	-0.189977345	-0.079360482	-0.024141507	-0.05553462	-1.093860871	-0.050617134	-0.169433882	-0.664777885	0	-0.001786345
Herb_83	�����	Dafengzi	Hydnocarpi Anthelminticae Semen	Chaulmoogratree Seed|Hydnocarpi Anthelminticae Semen|Hydnocarpus Anthelmintica|Da Feng Zi|DaFengZi	-0.004742977	-0.011837956	-0.068512085	-0.003432903	-0.008838368	-0.042956987	-0.00154342	-0.003037003	-0.000566893	-0.015327868	0	-0.000440155	-0.003825008	-0.02208046	0	0	-0.033603049	-0.04562186	-0.005067507	-0.020517567	-0.070639738	-0.045588522	-0.001404068	-0.009034033	-0.012588371	-0.010343351	-0.00378192	-0.0024947	-0.000188218	-0.019515828	-0.008489257	-0.005098603	-0.008114149	-0.101178437	-0.01358725	-0.103660644	-0.052476689	-0.015620811	-0.032045071	-0.35830763	-0.026872865	-0.163687631	-0.092202066	0	-0.001050236
Herb_84	��Ƥ	Dafupi	Areca Catechu L.	Areca Catechu|Areca Peel|Pericarpium Arecae|Shell Of Areca Nut|Da Fu Pi|DaFuPi	-0.003352468	-0.000222583	-0.043302532	-0.003034607	-0.003331603	-0.017492294	-0.001195304	-0.001672691	0	-0.001510779	0	-6.45E-05	-0.002367788	-0.011283799	-0.016047901	-0.016047901	-0.007200308	-0.012824421	-0.00245234	-0.003028668	-0.00829607	-0.023300452	-0.000188323	-0.004763631	-0.000553582	-0.004658009	-0.001406232	-0.001129995	0.000193725	-0.011398539	-0.00449719	-0.000622386	-0.002097406	-0.054585725	-0.002188031	-0.06146121	-0.026562793	-0.005418629	-0.012977863	-0.260500449	-0.026360648	-0.086943689	-0.121474591	0	-0.000864541
Herb_85	���	Dahuang	Radix Rhei Et Rhizome	Radix Et Rhizoma Rhei|Rheum Officinale|Rheum Palmatum|Rheum Tanguticum|Rhubarb|Da Huang|DaHuang	-0.01933539	-0.014044637	-0.190787757	-0.011441362	-0.025361076	-0.103925358	-0.002004884	-0.020873767	-0.000566893	-0.069698899	0	-0.000771771	-0.021004528	-0.050854049	-0.023860401	-0.023860401	-0.039200838	-0.163156868	-0.008265502	-0.02481357	-0.180620705	-0.240957262	-0.004994027	-0.055237794	-0.017971794	-0.024759763	-0.008820233	-0.005494168	-0.001161486	-0.033963605	-0.040620338	-0.044540855	-0.008321431	-0.422856962	-0.025561182	-0.276971926	-0.120557319	-0.026433263	-0.044698115	-1.370837579	-0.082380708	-0.471235425	-0.36558479	0	-0.002229223
Herb_86	��	Daji	Radix Cirsii Japonici	Cirsium Japonicum|Herba Cirsii Japonici|Japanese Thistle Herb|Radix Cirsii Japonici|Setose Thistle|Da Ji|DaJi	-0.006861816	0.00384938	-0.077550068	-0.001735464	-0.015863852	-0.025115648	-0.002867217	-0.005677141	0	-0.013106078	0	-0.000337983	-0.005399777	-0.017019734	0	0	-0.007409448	-0.041920775	0.009373647	-0.006564762	-0.11772533	-0.074792615	-0.003162241	0.005475998	-0.003827309	-0.009450821	-0.006963976	-0.001852384	9.60E-05	-0.010306319	-0.010365121	-0.002683763	-0.002070662	-0.102261238	-0.003845342	-0.093119101	-0.055229518	-0.008254492	-0.00874788	-0.118939775	-0.022400312	-0.001143716	-0.076762354	0	-0.000462461
Herb_87	����Ҷ	Daqingye	Isatidis Folium	Dyer Woad Leaf|Indigowoad Leaf|Isatidis Folium|Lu Bian Qing|Da Qing Ye|DaQingYe	-0.007976424	-0.004991273	-0.103500161	-0.004768514	-0.011063438	-0.046897923	-0.002188893	-0.009063166	0	-0.015772954	0	-0.000460399	-0.007341642	-0.031319031	-0.048143704	-0.048143704	-0.023245339	-0.053632144	-0.001565589	-0.00822889	-0.062892662	-0.098165946	-0.003547834	-0.027275382	-0.000628972	-0.007111906	-0.004335503	-0.003557656	0.000145748	-0.022661486	-0.011445626	-0.026845052	-0.012156219	-0.252917223	-0.009108893	-0.127629894	-0.062008691	-0.02348062	-0.025842884	-0.643657969	-0.032315567	-0.181144402	-0.308766719	0	-0.00063885
Herb_88	����	Dasuan	Allii Sativi Bulbus	Allii Sativi Bulbus|Allium Sativum|Garlic|Da Suan|DaSuan	-0.008495849	-0.005295563	-0.033226695	-0.001670984	-0.010154192	-0.035377425	-0.002597113	-0.00223816	0	-0.003104499	0	-9.72E-05	-0.001980198	-0.002047348	-0.016047901	-0.016047901	-0.004327669	-0.038531832	-0.004994017	-0.008349876	-0.012508774	-0.000955019	-0.000589276	-0.003851463	-0.00394365	-0.002288529	-0.002922854	-0.000809668	7.10E-05	-0.006872616	-0.006610953	-0.000230904	-0.004220147	-0.068923472	-2.59E-05	-0.05067085	-0.020032511	-0.005081455	-0.010505602	-0.582033185	-0.009100305	-0.006237326	-0.489322226	0	-0.000443777
Herb_89	��Ѫ��	Daxueteng	Sargentodoxae Caulis	Sargentgloryvine|Sargentodoxa Cuneata|Sargentodoxae Caulis|Da Xue Teng|DaXueTeng	-0.007850963	-0.001113473	-0.066836228	-0.002204848	-0.009969846	-0.035848369	-0.001730232	-0.00929731	-0.000566893	-0.002279741	0	-0.000235842	-0.006209151	-0.01455787	0	0	-0.016667678	-0.043624743	-0.001707273	-0.00742127	-0.118381031	-0.074453486	-0.00366388	-0.012888689	-0.008731989	-0.006428989	-0.004588458	-0.001542906	-0.001111692	-0.021738448	-0.009727388	-0.012520786	-0.002725278	-0.181089694	-0.008209379	-0.107331417	-0.034478163	-0.009356996	-0.012565982	-0.432365192	-0.025246102	-0.117334966	-0.143833087	0	-0.000922259
Herb_90	����	Dazao	Jujubae Fructus	Jujubae Fructus|Ziziphus Jujuba|Ziziphus Jujuba Var Inermis|Da Zao|DaZao	-0.030475837	0.00520877	-0.377459692	-0.017675583	-0.128248291	-0.146385699	-0.021798068	-0.018598487	0	-0.197199973	0	-0.000677647	-0.021821748	-0.063525066	-0.211091626	-0.211091626	-0.055378502	-0.153861189	0.007229051	-0.041826009	-0.90497701	-0.151479862	-0.018378159	-0.006864112	-0.017329539	-0.029001448	-0.029093488	-0.005744888	-0.000827082	-0.054047182	-0.109129382	-0.051403108	-0.017571853	-1.269131629	-0.029504499	-0.409601965	-0.170975997	-0.040432777	-0.066533979	-1.418924131	-0.085546604	-0.721682767	-0.539797822	0	-0.004243856
Herb_91	������	Dazaojia	Gleditsiae Fructus	Gleditsia Sinensis|Gleditsiae Fructus|Da Zao Jia|DaZaoJia	-0.006615657	0.00554701	-0.093840702	-0.003969807	-0.013201144	-0.038082195	-0.001375719	-0.005756275	0	-0.03170967	0	-0.000742958	-0.004604561	-0.02067356	-0.018516809	-0.018516809	-0.018581226	-0.049581106	-0.004006423	-0.022501556	-0.206675655	-0.044893012	-0.004274947	-0.011025949	-0.007243258	-0.011489916	-0.006401037	-0.00095709	-0.000915712	-0.024837049	-0.008439089	-0.003844809	-0.00932316	-0.11137712	-0.013373622	-0.117858242	-0.044219071	-0.012958183	-0.017227376	-0.439200172	-0.024386649	-0.198850705	-0.109960561	0	-0.001007031
Herb_92	���黨	Daidaihua	Citrus Aurantium	Citrus Aurantium|Dai Dai Hua|DaiDaiHua	-0.011732866	0.001216896	-0.07502709	-0.004702828	-0.020483453	-0.051114702	-0.002530762	-0.005709986	-0.000566893	-0.014082067	0	-0.000459126	-0.008193093	-0.020575368	0	0	-0.011877412	-0.04468564	-0.007840799	-0.011395844	-0.125897679	-0.102354616	-0.00142395	-0.016243073	-0.015791963	-0.014235028	-0.004619106	-0.004246468	0.000115358	-0.023936514	-0.010539286	-0.005904243	-0.007562644	-0.150250849	-0.00708993	-0.141370819	-0.055336864	-0.017121427	-0.01788424	-0.938564073	-0.029259277	-0.24406214	-0.486693006	0	-0.000881375
Herb_93	����	Danshen	Radix Salviae	Radix Salviae|Salvia Miltiorrhiza|Salvia Miltiorrhiza F Alba|Salvia Przewalskii|Dan Shen|DanShen	-0.030795914	0.01750242	-0.47174411	-0.016233206	-0.040723902	-0.180991405	-0.00691318	-0.029050745	-0.001133787	-0.154822295	0	-0.000208366	-0.022744979	-0.093274734	-0.048143704	-0.048143704	-0.095247671	-0.186029771	-0.022920526	-0.067816548	-0.670027285	-0.343420905	-0.024169599	-0.050262222	-0.015865767	-0.041562977	-0.019306958	-0.00750934	-0.001038804	-0.077650689	-0.047459114	-0.018136517	-0.03146097	-0.776949014	-0.037851159	-0.568796846	-0.265718173	-0.063310871	-0.116707953	-2.941173654	-0.131939566	-1.627742433	-1.421612221	0	-0.003353522
Herb_94	������	Dandouchi	Sojae Semen Praeparatum	Fermented Soya Bean|Fermented Soya Beans|Fermented Soybean|Seme Sojae Preparatum|Sojae Semen Praeparatum|Dan Dou Chi|DanDouChi	-0.007069905	-0.015567884	-0.038476339	-0.003211787	-0.009044024	-0.02157139	-0.00233028	-0.002866753	-0.000566893	-0.01709892	0	9.86E-06	-0.006931515	-0.00910159	0	0	-0.004580424	-0.03272092	-0.004983707	-0.005806979	-0.013387422	-0.009114034	-0.001233722	-0.005566808	-0.002216078	-0.012410686	-0.003482589	-0.001846341	4.09E-05	-0.023890152	-0.012939414	-0.017694748	-0.001438606	-0.082601415	-0.007397473	-0.06991714	-0.032954127	-0.008411538	-0.016630889	-0.434782479	-0.029926812	-0.220039043	-0.079287524	0	-0.000990797
Herb_95	����	Danggui	Angelicae Sinensis Radix	Angelica Sinensis|Chinese Angelica|Phlojodicarpus Sibiricus|Radix Angelicae Sinensis|Dang Gui|DangGui	-0.017379357	-0.044507958	-0.184553964	-0.00811718	-0.03103124	-0.073666747	-0.008020543	-0.036795419	-0.001133787	-0.012027963	0	-0.000449885	-0.005235655	-0.027715679	0	0	-0.044760801	-0.18389242	0.00539017	-0.017449495	-0.148703416	-0.078408979	-0.008012432	-0.025330571	-0.009878336	-0.012959712	-0.01215623	-0.007477083	-0.000193315	-0.030680935	-0.033305233	-0.008143815	-0.013187453	-0.428176779	-0.01086202	-0.239439169	-0.108976256	-0.03205006	-0.06136263	-1.731330186	-0.062269728	-0.309379352	-1.098885672	0	-0.001791553
Herb_96	����	Dangshen	Codonopsis Radix	Codonopsis Canescens|Codonopsis Clematidea|Codonopsis Pilosula|Codonopsis Pilosula Var Modesta|Codonopsis Radix|Codonopsis Subglobosa|Codonopsis Tangshen|Codonopsis Tubulosa|Pilose Asiabell Root|Dang Shen|DangShen	-0.02834982	-0.000492996	-0.260588528	-0.00954948	-0.031184949	-0.143992154	-0.00999219	-0.029426866	-0.002267574	-0.051696401	0	-0.001485073	-0.022050162	-0.039925125	-0.096552801	-0.096552801	-0.055374369	-0.230669999	0.00766542	-0.042314734	-0.262648042	-0.106547707	-0.013973848	-0.031818064	-0.030505514	-0.026796198	-0.015015663	-0.006411138	-0.001667992	-0.042778865	-0.028750299	-0.035835258	-0.02013896	-0.785162352	-0.027366116	-0.350863904	-0.148490279	-0.043461183	-0.048156174	-1.510924594	-0.082489709	-0.617216906	-0.692433983	0	-0.002054371
Herb_97	����	Daodou	Canavaliae Semen	Canavalia Ensiformis|Canavalia Gladiata|Canavalia Gladiata|Canavaliae Semen|Sword Bean|Dao Dou|DaoDou	-0.004866629	0.003305126	-0.032578869	-0.003121655	-0.008175282	-0.00780056	-0.001743335	-0.001734684	0	-0.003594837	0	0.000183304	-0.00076042	-0.005475146	0	0	-0.003015136	-0.016441644	-0.000273818	-0.002515859	-0.053475464	-0.036720773	-0.000970397	0.00189167	-0.00172325	-0.00447661	-0.002309771	-0.000813007	0.000216791	-0.009647192	-0.003525344	-0.000135352	-0.001481616	-0.057489826	-0.002301327	-0.052086026	-0.0169554	-0.005142828	-0.011171379	-0.129498899	-0.011373628	-0.025984599	-0.059917316	0	-0.00026735
Herb_98	���۲�	Daokoucao	Achyranthis Asperae Herba	Achyranthis Asperae Herba|Common Achyranthes Herb|Dao Kou Cao|DaoKouCao	-0.004592018	0.009084474	-0.075833674	-0.001150324	-0.003813429	-0.020559645	-0.001955793	-0.005182876	0	-0.005303651	0	-0.000231163	-0.005846201	-0.00608786	-0.032095803	-0.032095803	-0.027336702	-0.0489994	0.002271217	-0.004241407	-0.120032834	-0.025312678	-0.006592538	-0.000101483	-0.004137661	-0.003067314	0.000112246	-0.001720249	7.10E-05	-0.009734776	-0.009598932	-0.014933836	-0.002832536	-0.115212345	-0.00315359	-0.082753166	-0.04217919	-0.007529129	-0.004733379	-0.599672616	-0.018807794	-0.297734696	-0.302814472	0	-0.00033329
Herb_99	���Ĳ�	Dengxincao	Junci Medulla	Junci Medulla|Juncus Effusus|Deng Xin Cao|DengXinCao	-0.011539457	-0.024300187	-0.103205277	-0.002541986	-0.022930031	-0.055348047	-0.006082042	-0.003971586	-0.000566893	-0.003582206	0	-0.000436682	-0.004843641	-0.019646149	0	0	-0.022735322	-0.113838082	0.009589786	-0.023727496	-0.051170368	-0.080109811	-0.001880953	0.00226092	-0.008305506	-0.013461997	-0.010944083	-0.003772687	-4.61E-05	-0.017618487	-0.015759479	-0.005476749	-0.009842694	-0.401949278	-0.011116149	-0.156021476	-0.075831303	-0.016882926	-0.037097672	-0.797250903	-0.056306291	-0.440852745	-0.439511465	0	-0.000566519
Herb_100	�ض���	Diercao	Hyperici Japonici Herber	Herba Hyperici Japonici|Hyperici Japonici Herber|Hypericum Japonicum|Di Er Cao|DiErCao	-0.013853103	-0.005117071	-0.147609511	-0.004291056	-0.007808755	-0.086415905	-0.002021612	-0.00887743	0	-0.058750528	0	-0.001714007	-0.010682885	-0.050032128	-0.018516809	-0.018516809	-0.023654211	-0.060642534	-0.002186001	-0.025613163	-0.145466339	-0.172794435	-0.003790554	-0.027397731	-0.014880347	-0.022528309	-0.006650495	-0.0037457	-0.000961844	-0.038479423	-0.019168121	-0.016634475	-0.012503828	-0.222554868	-0.014641074	-0.207250918	-0.068785186	-0.028550161	-0.02551736	-0.803129623	-0.035512422	-0.259896751	-0.179006815	0	-0.002338803
Herb_101	�ط�Ƥ	Difengpi	Illicium Difengpi K. L. B. Et K. I. M.	Anisetree Bark|Illicium Difengpi|Di Feng Pi|DiFengPi	-0.011744951	-0.012185139	-0.051733586	-0.003037544	-0.010437569	-0.024627149	-0.003973362	-0.003489887	-0.000566893	-0.000486273	0	-0.000230676	-0.003608168	-0.010872952	-0.016047901	-0.016047901	-0.004944992	-0.056787109	0.005049936	-0.003701138	-0.104839506	-0.008595549	-0.00329627	0.003271247	-0.002650264	-0.009219054	-0.004933985	-0.002795603	0.000213129	-0.008078169	-0.008688511	-0.000313914	-0.002124792	-0.252858659	-0.004400314	-0.093008984	-0.040770585	-0.00452702	-0.006943434	-0.484754999	-0.019201957	-0.087725551	-0.277654361	0	-0.000119756
Herb_102	�ط���	Difuzi	Kochiae Fructus	Belvedere Fruit|Broom Cypress Fruit|Fructus Kochiae|Kochiae Fructus|Di Fu Zi|DiFuZi	-0.003412006	0.010546839	-0.03253061	-0.000716121	-0.00734159	-0.014031429	-0.002146684	-0.004103731	-0.000566893	-0.002549723	0	-0.000121591	-0.001885349	-0.004494778	0	0	-0.015700113	-0.030815448	0.007188365	-0.00430821	-0.065668909	-0.024964094	-0.000779782	0.007568906	-0.00384976	-0.00518199	-0.002912141	-0.000869473	7.10E-05	-0.006062604	-0.002761421	-0.002709326	-0.001717859	-0.076456351	-0.002018523	-0.044398751	-0.031790833	-0.005861367	-0.007023016	-0.081760817	-0.005827832	-0.042198187	-0.027152134	0	-0.000247445
Herb_103	�ع�Ƥ	Digupi	Lycii Cortex	Cortex Lycii|Cortex Lycii Radicis|Root - Bark Of Chinese Wolfberry|Di Gu Pi|DiGuPi	-0.018142284	-0.006815199	-0.156087325	-0.00955387	-0.035666737	-0.084768686	-0.007232184	-0.019578272	-0.000566893	-0.036691007	0	-0.000123582	-0.012323044	-0.036679978	0	0	-0.030093747	-0.078680071	-0.003300137	-0.016571206	-0.107140009	-0.088928442	-0.005548443	-0.019490241	-0.012787841	-0.021122578	-0.011406029	-0.003633523	-0.00217907	-0.03663154	-0.036806193	-0.009087346	-0.007284858	-0.219110236	-0.017065513	-0.228188392	-0.08802164	-0.025304293	-0.039592015	-0.776886134	-0.047259128	-0.27223933	-0.145218491	0	-0.001402786
Herb_104	�ؽ���	Dijincao	Euphorbiae Humifusae Herba	Euphorbia Humifusa|Herba Euphorbiae Humifusae|Humifuse Euphorbia|Di Jin Cao|DiJinCao	-0.014329409	0.020749628	-0.195430781	-0.007377053	-0.008159478	-0.092382554	-0.003347926	-0.013225466	0	-0.029920178	0	-0.001712142	-0.012987031	-0.052537847	-0.243187429	-0.243187429	-0.032629154	-0.069056422	-0.006172967	-0.023123297	-0.455776477	-0.119945363	-0.00975414	-0.021423538	-0.022173698	-0.024849978	-0.007265869	-0.004532561	-0.000787558	-0.05292818	-0.018060001	-0.012278314	-0.013034047	-0.253569578	-0.019463701	-0.267991236	-0.099931603	-0.02917791	-0.041763987	-0.865340491	-0.055286625	-0.301113287	-0.182872661	0	-0.002088317
Herb_105	����	Diyu	Radix Sanguisorbae	Garden Burnet|Radix Sanguisorbae|Sanguisorba Officinalis|Di Yu|DiYu	-0.006615622	0.018410475	-0.139237021	-0.004010139	-0.002501053	-0.053580558	-0.00085843	-0.006241133	0	-0.02949127	0	-0.000852368	-0.013697429	-0.028712073	-0.098756316	-0.098756316	-0.018838068	-0.041098572	-0.000553032	-0.020275383	-0.389241625	-0.042737903	-0.006488668	-0.023419802	-0.007360935	-0.01025981	-0.002129379	-0.002150811	-0.001084526	-0.024684252	-0.023255629	-0.020266702	-0.010170734	-0.157904258	-0.015060241	-0.163664733	-0.061497314	-0.017400717	-0.008251495	-0.468577976	-0.027130016	-0.203172904	-0.048476054	0	-0.001135044
Herb_106	������	Dinggongteng	Erycibe Obtusifolia Benth	Erycibe Obtusifolia|Erycibe Obtusifolia Benth|Erycibe Schmidtii|Ding Gong Teng|DingGongTeng	-0.005026038	-0.018630154	-0.046489609	-0.001932315	-0.011609244	-0.021713809	-0.001714919	-0.003403895	0	-0.008224079	0	-5.33E-05	-0.00365632	-0.019223982	0	0	-0.017381304	-0.025341797	-0.005456179	-0.010152149	-0.114817362	-0.074041665	-0.000638777	-0.008789817	-0.002217245	-0.005394165	-0.005516449	-0.000895912	7.47E-05	-0.013987956	-0.01092136	-0.010145138	-0.003800041	-0.155912509	-0.006351585	-0.051490649	-0.023239143	-0.005346755	-0.015148394	-0.328848558	-0.011479258	-0.101327727	-0.122402557	0	-0.000194197
Herb_107	����	Dingxiang	Caryophylliflos	Caryophylliflos|Clove Tree|Syzygium Aromaticum|Ding Xiang|DingXiang	-0.023170487	-0.024535937	-0.190418297	-0.007095898	-0.022590804	-0.081382565	-0.005491179	-0.032090411	0	-0.040174834	0	-0.001333666	-0.014232285	-0.033012789	-0.066925906	-0.066925906	-0.068070472	-0.129202842	-0.019321925	-0.028232427	-0.182918926	-0.111767939	-0.00854193	-0.036446273	-0.012335903	-0.018876212	-0.010904298	-0.008271239	-0.001135796	-0.03865076	-0.022351758	-0.007051544	-0.019617161	-0.582473692	-0.013533063	-0.266128424	-0.1232988	-0.038184666	-0.085009073	-1.630879617	-0.083743846	-0.4512281	-0.813288633	0	-0.002580046
Herb_108	�����Ĳ�	Dongchongxiacao	Corayceps	Chinese Caterpillar Fungus|Cordyceps Sinensis|Ophiocordyceps Sinensis|Dong Chong Xia Cao|DongChongXiaCao	-0.013775449	0.002659913	-0.11119135	-0.007209975	-0.020019674	-0.048140476	-0.007423863	-0.012563848	-0.00170068	-0.020092643	0	-0.000583128	-0.009075931	-0.01369589	-0.050612612	-0.050612612	-0.015574896	-0.075780347	0.003394877	-0.006770884	-0.052105538	-0.062618025	-0.004564258	-0.004248261	-0.004077849	-0.01469151	-0.007333263	-0.004123628	-0.000114948	-0.019785313	-0.026526485	-0.022534615	-0.00460394	-0.195049656	-0.008861345	-0.16224813	-0.058730962	-0.020845724	-0.031698746	-0.500784254	-0.033344696	-0.175289571	-0.183383007	0	-0.001120057
Herb_109	����Ƥ	Dongguapi	Benincasae Exocarpium	Benincasa Hispida|Benincasae Exocarpium|Chinese Waxgourd Peel|Dong Gua Pi|DongGuaPi	-0.002531671	0.015959226	-0.041068141	-0.001254257	0.000949568	-0.013153924	-0.000360021	-0.002627774	0	-0.003786789	0	0	-0.001289605	-0.002269973	-0.048143704	-0.048143704	-0.000392378	-0.01923451	0.001123472	-0.003951	-0.047446287	-0.000348584	-0.003106558	0.003764864	-0.002273147	-0.000116911	-0.000768594	0	0	0.000255525	0.000978	-0.002392344	-0.001356935	-0.028742029	-0.000911755	-0.038007471	-0.015795134	-0.000251168	0.002644591	-0.144481698	-0.00140913	-0.023188668	-0.113095308	0	-4.18E-05
Herb_110	������	Dongguazi	Benincasae Semen	Benincasae Semen|Dong Gua Zi|DongGuaZi	-0.006885367	0.008728337	-0.039908376	-0.004527867	-0.009061826	-0.031975656	-0.001905145	-0.003232756	0	-0.006031363	0	0.000358869	-0.000902269	-0.01853819	0	0	-0.001647723	-0.017948281	0.000387045	-0.002570255	-0.008947378	-0.017916104	-0.001471151	0.001418458	-0.002586715	-0.006132053	-0.003683532	-0.000875636	0.000216791	-0.013757374	-0.004213687	-6.17E-05	-0.000673928	-0.065965981	-0.001409479	-0.058952443	-0.020538734	-0.00838664	-0.009450949	-0.132613693	-0.011994398	-0.081683798	-0.038123582	0	-6.21E-05
Herb_111	������	Dongkuiguo	Malvae Fructus	Cluster Mallow Fruit|Fructus Malvae|Malva Verticillata|Malvae Fructus|Dong Kui Guo|DongKuiGuo	-0.01929642	-0.003578015	-0.141063419	-0.007913238	-0.033584479	-0.077206382	-0.006832943	-0.009494521	-0.000566893	-0.024814482	0	-0.000796458	-0.009524941	-0.049962066	-0.050612612	-0.050612612	-0.036625646	-0.093479243	0.001042913	-0.046053063	-0.059704602	-0.121328335	-0.002461677	-0.015880609	-0.028645575	-0.026538231	-0.012530707	-0.00386885	-0.001040211	-0.041414391	-0.01726381	-0.003778609	-0.016258863	-0.256907334	-0.018230554	-0.226254331	-0.096535189	-0.029814074	-0.042478773	-0.807086017	-0.049138446	-0.170810932	-0.297128005	0	-0.002327606
Herb_112	��ޢ	Doukou	Alpinia Katsumadai Hayat	Alpinia Katsumadai Hayat|Amomum Kravanh|Cardamun|Fructus Amomi Rotundus|Round Cardamom|Round Cardamon Fruit|Dou Kou|DouKou	-0.021599501	-0.045320313	-0.129359823	-0.006642235	-0.02952495	-0.088506697	-0.006897643	-0.027235529	-0.000566893	-0.028206139	0	-0.001127902	-0.009837399	-0.036199742	-0.034564711	-0.034564711	-0.042478021	-0.139226568	-0.015614548	-0.040188723	-0.090566595	-0.090324321	-0.003241368	-0.018445904	-0.016201379	-0.021455264	-0.013988819	-0.004949024	-0.000583563	-0.043801194	-0.019889538	-0.001285794	-0.016796232	-0.787174028	-0.019340927	-0.227126836	-0.101337095	-0.02962647	-0.030332568	-1.444384034	-0.058305672	-0.51558361	-0.717341656	0	-0.002290889
Herb_113	����	Duhuo	Radix Angelicae Biseratae	Angelica Pubescens|Heracleum Hemsleyanum Diels|Heracleum Lanatum|Pubescent Angelica Root|Radix Angelicae Biseratae|Radix Angelicae Pubescentis|Rhizoma Araliae Cordatae|Du Huo|DuHuo	-0.029458327	-0.050363733	-0.116957796	-0.008263681	-0.032114164	-0.077094615	-0.011107664	-0.028631443	-0.002834467	-0.012947362	0	-0.000162086	-0.011185587	-0.020942931	0	0	-0.025620274	-0.182808302	-0.011847073	-0.035255439	-0.070561069	-0.088584292	-0.003732247	-0.00757252	-0.016193257	-0.016996056	-0.014466495	-0.00659627	0.000575667	-0.029735852	-0.030059967	-0.008969247	-0.010247805	-0.54603215	-0.011035622	-0.197635257	-0.093660822	-0.022809405	-0.043585804	-1.728910415	-0.051147607	-0.574455579	-0.896934973	0	-0.001266563
Herb_114	����	Duzhong	Eucommiae Cortex	Eucommia|Eucommia Ulmoides|Eucommiae Cortex|Du Zhong|DuZhong	-0.038376763	-0.057199359	-0.32314182	-0.013194972	-0.057876897	-0.165774869	-0.013808226	-0.02419611	-0.000566893	-0.063678644	-8.04E-05	-0.000986402	-0.028285235	-0.097012137	-0.018516809	-0.018516809	-0.087028963	-0.247856832	-0.010210163	-0.051531815	-0.434813894	-0.336485276	-0.006443844	-0.060597982	-0.024650704	-0.047558054	-0.027508987	-0.009342943	-0.001552884	-0.09739567	-0.054828594	-0.068664586	-0.028797077	-0.640138432	-0.042383732	-0.480088813	-0.189898559	-0.055768041	-0.108675355	-2.200684443	-0.118522472	-0.792233379	-0.761888695	0	-0.004085323
Herb_115	����Ҷ	Duzhongye	Eucommiae Folium	Eucommia Leaf|Eucommiae Folium|Du Zhong Ye|DuZhongYe	-0.017917537	-0.011589849	-0.149587608	-0.006044296	-0.02572033	-0.080912406	-0.005268757	-0.009871897	0	-0.030559319	0	-0.000991752	-0.014803172	-0.041138697	-0.082708415	-0.082708415	-0.033034417	-0.084489803	-0.012637466	-0.029147705	-0.11230048	-0.148850307	-0.002483739	-0.033666493	-0.017819068	-0.019274462	-0.011800798	-0.004550421	-0.001107591	-0.045786884	-0.01895064	-0.028399494	-0.01718307	-0.266342948	-0.01540706	-0.229845995	-0.097686244	-0.034706713	-0.043642992	-1.258834416	-0.054126985	-0.346745483	-0.607022786	0	-0.002689784
Herb_116	��Ѫ��	Duanxueliu	Herba Clinopodii Polycephali.	Clinopodium Herb|Herba Clinopodii|Herba Clinopodii Polycephali|Duan Xue Liu|DuanXueLiu	-0.005185763	-0.001487821	-0.057693758	-0.004924667	-0.010659483	-0.043883004	-0.001778419	-0.00687452	0	-0.007764966	0	-0.000538337	-0.003621051	-0.011414362	0	0	-0.005771161	-0.029210948	-0.002247866	-0.005140833	-0.061224749	-0.024458463	-0.003721541	-0.009854037	-0.005146757	-0.009895545	-0.004897484	-0.001210312	-0.000898564	-0.020957513	-0.012250496	-0.000458132	-0.005165149	-0.135876317	-0.007113973	-0.101295881	-0.038450384	-0.01496225	-0.016477526	-0.436137828	-0.024999498	-0.165798738	-0.135709501	0	-0.000719484
Herb_117	ݭ��	Ezhu	Curcumae Rhizoma	Curcuma Phaeocaulis|Curcuma Zedoaria|Rhizoma Curcumae|Zedoary|Zedoray Rhizome|E Zhu|EZhu	-0.005487153	-0.002086122	-0.067849008	-0.002980775	-0.011337321	-0.026460381	-0.003919879	-0.004154812	0	-0.010833584	0	-9.66E-05	-0.005088651	-0.004648412	-0.080239507	-0.080239507	-0.00197881	-0.080916609	-0.002816136	-0.009530199	-0.012604893	-0.003906593	-0.008226299	0.001870532	-0.003004682	-0.003157806	-0.004111455	-0.001288109	0.000362539	-0.002338025	-0.006667477	-0.002983934	-0.003112263	-0.170878535	-0.001270506	-0.075327527	-0.038908321	-0.004089836	0.002350166	-0.58083436	-0.018590654	-0.168261216	-0.381135408	0	-0.000225484
Herb_118	�첻ʳ��	Ebushicao	Centipedae Herba	Centipeda Minima|Centipedae Herba|Herba Centipedae|Small Centipeda Herb|E Bu Shi Cao|EBuShiCao	-0.023127353	-0.018659756	-0.288951532	-0.010225926	-0.032271678	-0.13804624	-0.007275617	-0.044213126	-0.000566893	-0.040307049	-8.04E-05	-0.001123996	-0.011505772	-0.068052328	-0.243187429	-0.243187429	-0.029906754	-0.161913294	-0.017837428	-0.026804918	-0.121174402	-0.087118131	-0.020840335	-0.027920141	-0.024123398	-0.024886017	-0.016409685	-0.006268649	-0.002064248	-0.049053659	-0.030875535	-0.023336476	-0.016375639	-0.400347966	-0.028944723	-0.353180744	-0.157683446	-0.038799252	-0.033209183	-1.403724274	-0.087784655	-0.551668322	-0.501223483	0	-0.002226907
Herb_119	����	Ercha	Catechu	Acacia Catechu|Catechu|Cutch|Er Cha|ErCha	-0.007293258	-0.010262312	-0.081444885	-0.003728849	-0.014917789	-0.053169785	-0.002784284	-0.000998537	0	-0.0187672	0	-0.000701443	-0.009169791	-0.022422174	-0.034564711	-0.034564711	-0.016317021	-0.025821853	-0.009793157	-0.017968152	-0.018874216	-0.04381378	-0.001762115	-0.019679344	-0.007310596	-0.011273865	-0.00835089	-0.002309599	-0.001622331	-0.030870211	-0.022160615	-0.010844567	-0.011741699	-0.143935348	-0.009174404	-0.131414314	-0.046127503	-0.021551994	-0.027745015	-0.550938137	-0.050847122	-0.260825662	-0.166213807	0	-0.001989172
Herb_120	��кҶ	Fanxieye	Sennae Folium	Cassia Acutifolia|Cassia Angustifolia|Senna Leaf|Sennae Folium|Fan Xie Ye|FanXieYe	-0.023156808	-0.009656041	-0.106774134	-0.009431634	-0.026513697	-0.086545851	-0.003498477	-0.012542191	-0.000566893	-0.035830706	0	-0.000458922	-0.010286818	-0.037218743	-0.0078125	-0.0078125	-0.026442439	-0.086371491	-0.003237071	-0.024513072	-0.087315827	-0.12647187	-0.003419021	-0.029174495	-0.014872169	-0.017387443	-0.011060886	-0.005491088	-0.000992672	-0.026500088	-0.021432547	-0.017904486	-0.00757005	-0.206305844	-0.017626354	-0.20843385	-0.073607299	-0.021705766	-0.039700011	-0.980151176	-0.059112383	-0.299694923	-0.315306111	0	-0.001754498
Herb_121	���ײ�	Fanbaicao	Potentillae Discoloris Herba	Discolor Cinquefoil Herb|Potentilla Disclor Bunge|Potentilla Discolor|Potentilla Discolor Bunge|Potentillae Discoloris Herba|Fan Bai Cao|FanBaiCao	-0.013822656	-0.006357074	-0.143931572	-0.006194942	-0.02800137	-0.080311094	-0.004575174	-0.007220322	-0.000566893	-0.025864906	0	-0.000847082	-0.008509939	-0.046174616	-0.018516809	-0.018516809	-0.037722056	-0.057356531	-0.004636875	-0.024961449	-0.311246497	-0.111154525	-0.003930334	-0.021344721	-0.011653368	-0.019212579	-0.014470863	-0.004119209	-0.00079303	-0.050498814	-0.018906225	-0.004322705	-0.013217024	-0.188247699	-0.020657664	-0.230219512	-0.087626677	-0.025360263	-0.036922541	-0.743424802	-0.053179805	-0.281746608	-0.127928594	0	-0.001986315
Herb_122	����	Fangfeng	Saposhnikoviae Radix	Chinese Parsnip Root|Divaricate Saposhnikovia Root|Saposhnikovia Divaricata|Saposhnikoviae Radix|Fang Feng|FangFeng	-0.036193731	-0.03831382	-0.199288674	-0.010167666	-0.046803851	-0.106495307	-0.012186468	-0.014414008	-0.004535147	-0.008271528	0	-0.000196084	-0.022564104	-0.036091652	-0.016047901	-0.016047901	-0.026832616	-0.182779467	-0.001491455	-0.033029878	-0.126709285	-0.168918211	-0.006562638	-0.002749858	-0.036799928	-0.025311961	-0.017510736	-0.007668691	0.000654034	-0.035752492	-0.044121069	-0.024479595	-0.016891181	-0.575422506	-0.02235057	-0.312936127	-0.158993498	-0.035831732	-0.092700228	-2.255763253	-0.092325919	-0.566654793	-1.237994929	0	-0.001988521
Herb_123	����	Fangji	Stephaniae Tetrandrae Radix	Fourstamen Stephania|Rhizoma Sinomeni Cauliset|Stephania Tetrandra|Stephaniae Tetrandrae Radix|Fang Ji|FangJi	-0.005921349	-0.010197504	-0.100861642	-0.001363272	-0.003863011	-0.039111728	-0.001481153	-0.004972309	0	-0.013966027	0	-0.000132012	-0.003828973	-0.021988781	0	0	0.008584619	-0.04331398	-0.009875899	-0.002044136	0.004935754	-0.068473896	-0.007841641	0.010614246	-0.004006039	-0.004338317	-0.002031267	-0.000493247	5.16E-05	-0.005361017	-0.009026569	-0.00021176	-0.003289186	-0.079672905	-0.004842432	-0.10405315	-0.051129074	-0.008332284	-0.011939681	-0.602881726	-0.029680556	-0.265141135	-0.231865773	0	-0.000272717
Herb_124	�����Z	Fenbixie	Dioscoreae Hypoglaucae Rhizoma	Dioscoreae Hypoglaucae Rhizoma|Hypoglaucous Collett Yam Rhizome|Rhizoma Dioscoreae Hypoglaucae|Rhizome Dioscoreae Hypoglaucae|Fen Bi Xie|FenBiXie	-0.001633987	0.002119978	-0.020446958	-0.000346188	-0.000801392	-0.004095291	-0.000473114	-0.001989896	0	-0.006217375	0	0	-0.00032375	-0.002418336	0	0	-0.000236597	-0.012191238	-0.001906542	-0.002411382	-0.000473075	-0.000174292	-0.002760018	0.000264156	-0.000816852	-0.000204069	-0.000252071	0	0	-7.30E-05	0.000485462	0	-0.000225225	-0.012465328	-0.000361244	-0.017933605	-0.005884768	-0.00012111	0.001393189	-0.058271832	0.000211939	-0.02445807	-0.000481596	0	-1.07E-05
Herb_125	��β��	Fengweicao	Pteridis Multifidae Herba	Chinese Brake|Pteridis Multifidae Herba|Pteris Multifida|Feng Wei Cao|FengWeiCao	-0.013525385	-0.019241385	-0.121890829	-0.006632792	-0.022982221	-0.083228553	-0.002564443	-0.010831812	-0.000566893	-0.029793039	0	-0.001611067	-0.009936799	-0.042852075	-0.018516809	-0.018516809	-0.029415885	-0.052528987	-0.007660375	-0.038100256	-0.039674207	-0.102141978	-0.004231694	-0.027540562	-0.017356096	-0.025541369	-0.010661626	-0.004281142	-0.002372356	-0.045046756	-0.018350181	-0.006066963	-0.016705395	-0.208157955	-0.027197621	-0.194784816	-0.079023388	-0.034281769	-0.034260411	-0.785089537	-0.040920656	-0.361887426	-0.141584414	0	-0.002402612
Herb_126	����͸�ǲ�	Fengxiantougucao	Impatiens Balsamina	Herba Speranskiae Tuberculatae|Impatiens Balsamina|Feng Xian Tou Gu Cao|FengXianTouGuCao	-0.010981384	-0.019920494	-0.099630156	-0.00427492	-0.016362934	-0.080903507	-0.003136353	-0.0044621	-0.000566893	-0.02473224	0	-0.00056614	-0.011631494	-0.03913473	-0.067123434	-0.067123434	-0.017005702	-0.057210399	-0.010413795	-0.022720969	-0.031766938	-0.087613157	-0.003238804	-0.022208202	-0.018199593	-0.017305202	-0.010760581	-0.004908834	-0.001253339	-0.03888991	-0.016384886	-0.018779931	-0.011656139	-0.164389109	-0.016606801	-0.167145079	-0.061005741	-0.023386069	-0.02176603	-0.657778052	-0.033255955	-0.241637576	-0.121208343	0	-0.002228681
Herb_127	���۲�	Fengyancao	Ailanthi Altissimae Fructus	Ailanthi Altissimae Fructus|Ailanthus Altissima|Feng Yan Cao|FengYanCao	-0.011683177	0.010612122	-0.129969649	-0.006961673	-0.01584847	-0.058359436	-0.00318124	-0.007157919	-0.000566893	-0.028299949	0	-0.001187003	-0.010293115	-0.026790882	-0.067123434	-0.067123434	-0.020631524	-0.053737439	-0.005078004	-0.02307863	-0.16014494	-0.074256535	-0.006405083	-0.011114094	-0.014985998	-0.017351226	-0.008519642	-0.003568901	-0.000864073	-0.031662118	-0.014103851	-0.01374484	-0.011478279	-0.160498839	-0.017728839	-0.190788132	-0.067557644	-0.020909948	-0.024029918	-0.624702604	-0.034387589	-0.226541675	-0.101530371	0	-0.001749792
Herb_128	����	Foshou	Citri Sarcodactylis Fructus	Citrus Medica|Finger Citron|Fructus Citri Sarcodactylis|Fructus Citrus Sarcodactylis|Fo Shou|FoShou	-0.01134473	-0.007743929	-0.086547865	-0.002796181	-0.01677313	-0.05052633	-0.005440743	-0.005284006	-0.000566893	-0.005814126	0	5.88E-05	-0.004751399	-0.01409841	-0.064191605	-0.064191605	-0.025746676	-0.068229632	0.002459014	-0.009179181	-0.102394843	-0.110997384	-0.00140002	-0.005405838	-0.007220671	-0.012684242	-0.008155713	-0.002604467	4.80E-05	-0.028650265	-0.017190838	-0.001185101	-0.009188324	-0.134773999	-0.006111847	-0.121075389	-0.076965521	-0.018019184	-0.029665904	-0.944120673	-0.038092378	-0.103465967	-0.663555912	0	-0.000346123
Herb_129	����	Fuling	Poria Cocos(Schw.) Wolf.	Indian Bread|Poria Cocos|Poria Cocos|Fu Ling|FuLing	-0.002408439	0.066146818	-0.095260431	-0.001354133	0.026177838	-0.006281589	0.0032894	-0.007855994	0	0.003048642	0	-2.49E-05	-0.002466651	-0.008881939	0	0	-0.000338791	-0.022748492	0.01745626	-0.004479871	-0.70073334	-0.004497881	-0.00786579	0.018715912	-0.012323623	-0.001441908	0.007455014	-0.000576159	0	0.001058229	0.007796634	-0.009569378	-0.001259341	-0.043436281	-0.002438461	-0.07701682	-0.035513293	-5.14E-05	0.009904389	0.102064243	-0.003206719	-0.035728722	-0.025133462	0	0.000691001
Herb_130	��Ƽ	Fuping	Spirodelae Herba	Common Ducksmeat Herb|Common Duckwood|Lemna Minor|Spirodelae Herba|Fu Ping|FuPing	-0.015551139	0.000793405	-0.129765343	-0.006154095	-0.02586288	-0.082363771	-0.004177345	-0.011467811	0	-0.026856093	0	-0.000767012	-0.009143518	-0.040245477	-0.048143704	-0.048143704	-0.019016042	-0.071493335	-0.004150446	-0.029004014	-0.089400583	-0.12094967	-0.002851295	-0.018547103	-0.015163345	-0.024050165	-0.009340909	-0.004837811	-0.001353366	-0.036010992	-0.017531641	-0.022385936	-0.012369722	-0.216909201	-0.015374437	-0.206759794	-0.079389259	-0.02968642	-0.037378242	-0.521381544	-0.048822339	-0.234513593	-0.08436738	0	-0.002319288
Herb_131	����	Fuzi	Aconiti Lateralis Radix Praeparata	Aconitum Carmichaeli|Aconitum Carmichaeli Cv|Monkshood|Processed Aconite Root|Radix Aconite Lateralis Preparata|Radix Aconiti Lateralis Preparata|Fu Zi|FuZi	-0.008781665	0.018465102	-0.230470842	-0.00125598	-0.002702309	-0.056083127	-0.002739429	-0.013920752	-0.001133787	-0.030499319	0	-3.16E-05	-0.006856651	-0.027515943	-0.160479014	-0.160479014	-0.019390927	-0.06014852	0.006674155	-0.002194888	-0.343699549	-0.054817221	-0.021608403	-0.005724219	-0.004049243	-0.001653232	-0.002907422	-0.002085874	0.000287834	-0.009739401	-0.00520216	-0.041071064	-0.002532431	-0.59890296	-0.010770741	-0.236074008	-0.090985538	-0.005291785	-0.006091171	-0.481343123	-0.021693837	-0.256391727	-0.175464598	0	2.54E-05
Herb_132	������	Fupenzi	Rubi Fructus	Rubi Fructus|Rubus Chingii Hu|Fu Pen Zi|FuPenZi	-0.02522879	-0.008950337	-0.246496715	-0.013996177	-0.03261752	-0.127916765	-0.008053861	-0.017098624	-0.000566893	-0.044158936	0	-0.002644747	-0.017716748	-0.064406885	-0.083171335	-0.083171335	-0.053332576	-0.141395531	-0.013367399	-0.034484485	-0.350764773	-0.186661951	-0.009640072	-0.039776954	-0.049413426	-0.036810731	-0.01738039	-0.008394218	-0.000806962	-0.065695118	-0.032456344	-0.027453658	-0.01986191	-0.447555662	-0.028987596	-0.377680877	-0.148063746	-0.045577197	-0.072590689	-1.803843996	-0.090400445	-0.485329944	-0.78861625	0	-0.004259609
Herb_133	�ʲ�	Gancao	licorice	Glycyrrhiza|Glycyrrhiza Aspera|Glycyrrhiza Glabra|Glycyrrhiza Inflata|Glycyrrhiza Kansuensis|Glycyrrhiza Squamulosa|Glycyrrhiza Uralensis|Glycyrrhiza Yunnanensis|Licorice|Liquorice|Radix Glycyrrhizae|Gan Cao|GanCao	-0.056139095	-0.002241396	-0.400447768	-0.017701985	-0.087833521	-0.222174377	-0.019022101	-0.021687649	-0.003401361	-0.08690162	0	-0.001014727	-0.034880142	-0.06659425	-0.14690002	-0.14690002	-0.061475807	-0.367195339	-0.014665758	-0.093739267	-0.310749909	-0.316031635	-0.013314652	-0.029306553	-0.04991329	-0.047312103	-0.032921092	-0.015176587	-0.000775443	-0.098556994	-0.078210595	-0.066461657	-0.030592612	-1.391827802	-0.031847604	-0.548448026	-0.223183491	-0.078230626	-0.082883065	-3.249743442	-0.236116689	-1.895226672	-1.416541533	0	-0.009357491
Herb_134	����	Gansong	Nardostachyos Radix Et Rhizoma	Nardostachyos|Nardostachyos Radix Et Rhizoma|Nardostachys Chinensis|Nardostachys Jatamansi|Rhizoma Nardostachyos|Rhizomz Nardostachyos|Spikenard|Gan Song|GanSong	-0.011307341	-0.002881975	-0.116425313	-0.003955754	-0.012759259	-0.041206692	-0.003860441	-0.005908444	-0.000566893	-0.006585919	0	-0.000255304	-0.006302816	-0.01588715	-0.016047901	-0.016047901	-0.020416796	-0.056494706	0.000843892	-0.005155335	-0.1344115	-0.086552646	-0.005785541	-0.003077686	-0.001458452	-0.01266106	-0.005674386	-0.003201761	0.00026843	-0.022929879	-0.009859139	-0.000923813	-0.004797542	-0.319295789	-0.007573701	-0.164498024	-0.07617433	-0.015988309	-0.027648375	-0.819767932	-0.042531173	-0.27527995	-0.387717731	0	-0.0006385
Herb_135	����	Gansui	Kansui Radix	Euphorbia Kansui|Kansui Euphorbia|Kansui Radix|Kansui Root|Gan Sui|GanSui	-0.00418247	0.011585858	-0.103120554	-0.001291186	-0.004821242	-0.020659441	-0.001506405	-0.011202668	0	-0.076134792	0	-3.76E-05	-0.003388269	-0.016190736	-0.11233531	-0.11233531	-0.01386171	-0.027719452	-0.003873902	-0.003176559	-0.303618768	-0.050508399	-0.008158157	-0.009071661	-0.001502631	-0.00425365	-0.001738219	-0.001335896	-9.78E-05	-0.006967204	-0.005333622	-0.017193896	-0.001812394	-0.074712375	-0.002102961	-0.102829799	-0.038841455	-0.005291144	0.002117599	-0.293462841	-0.008962421	-0.088932083	-0.083659614	0	-0.000463583
Herb_136	�ɽ�	Ganjiang	Zingiberis Rhizoma	Common Ginger Dried Rhizome|Dried Ginger|Zingiber Officinale|Zingiberis Rhizoma|Zingibers|Gan Jiang|GanJiang	-0.027023986	-0.008474708	-0.127743494	-0.006821775	-0.03059286	-0.045349504	-0.009175543	-0.010683615	0	-0.016741002	0	1.98E-05	-0.008201343	-0.010377633	-0.064191605	-0.064191605	-0.009946386	-0.192924733	0.001239391	-0.027889159	-0.147244399	-0.061884736	-0.006111458	-0.002884634	-0.010772646	-0.013552311	-0.009841342	-0.003281288	0.000500962	-0.020845923	-0.01493547	-0.014896722	-0.007954698	-0.456056552	-0.009832793	-0.205782945	-0.079573615	-0.019071795	-0.025016684	-1.059744125	-0.037114864	-0.03782994	-0.937171888	0	-0.00104446
Herb_137	������	Gaoliangjiang	Alpiniae Officinarum Rhizome	Alpiniae Officinarum Rhizome|Galangal|Lesser Galangal Rhizome|Rhizoma Alpiniae Officinarum|Gao Liang Jiang|GaoLiangJiang	-0.041248673	-0.054389359	-0.274856531	-0.017969282	-0.058375576	-0.195194436	-0.014231041	-0.044085425	-0.002267574	-0.036053096	0	-0.00237381	-0.025476296	-0.069653969	-0.034564711	-0.034564711	-0.050576652	-0.218838856	-0.00435167	-0.040889926	-0.24186036	-0.217877473	-0.010880248	-0.043218744	-0.03263677	-0.043363311	-0.02691337	-0.011558932	-0.002490541	-0.083355754	-0.059681281	-0.005590516	-0.027211991	-0.777033277	-0.035899944	-0.461886639	-0.193320444	-0.060998771	-0.074770618	-2.572442922	-0.123981086	-0.866583711	-1.175560765	0	-0.003672689
Herb_138	޻��	Gaoben	Ligustici Rhizoma Et Radix	Chinese Ligusticum Rhizome|Radix Ligustici Sinensis|Rhizoma Ligustici|Gao Ben|GaoBen	-0.010506834	-0.022398621	-0.074860386	-0.002990627	-0.013750876	-0.026646275	-0.004683215	-0.025192354	0	-0.003599872	0	9.82E-05	-0.003067323	-0.004535861	-0.016047901	-0.016047901	-0.012300361	-0.105001449	-0.007295125	-0.008218993	-0.039319129	-0.016537426	-0.003843828	-0.004293882	-0.003307404	-0.005880443	-0.005542574	-0.000845802	0.000284172	-0.009890894	-0.013208467	-0.004784689	-0.006944376	-0.373235352	-0.002908351	-0.100624032	-0.052715237	-0.011112751	-0.014709466	-0.910091936	-0.032930722	-0.223919813	-0.681185833	0	-0.000156623
Herb_139	��	Gehua	Puerariae Flos	Flower Of Kudzuvine|Puerariae Flos|Puerariae Lobatae Flos|Ge Hua|GeHua	-0.041158606	-0.042083169	-0.291453512	-0.015733058	-0.060393518	-0.149470798	-0.01379491	-0.019080652	-0.00170068	-0.060460307	0	-0.001033957	-0.024655947	-0.063735871	-0.018516809	-0.018516809	-0.074692984	-0.213351797	-0.012201725	-0.060872511	-0.22283289	-0.136614908	-0.005661098	-0.038862822	-0.023706769	-0.045404068	-0.025630828	-0.014700899	-0.000423669	-0.113498795	-0.053751183	-0.041690422	-0.028454111	-0.531283283	-0.028093217	-0.424852858	-0.185452864	-0.065762673	-0.09730106	-2.380276658	-0.161684937	-0.72708867	-1.029125238	0	-0.00525719
Herb_140	����ľ	Gonglaomu	Mahoniae Caulis	Chinese Mahonia Stem|Gonglaomu Solution|Leatherleaf Mahonia|Mahoniae Caulis|Gong Lao Mu|GongLaoMu	-0.016426864	-0.018571487	-0.074049776	-0.005005323	-0.014062325	-0.061200889	-0.004559083	-0.006075112	-0.001133787	-0.004917784	0	-0.000175996	-0.006146336	-0.020978516	0	0	-0.001954383	-0.096311051	0.011730352	-0.007039096	-0.045449416	-0.070467779	-0.003723025	0.004181412	-0.004651458	-0.013579035	-0.006931734	-0.004505041	0.000213129	-0.014545269	-0.011745233	-0.005344748	-0.003894664	-0.553568743	-0.006594602	-0.110895446	-0.052429837	-0.016527824	-0.014879094	-0.639052346	-0.045059276	-0.28422975	-0.361646759	0	-0.000834
Herb_141	����	Gouteng	Uncariae Ramulus Cumuncis	Ramulus Et Uncus Uncariae|Ramulusuncariaecumuncis|Uncaria|Uncaria Macrophylla|Uncaria Rhynchophylla|Uncaria Sinensis|Uncariae Ramulus Cumuncis|Gou Teng|GouTeng	-0.020514262	-0.013068868	-0.241803583	-0.007603523	-0.024709461	-0.098629116	-0.003460435	-0.020213331	0	-0.048746392	0	-0.001964643	-0.01291817	-0.066591804	-0.066660513	-0.066660513	-0.036764647	-0.086500352	-0.00990589	-0.034299013	-0.399149388	-0.188533882	-0.006976411	-0.03904501	-0.021932339	-0.030012911	-0.00687767	-0.003919158	-0.002246012	-0.052304557	-0.03043106	-0.024078693	-0.016428182	-0.391658144	-0.025306715	-0.284279412	-0.117866768	-0.037573214	-0.052535966	-1.56485208	-0.083628665	-0.746491305	-0.453532994	-0.000572082	-0.004640233
Herb_142	�۹�Ҷ	Gouguye	Folium Ilicis Cornutae	Chinese Holly Leaf|Folium Ilicis Cornutae|Gou Gu Ye|GouGuYe	-0.019497694	0.022364019	-0.207766486	-0.006896231	-0.021447271	-0.09076027	-0.004321805	-0.016595302	-0.001133787	-0.015963353	0	-0.001460095	-0.01500685	-0.039390904	-0.130852119	-0.130852119	-0.043256516	-0.076115063	0.013681024	-0.031433674	-0.540321296	-0.184407443	-0.00790546	-0.012470026	-0.017896876	-0.028121222	-0.011644198	-0.006962378	-0.000528262	-0.038703856	-0.027067894	-0.026488966	-0.014401274	-0.277031664	-0.024373394	-0.287042688	-0.131997074	-0.031379034	-0.047098548	-0.904520332	-0.073591397	-0.327645176	-0.173954455	0	-0.002108627
Herb_143	�����	Gouqizi	Lycii Fructus	Barbary Wolfberry Fruit|Fruit Of Chinese Wolfberry|Lycii Fructus|Lycium Barbarum|Lycium Chinense|Wolfberry Fruit|Gou Qi Zi|GouQiZi	-0.037421244	0.077347571	-0.405690669	-0.01024895	-0.034543052	-0.106723352	-0.009867368	-0.031426384	-0.001133787	-0.040214007	0	-0.00062071	-0.015791498	-0.062077865	-0.580193357	-0.580193357	-0.071504027	-0.212507859	0.005988377	-0.046588085	-0.922337736	-0.127645348	-0.029343707	-0.015582009	-0.018086271	-0.020959218	-0.012259591	-0.007644348	-0.000729311	-0.044142595	-0.023815709	-0.019277906	-0.017987451	-0.782765261	-0.019366815	-0.42455029	-0.177563793	-0.028791814	-0.02542879	-1.422998476	-0.06608096	-0.509788901	-0.60905103	0	-0.003501014
Herb_144	�Ⱦ���	Gujingcao	Eriocauli Flos	Buerger Pipewort Flower|Eriocauli Flos|Eriocaulon Buergerianum|Pipewort|Gu Jing Cao|GuJingCao	-0.00763804	-0.004096068	-0.07608576	-0.003032993	-0.0133042	-0.039412578	-0.00243233	-0.003876339	-0.000566893	-0.03686086	0	-0.000697141	-0.009078674	-0.017763108	-0.018516809	-0.018516809	-0.017763353	-0.045909207	0.004501767	-0.018724204	-0.039344377	-0.082760754	-0.000872142	-0.014974158	-0.007171939	-0.01542837	-0.00635924	-0.002244692	-0.001036549	-0.027545425	-0.015595235	-0.010963179	-0.007279796	-0.270401458	-0.010773468	-0.10967271	-0.055006896	-0.02583473	-0.023529088	-0.442079495	-0.032686201	-0.173003947	-0.05991236	0	-0.001229643
Herb_145	���鲹	Gusuibu	Drynariae Rhizoma	Davallia Mariesii|Drynaria Fortunei|Drynaria Rhizome|Drynariae Rhizoma|Pseudodrynaria Coronans|Gu Sui Bu|GuSuiBu	-0.017770652	-0.004077023	-0.168770506	-0.005685374	-0.027708042	-0.105715206	-0.005428038	-0.007363248	0	-0.030029152	0	-0.001432976	-0.015213174	-0.039807272	0	0	-0.036408683	-0.112323954	-0.006339941	-0.036646274	-0.137391155	-0.147882607	-0.004674953	-0.022207365	-0.014735335	-0.0188663	-0.013534005	-0.004675477	-0.000470544	-0.045231355	-0.022442565	-0.057416339	-0.016067664	-0.269971592	-0.015739362	-0.239722015	-0.092159685	-0.025994017	-0.03099594	-0.859420347	-0.05350302	-0.41383295	-0.196143812	0	-0.002462962
Herb_146	�ϵ�	Guadi	Calyx Cucumis	Calyx Cucumis|Cucumis Melo|Muskmelon Fruit Pedicel|Muskmelon Pedicel|Gua Di|GuaDi	-0.00245098	0.010456235	-0.042762868	-0.000623139	-0.002656566	-0.010781731	-0.000826222	-0.004106174	0	-0.004540374	0	0	-0.000582751	-0.005813388	0	0	-0.000420319	-0.021567061	-0.000858726	-0.004340487	-0.22847184	-0.000513659	-0.00514097	0.001450749	-0.001593109	-0.000402781	-0.000605178	-0.0004095	0	-0.008748755	0.000804438	-0.004784689	-0.000229132	-0.023966625	-0.001159706	-0.038960432	-0.013916243	-0.000291561	0.00292122	-0.071846325	0.000334481	-0.029697661	-0.001946459	0	-8.12E-05
Herb_147	����	Gualou	Trichosanthes Kirilowii Maxim	Fructus Trichosanthis|Snakegourd Fruit|Trichosanthes Kirilowii|Trichosanthes Kirilowii Maxim|Gua Lou|GuaLou	-0.013820397	0.023217685	-0.154647248	-0.005618123	-0.017865073	-0.056226833	-0.004725049	-0.011695513	-0.00170068	-0.005120067	0	-8.08E-05	-0.015587968	-0.035283598	-0.048143704	-0.048143704	-0.034561749	-0.098176245	0.012942521	-0.016062929	-0.112933477	-0.116234075	-0.003466014	-0.011593154	-0.006566608	-0.010801355	-0.005990402	-0.005620946	0.000264768	-0.028011404	-0.024089147	-0.03353044	-0.010139405	-0.309673453	-0.008894471	-0.193403912	-0.091366711	-0.021601484	-0.06314168	-0.813367059	-0.050438929	-0.134466999	-0.525036635	0	-0.002073791
Herb_148	�ػư�	Guanhuangbo	Phellodendri Amurensis Cortex	Cortex Phellodendriamurensis|Guan Huang Bo|GuanHuangBo	-0.024636641	-0.01362787	-0.223718642	-0.009831441	-0.021243373	-0.116242073	-0.005712847	-0.016289226	0	-0.043389059	0	-0.001073323	-0.032419502	-0.047133407	-0.050612612	-0.050612612	-0.012810008	-0.143914318	-0.0226495	-0.032711878	-0.534469516	-0.099531195	-0.009664903	-0.000469564	-0.015511883	-0.020574623	-0.000610057	-0.004663519	-0.000864073	-0.055993476	-0.019868134	-0.04277261	-0.015289045	-1.550606979	-0.024488125	-0.261940627	-0.10475748	-0.027474862	-0.029182678	-1.407084038	-0.072526772	-0.675028993	-0.42484721	0	-0.002994776
Herb_149	��Ҷ��˿��	Guanyejinsitao	Herbahypericiperforati	Hyperici Perforati Herba|Hypericum Perforatum|St John'S Wort|Guan Ye Jin Si Tao|GuanYeJinSiTao	-0.023043945	-0.041336764	-0.230005262	-0.008506769	-0.044614612	-0.151881887	-0.007600512	-0.012345862	-0.000566893	-0.049696229	0	-0.00246436	-0.015448042	-0.083053465	-0.018516809	-0.018516809	-0.055016367	-0.112170487	-0.019373507	-0.059647353	-0.168376316	-0.250371182	-0.004269426	-0.045346568	-0.026703695	-0.040340512	-0.022570196	-0.00524655	-0.001318875	-0.074421825	-0.036361946	-0.008103306	-0.022978667	-0.346579468	-0.035131907	-0.350317728	-0.127422171	-0.043398997	-0.081413189	-1.509539694	-0.090576589	-0.54545713	-0.391031169	0	-0.003757533
Herb_150	����	Guanzhong	Fortunes Bossfern Rhizome	Cyrtamium Falcatumholly Fern|Cyrtomium Fortunei|Cyrtomium Fortunei|Cyrtomium Rhizome|Fortunes Bossfern Rhizome|Rhizoma Dryopteris Crassirhizomae|Guan Zong|GuanZong	-0.006044522	0.00320543	-0.061650807	-0.001869976	-0.000704056	-0.027517085	-0.000850838	-0.002896861	0	-0.01231392	0	-0.000854662	-0.006448427	-0.005203258	-0.032095803	-0.032095803	-0.001968875	-0.023947257	-0.003249976	-0.00430743	-0.056582196	-0.025301872	-0.001682728	-0.005571854	-0.002734613	-0.00454504	-0.002853947	-0.002286769	-9.41E-05	-0.015015998	-0.002563187	-0.005809328	-0.004784933	-0.073305225	-0.006968909	-0.082453018	-0.028759324	-0.009912876	-0.006265258	-0.341823712	-0.014024242	-0.188154582	-0.11124603	0	-0.000502443
Herb_151	��޽��	Guanghuoxiang	Pogostemon Cablin (Blanco) Benth.	Herba Pogostemonis|Patchouli|Pogostemon Cablin|Guang Huo Xiang|GuangHuoXiang	-0.019500159	-0.008421678	-0.201885739	-0.006448258	-0.026255537	-0.078106725	-0.00517399	-0.01621121	0	-0.037426262	0	-0.001077875	-0.013583606	-0.039383149	-0.130852119	-0.130852119	-0.042710843	-0.083529594	-0.012217909	-0.025399749	-0.275393592	-0.148091492	-0.015442788	-0.029074619	-0.016272354	-0.02202986	-0.012172712	-0.006608321	-0.002128469	-0.044647172	-0.032222535	-0.020963275	-0.014520197	-0.254661444	-0.019541115	-0.264545158	-0.110982205	-0.034006659	-0.032810165	-1.139562985	-0.084221246	-0.462424167	-0.325139823	0	-0.002584172
Herb_152	����	Guangzao	Choerospondiatis Fructus	Choerospondiatis Fructus|Fructus Choerospondiatis|Fruit Of Axillary Choerospondias|Guang Zao|GuangZao	-0.019884673	-0.014331325	-0.227292155	-0.011001442	-0.043579153	-0.147695349	-0.008480902	-0.017475313	-0.000566893	-0.04444813	0	-0.003200629	-0.019556448	-0.079069896	-0.018516809	-0.018516809	-0.040133665	-0.105997112	-0.004767958	-0.045173562	-0.130075481	-0.258626595	-0.004005652	-0.040142285	-0.034524912	-0.042790532	-0.020348784	-0.007619997	-0.000927798	-0.089754389	-0.028212351	-0.015471011	-0.020279881	-0.369548055	-0.032404147	-0.36802549	-0.131494533	-0.048347691	-0.086521312	-1.300418741	-0.090859721	-0.454062971	-0.287836867	0	-0.003898711
Herb_153	������	Guijianyu	Euonymi Alati Ramulus	Euonymi Alati Ramulus|Ramulus Euonymi|Twig Of Winged Euonymus|Gui Jin Yu|GuiJinYu	-0.01312233	0.001781521	-0.116052485	-0.004675118	-0.01700186	-0.077388808	-0.002330304	-0.005124041	-0.000566893	-0.028121441	0	-0.001577831	-0.011050794	-0.027948887	-0.018516809	-0.018516809	-0.03812447	-0.042495608	-0.007991123	-0.022620065	-0.164696865	-0.06230441	-0.003486615	-0.019631724	-0.016072279	-0.016140899	-0.008396251	-0.003810846	-0.001178634	-0.03855095	-0.01167079	-0.009184806	-0.011354152	-0.17624884	-0.017673745	-0.170310429	-0.067708407	-0.024132831	-0.025097893	-0.668084582	-0.036878442	-0.337340458	-0.121476284	0	-0.002206114
Herb_154	�����	Guizhencao	Bidentis Bipinnatae Herba	Beggarticks|Bidens Bipinnata|Bidens Pilosa|Bidentis Bipinnatae Herba|Spanishneedles Herb|Gui Zhen Cao|GuiZhenCao	-0.011940756	-0.011954164	-0.110180066	-0.005310786	-0.02503466	-0.062768339	-0.003437085	-0.005450491	0	-0.031567399	0	-0.001330278	-0.011078002	-0.040350813	-0.018516809	-0.018516809	-0.030574215	-0.069992842	-0.013411431	-0.040545599	-0.038030233	-0.06788754	-0.0054977	-0.020218905	-0.014937518	-0.019091041	-0.008499966	-0.005033152	-0.000796692	-0.041205808	-0.016978054	-0.011361319	-0.016635677	-0.177613806	-0.018527106	-0.171048949	-0.06924906	-0.0286635	-0.024476599	-0.867400265	-0.040967232	-0.293444743	-0.255466001	0	-0.002521486
Herb_155	��֦	Guizhi	Cinnamomi Ramulus	Cassia Twig|Cassiabarktree Branchlet|Cassiabarktree Twig|Cinnamomi Ramulus|Gui Zhi|GuiZhi	-0.037305177	-0.08567908	-0.263452483	-0.01140519	-0.05082606	-0.127331518	-0.016055642	-0.034608485	-0.001133787	-0.009581315	0	-0.000384859	-0.00812317	-0.039933869	-0.032095803	-0.032095803	-0.076754199	-0.349315114	-0.001884341	-0.033993518	-0.253852633	-0.16767079	-0.011935947	-0.019448084	-0.0279463	-0.026182702	-0.022712003	-0.012802533	0.001337735	-0.063764186	-0.036963125	-0.003935443	-0.022844539	-0.864400024	-0.014291871	-0.391780436	-0.175749352	-0.044865239	-0.100577002	-2.858414779	-0.127478227	-0.697385692	-1.856706434	0	-0.002185519
Herb_156	������	Haifengteng	Caulis Piperis Kadsurae	Caulis Piperis Kadsurae|Kadsura Pepper|Kadsura Pepper Stem|Piper Futokadsura|Piper Kadsura|Hai Feng Teng|HaiFengTeng	-0.002178649	0.006223782	-0.025840409	-0.000594952	0.001949688	-0.008695795	-0.000478233	-0.002728033	0	-0.014298084	0	-6.35E-05	-0.000777688	-0.004503438	0	0	0.00415052	-0.024376503	-0.003728662	-0.003858211	-0.012704695	-0.007841607	-0.001753362	0.005001048	-0.00169456	-0.000745121	-0.000199295	-1.27E-05	0	-0.001144277	0.001189542	0	-0.001168611	-0.156087724	0.000993086	-0.01913393	-0.009972291	-0.003442367	0.001608531	-0.324604787	-0.001673031	-0.256646999	-0.220431691	0	4.12E-05
Herb_157	����ɳ	Haijinsha	Lygodii Spora	Japanese Climbing Fern|Lygodii Spora|Lygodium Japonicum|Hai Jin Sha|HaiJinSha	-0.018413404	-0.027531428	-0.121122627	-0.007185296	-0.02796625	-0.094615158	-0.005453336	-0.014891662	-0.000566893	-0.01919118	0	-0.000883628	-0.010697852	-0.027606579	0	0	-0.027564583	-0.101378034	-0.005238091	-0.016188855	-0.113631565	-0.163963347	-0.003280194	-0.03492261	-0.011459527	-0.022352391	-0.015149968	-0.003341096	-0.001251933	-0.044114585	-0.023838776	-0.004068763	-0.014061773	-0.211175847	-0.013827107	-0.195408183	-0.082778184	-0.029914181	-0.038298316	-1.003945285	-0.044266829	-0.163073118	-0.38567858	0	-0.001768828
Herb_158	��ͩƤ	Haitongpi	Cortex Erythrinae	Cortex Erythrinae|Erythrina Variegata|Oriental Variegated Coralbean Bark|Hai Tong Pi|HaiTongPi	-0.00114033	-0.000151018	-0.02933905	-0.00034209	-0.003608705	-0.004378586	-0.000710044	-0.001966158	0	-0.006728118	0	-6.83E-05	-0.000202042	-0.002091062	0	0	0.023751406	-0.016720699	-0.003340005	-0.002300195	0.021271364	-0.014642108	-0.001375214	0.026290307	-0.000720314	-0.00072513	-0.001460473	-0.000417292	-7.47E-05	-0.002701946	-0.002195821	-0.000252353	-0.001749799	-0.244581042	-0.002973839	-0.028957158	-0.017676737	-0.002125142	-0.00481046	-0.216421592	-0.007185857	-0.223702826	-0.184030004	0	-0.000186553
Herb_159	����	Haizao	Sargassum	Sargassum|Seaweed|Hai Zao|HaiZao	-0.005925496	-0.0129823	-0.076012378	-0.003080195	-0.013595938	-0.035394303	-0.002028858	-0.005000836	-0.00170068	-0.014708395	0	-0.000592696	-0.005535419	-0.020303256	-0.018516809	-0.018516809	-0.015959348	-0.035324022	-0.003702366	-0.017330733	-0.020393052	-0.087657826	-0.002752889	-0.014256174	-0.007794598	-0.011728544	-0.005565117	-0.002414417	-0.000777288	-0.022759265	-0.009613621	-0.005986257	-0.008167818	-0.115830497	-0.012636622	-0.106452922	-0.045756994	-0.015964969	-0.021199601	-0.497012706	-0.029641429	-0.165789566	-0.165257596	0	-0.001219855
Herb_160	ڭ��	Hezi	Chebulae Fructus	Chebulae Fructus|Medicine Terminalia Fruit|Terminalia Chebula|Terminalia Chebula Var Tomentella|He Zi|HeZi	-0.013028368	-0.012232068	-0.157245991	-0.006651659	-0.015377066	-0.091995994	-0.004259972	-0.020091008	0	-0.057706125	0	-0.002368785	-0.013845552	-0.03152156	-0.032891981	-0.032891981	-0.01226329	-0.084435266	-0.005825064	-0.005153875	-0.20958096	-0.054403974	-0.004023515	-0.038126468	-0.020365505	-0.02903005	-0.008679129	-0.004577213	-0.001227869	-0.05688452	-0.022302479	-0.015566498	-0.00895487	-0.478151774	-0.023304339	-0.216582284	-0.093589808	-0.041058487	-0.048994536	-0.82273844	-0.052513406	-0.253533458	-0.17411563	0	-0.001512963
Herb_161	��Ҷ	Heye	Folium Nelumbinis	Folium Nelumbinis|Hindu Lotus Leaf|Nelumbo Nucifera|He Ye|HeYe	-0.016876871	-0.016016699	-0.217620851	-0.010751942	-0.048062792	-0.1384704	-0.007500604	-0.012656056	-0.000566893	-0.045202431	0	-0.002308017	-0.020685946	-0.081118712	-0.034564711	-0.034564711	-0.031137092	-0.099969957	-0.009670504	-0.038331663	-0.167107408	-0.242293355	-0.004483378	-0.045331465	-0.026617954	-0.036623048	-0.016705682	-0.00653873	-0.00154574	-0.06770549	-0.029398201	-0.041110193	-0.021782829	-1.195648314	-0.031768522	-0.351475847	-0.126089145	-0.049023927	-0.068365948	-1.675919222	-0.089207159	-0.647226839	-0.568972097	0	-0.003846228
Herb_162	������	Hetaoren	Juglandis Semen	English Walnut Seed|Juglandis Semen|Semen Juglandis|Walnut Kernel|He Tao Ren|HeTaoRen	-0.00617416	0.005337379	-0.065618393	-0.002685982	0.017241586	-0.039059082	0.000985418	-0.010126722	0	-0.071656765	0	-0.001308108	-0.004178694	-0.014715026	-0.0805049	-0.0805049	-0.007574097	-0.066661477	-0.005762329	-0.004798521	-0.064467299	-0.036664821	-0.000157937	-0.061991658	-0.011458104	-0.01072406	0.007102211	-0.000722939	-5.29E-06	-0.022562569	0.001257377	-0.007751485	-0.00250294	-0.2265435	-0.008465873	-0.093618924	-0.034469337	-0.024715046	-0.042170166	-0.243282657	-0.022429843	0.036628538	-0.037660892	0	-0.000617756
Herb_163	��ʭ	Heshi	Carpesiumabrotanoidesl.	Carpesium Abrolanoides Linne|Carpesiumabrotanoides|Common Carpesium Fruit|Fructus Carpesii|Lappula Myosotis|He Shi|HeShi	-0.002594508	0.00357504	-0.008404336	-0.000701656	-0.00222404	-0.001977899	-0.000757981	-0.000831188	0	-0.001189416	0	0.000194873	-0.000291823	-0.0003474	0	0	-0.003441991	-0.005990771	0.000890285	-0.000900992	-0.009259967	-4.36E-05	-0.00031648	0.001285152	-0.000309742	-0.000592794	-0.000757981	-0.000527941	7.10E-05	-0.002279685	-0.001005189	-0.000144175	-0.000340146	-0.018007102	0.000262364	-0.015417401	-0.004601487	-0.002555324	-0.00192349	-0.023490654	-0.002652167	-0.008728592	-0.014829899	0	-2.88E-05
Herb_164	�ڶ�	Heidou	Sojae Semen Nigrum	Black Bean|Semen Glycine Max|Semen Glycines Nigrae|Sojae Semen Nigrum|Hei Dou|HeiDou	-0.024206314	0.011741661	-0.175164395	-0.007236414	-0.019632383	-0.075161728	-0.008158915	-0.012428215	0	-0.009014081	0	0.000293138	-0.017431683	-0.037967565	-0.144431112	-0.144431112	-0.024491582	-0.145146644	0.0208486	-0.025929209	-0.088588759	-0.120650446	-0.006590449	-0.005549717	-0.020445706	-0.022194118	-0.010028062	-0.006976441	0.000467131	-0.049481299	-0.025236436	-0.029890612	-0.009928146	-0.551094077	-0.008173521	-0.233488458	-0.107851541	-0.02195879	-0.051443145	-1.171249705	-0.05881278	-0.306640609	-0.669820991	0	-0.001641738
Herb_165	���ϻ�	Heilaohu	Kadsurae Coccineae Radix Et Caulis	Kadsura Coccinea|Kadsurae Coccineae Radix Et Caulis|Hei Lao Hu|HeiLaoHu	-0.005281065	-0.001420355	-0.038398222	-0.002894263	0.001796939	-0.020434008	-0.000225099	-0.004071208	0	-0.005357109	0	-0.000102307	-0.002264289	-0.006828427	0	0	-0.00160779	-0.015886947	-0.008527398	-0.001554549	-0.091780589	-0.038115488	-0.002769419	0.001536394	-0.002117849	-0.004464083	-0.000505345	-0.00126337	0.000362539	-0.003771267	-0.002949558	-0.002515806	-0.001763441	-0.034512671	-0.001773713	-0.05794571	-0.024039216	-0.00370588	-0.009580837	-0.392708537	-0.021753881	-0.082459814	-0.215156329	0	-3.25E-05
Herb_166	��֥��	Heizhima	Sesami Nigrum Semen	Black Sesame|Oriental Sesame (Black Seed)|Semen Sesami Nigrum|Sesami Nigrum Semen|Sesamum Indicum|Sesamum Orientale|Hei Zhi Ma|HeiZhiMa	-0.023542388	-0.021150004	-0.107206045	-0.008492855	-0.037598566	-0.083227442	-0.010202989	-0.00959583	-0.000566893	-0.021138408	0	-0.000477817	-0.007367661	-0.028843503	-0.016047901	-0.016047901	-0.018343365	-0.13614323	0.010713429	-0.0312439	-0.050132821	-0.065801429	0.000469272	0.001041225	-0.013948016	-0.019886932	-0.015470101	-0.005170541	0.000572005	-0.030658921	-0.018990713	-0.005939772	-0.009658699	-0.253885993	-0.010758372	-0.17948451	-0.07822753	-0.018162054	-0.048171369	-1.459727309	-0.056426782	-0.325879188	-0.840564474	0	-0.001794792
Herb_167	���	Hongshen	Ginsen Radix Et Rhizoma Rubra	Ginsen Radix Et Rhizoma Rubra|Radix Ginseng Rubra|Red Ginseng|Hong Shen|HongShen	-0.005521409	0.010775764	-0.089937466	-0.002593536	-0.012876863	-0.021629233	-0.00352732	-0.006934523	-0.000566893	-0.010914145	0	-8.44E-05	-0.002124854	-0.010302724	-0.016047901	-0.016047901	-0.005670713	-0.058991179	0.001832869	-0.010116302	-0.111699878	-0.018559934	-0.012910868	0.006166628	-0.002657072	-0.004866302	-0.00361862	-0.002252176	7.10E-05	-0.004943899	-0.001574106	-0.009665495	-0.003381243	-0.182795419	-0.004220372	-0.088770651	-0.03471934	-0.006369606	-0.002622519	-0.311985255	-0.006086979	-0.112622491	-0.148278026	0	-0.000384118
Herb_168	�컨	Honghua	Carthami Flos	Carthami Flos|Carthamus Tinctorius|Flos Carthami|Safflower|Hong Hua|HongHua	-0.051905052	-0.014112225	-0.42133461	-0.021848352	-0.071309457	-0.247616495	-0.015293819	-0.038609945	-0.00170068	-0.130437828	0	-0.002773929	-0.045365588	-0.131026675	-0.018516809	-0.018516809	-0.083685822	-0.247819687	-0.009121703	-0.082773686	-0.312340182	-0.450315622	-0.01030414	-0.071898222	-0.036151954	-0.071146118	-0.023752578	-0.015275307	-0.002387688	-0.123214057	-0.094370333	-0.079819199	-0.040026302	-0.781818028	-0.055184584	-0.639969764	-0.246071497	-0.088128388	-0.145713125	-2.708883899	-0.152290225	-0.812086643	-0.878633882	0	-0.006264959
Herb_169	����	Hongqi	Hedysari Radix	Hedysari Radix|Hedysarum Polybotrys|Manyinflorescenced Sweetvetch Root|Radix Hedysari|Hong Qi|HongQi	-0.013623988	-0.021160563	-0.118406632	-0.007286276	-0.028974956	-0.079969531	-0.00516785	-0.00762222	-0.00170068	-0.035225314	0	-0.000956622	-0.01386136	-0.033526922	-0.018516809	-0.018516809	-0.027245741	-0.083657643	-0.013491413	-0.025774145	-0.095239425	-0.076386594	-0.003383495	-0.028689788	-0.011475657	-0.021258661	-0.010513117	-0.00421006	-0.000773626	-0.038756567	-0.021369756	-0.009359296	-0.010501321	-0.293978363	-0.017124963	-0.186730718	-0.082751768	-0.03013229	-0.030022183	-1.013926409	-0.049876276	-0.435241552	-0.332945358	0	-0.002119317
Herb_170	����	Houzao	Macacae Calcalus Gasteris	Macacae Calcalus Gasteris|Rhesus Macaque Bezoar|Hou Zao|HouZao	-0.001633987	0.000794178	-0.004956752	-4.11E-05	0.000955955	-0.000561446	0.0002331	-0.000424631	0	2.68E-05	0	0	-0.000702476	-0.000781255	0	0	-0.001614159	-0.000378999	0.001257974	0	0.000145193	-0.000601289	-0.000379065	0.000330921	0	9.98E-05	0.00031248	-3.18E-06	0	0.006713619	0.000554702	-0.002392344	-2.62E-05	-1.07E-05	-0.000328877	-0.002828366	-0.001668209	7.61E-05	0.000888214	-0.020867626	0.000325577	-0.018365758	-0.001655476	0	8.50E-05
Herb_171	����	Houpu	Magnolia Officinalis Rehd Et Wils��	Cortex Magnoliae Officinalis|Magnolia Bark|Magnolia Biloba|Magnolia Officinalis|Magnolia Officinalis Rehd Et Wils��|Officinal Magnolia Bark|Hou Po|HouPo	-0.017826405	-0.046008643	-0.137068839	-0.006757486	-0.018966207	-0.049235812	-0.006990849	-0.028313021	-0.001133787	-0.003829178	0	6.89E-05	-0.005757463	-0.019130506	-0.016047901	-0.016047901	-0.018517756	-0.149316414	-0.001952962	-0.013580388	-0.112493366	-0.055131232	-0.007967742	0.002540002	-0.020168425	-0.013559019	-0.008982408	-0.005125193	0.000788796	-0.017940304	-0.01510049	-0.002938943	-0.01067136	-0.662548983	-0.00751062	-0.190732288	-0.09828984	-0.02209445	-0.050957174	-1.511367236	-0.052264039	-0.334362567	-1.087571668	0	-0.00122465
Herb_172	������	Huhuanglian	Picrorhizae Rhizoma	Picrorhiza|Picrorhiza Kurroa|Picrorhiza Scrophulariiflora Pennell|Picrorhizae Rhizoma|Rhizoma Picrorhizae|Huhuang Lian|HuhuangLian	-0.00708078	-0.001081467	-0.093494822	-0.003393501	-0.005772008	-0.030426979	-0.002387104	-0.006008205	-0.000566893	-0.021815918	0	-7.10E-05	-0.016199291	-0.015309753	0	0	-0.013356284	-0.072527405	-0.004364068	-0.00680496	-0.256243105	-0.09768762	-0.002810797	-0.010337817	-0.005113139	-0.007935921	-0.002840657	-0.001039833	7.10E-05	-0.026248862	-0.009555804	-0.062585424	-0.004921104	-0.096108322	-0.008207827	-0.113117747	-0.049858688	-0.008188155	-0.013282201	-0.414331194	-0.021802532	-0.169998997	-0.157589331	0	-0.000256732
Herb_173	����	Hujiao	Piperis Fructus	Black Pepper|Piper Nigrum|Piperis Fructus|Hu Jiao|HuJiao	-0.008876663	-0.01182824	-0.08553109	-0.004841917	-0.019720167	-0.031955496	-0.004514119	-0.00583868	-0.001133787	-0.000969309	0	-0.000123396	-0.003150178	-0.006142012	-0.016047901	-0.016047901	0.006331124	-0.075000142	0.010562717	-0.011648059	-0.061024919	-0.041686093	-0.002913251	0.018545901	-0.005233209	-0.008696086	-0.006736575	-0.002793659	0.000287834	-0.022802287	-0.010814844	-0.000558489	-0.006851013	-0.856423555	-0.004939434	-0.113329443	-0.068694006	-0.013666987	-0.026921369	-0.953763469	-0.036642544	-0.208992685	-0.750672714	0	-0.000415795
Herb_174	��«��	Huluba	Trigonellae Semen	Common Fenugreek|Fenugreek|Trigonella Foenum-Graecum|Trigonellae Semen|Hu Lu Ba|HuLuBa	-0.02251099	-0.008821216	-0.2522232	-0.008446515	-0.035739203	-0.135004711	-0.007751392	-0.013683733	-0.000566893	-0.062053197	0	-0.001013714	-0.020449832	-0.062182861	-0.082708415	-0.082708415	-0.04193253	-0.096593365	-0.024303074	-0.051522819	-0.221197099	-0.130336793	-0.012216026	-0.027816131	-0.020149019	-0.034494069	-0.01432966	-0.005470501	-0.000958182	-0.05322207	-0.026426174	-0.029335785	-0.019070914	-0.389092419	-0.030516339	-0.346527856	-0.135371154	-0.037518081	-0.061868285	-1.302934581	-0.084098555	-0.480495682	-0.216949911	0	-0.002776623
Herb_175	�μ���	Hujisheng	Viscum Angulatum Heyne	Coloed Mistletoe Herb|Colored Mistletoe|Mistletoe|Viscum Album|Viscum Angulatum Heyne|Viscum Coloratum|Hu Ji Sheng|HuJiSheng	-0.005679517	0.006371161	-0.070394294	-0.003157042	-0.01145995	-0.022825805	-0.001948358	-0.007705817	0	-0.021419789	0	0.000108663	-0.004854189	-0.02487083	0	0	-0.029153939	-0.042219293	-0.000206245	-0.009304164	-0.217820969	-0.091687699	-0.001671463	-0.011405461	-0.003453392	-0.009010115	-0.003981375	-0.001392074	-1.94E-05	-0.02463837	-0.017874671	-0.034278498	-0.004669326	-0.109582574	-0.007805354	-0.083212912	-0.034816259	-0.009724889	-0.007106108	-0.414998014	-0.01069417	-0.178476079	-0.137391029	0	-0.00054691
Herb_176	������	Huercao	Saxifraga Stolonifera	Creeping Rockfoil|Saxifraga|Saxifraga Stolonifera|Hu Er Cao|HuErCao	-0.016638152	-0.036852534	-0.141633484	-0.00902953	-0.036877192	-0.08832623	-0.008477649	-0.00984316	0	-0.023025406	0	-0.001032541	-0.008938728	-0.050112465	-0.067123434	-0.067123434	-0.031621793	-0.096511171	-0.009281836	-0.027033717	-0.151506331	-0.215517423	-0.000985471	-0.030132498	-0.017942729	-0.024643568	-0.017800464	-0.004575294	-0.000796692	-0.05861487	-0.027378275	-0.013886293	-0.013198762	-0.225795248	-0.019523124	-0.23799589	-0.078193987	-0.029169644	-0.052416258	-0.956635871	-0.066947298	-0.329674427	-0.263060711	0	-0.002683436
Herb_177	����	Huzhang	Polygoni Cuspidati Rhizoma Et Radix	Giant Knotweed Rhizome|Japanese Fleeceflower|Polygoni Cuspidati Rhizoma Et Radix|Polygonum Cuspidatum|Rhizoma Polygoni Cuspidati|Hu Zhang|HuZhang	-0.027972257	-0.041254301	-0.25567174	-0.01435155	-0.054716178	-0.184924821	-0.008976364	-0.022097944	0	-0.041639053	0	-0.002237888	-0.025108216	-0.083261804	-0.018516809	-0.018516809	-0.071574265	-0.151295591	-0.022306633	-0.054931393	-0.128992446	-0.23688231	-0.008357868	-0.053726555	-0.043070564	-0.042151797	-0.020504234	-0.006321199	-0.00312495	-0.094233501	-0.042879027	-0.042992653	-0.02411897	-0.391075233	-0.044323729	-0.43025996	-0.161977774	-0.056112216	-0.087847945	-1.821869578	-0.113690962	-0.713661133	-0.418434692	0	-0.004894782
Herb_178	����	Huajiao	Zanthoxyli Pericarpium	Zanthoxyli Pericarpium|Zanthoxylum Bungeanum|Zanthoxylum Schinifolium|Hua Jiao|HuaJiao	-0.023503532	-0.028215766	-0.151307762	-0.009234594	-0.034313253	-0.069816745	-0.008770259	-0.006515396	-0.000566893	-0.027270766	0	-0.000953942	-0.008466196	-0.028941995	-0.050612612	-0.050612612	-0.024850694	-0.133134195	-0.015048652	-0.031669005	-0.05314097	-0.070420502	-0.005185148	-0.012770332	-0.017373247	-0.022770162	-0.013653661	-0.006464732	-0.000434153	-0.050340696	-0.025347631	-0.004332999	-0.01447704	-0.620294266	-0.020498236	-0.251126436	-0.108973829	-0.03161735	-0.041706376	-1.568354091	-0.062284771	-0.375247526	-0.839536407	0	-0.00213355
Herb_179	������	Huashengyi	Peanut Skin	Arachis Hypogaea|Peanut Skin|Semino-Dermis Arachidis|Testa Arachidis Hypogaeae|Hua Sheng Yi|HuaShengYi	-0.00691669	-0.002451994	-0.078986201	-0.003363181	-0.013967495	-0.060547602	-0.001645309	-0.00800011	0	-0.020098943	0	-0.001053703	-0.006457259	-0.022053792	0	0	-0.019968828	-0.034108568	-0.006727178	-0.020658538	-0.028386733	-0.057068959	-0.003669425	-0.020352225	-0.01140891	-0.017040696	-0.005937516	-0.001773137	-0.001303572	-0.029807809	-0.013892014	-0.0028593	-0.010992423	-0.10821765	-0.014187801	-0.133669984	-0.055273748	-0.021891666	-0.019874628	-0.450438762	-0.032375176	-0.153970384	-0.059916669	0	-0.001166809
Herb_180	��ɽ��	Huashanshen	Physochlainae Radix	Funneled Physochlaina Root|Physochlaina Infundibularis Kuang|Physochlaina Macrophylla|Physochlainae Radix|Radix Physochlainae|Hua Shan Shen|HuaShanShen	-0.003099129	-0.012139423	-0.024215139	-0.001344189	-0.004564145	-0.010507092	-0.001427748	-0.001326539	0	-0.001964771	0	0	-0.00124628	-0.00369513	0	0	-0.017937516	-0.020540741	-0.004612114	-0.002841633	-0.018988898	-0.000392157	0.000177275	-0.008082306	-0.000686432	-0.002452473	-0.001846396	-0.00057985	0	-0.004225555	-0.007865202	-0.002683763	-0.00152492	-0.040440742	-0.000908217	-0.024246684	-0.010050985	-0.003095179	-0.010184311	-0.265368154	-0.015445807	-0.110473527	-0.148064043	0	-0.000924395
Herb_181	���ٺ�	Huajuhong	Citri Grandis Exocarpium	Citri Grandis Exocarpium|Exocarpium Citri Grandis|Exocarpium Citrus Grandis|Pummelo Exocarp|Pummelo Peel|Hua Ju Hong|HuaJuHong	-0.021732592	-0.033652659	-0.103149886	-0.0062769	-0.028556789	-0.073963789	-0.006393143	-0.009356093	-0.002834467	-0.014221621	0	-0.000901787	-0.013127956	-0.023176047	0	0	-0.022128284	-0.080752799	-0.004655766	-0.012704039	-0.047526093	-0.074078274	-0.004184821	-0.013918827	-0.010595816	-0.025783557	-0.010785234	-0.00434265	-0.000756478	-0.039642746	-0.027200331	-0.013554199	-0.009109708	-0.291160298	-0.019051182	-0.177071223	-0.067180153	-0.023401182	-0.038136078	-0.93330967	-0.042054059	-0.311721844	-0.274077414	0	-0.00110282
Herb_182	����	Huaihua	Sophora Japonica L.	Flos Sophorae|Flower Bud Of Japanese Pagodatree|Sophora Japonica|Huai Hua|HuaiHua	-0.010289593	0.015055109	-0.097071183	-0.004607234	-0.00799208	-0.052429795	-0.002128426	-0.004396178	0	-0.020069619	0	-0.000552372	-0.008136943	-0.027178124	-0.082708415	-0.082708415	-0.013908765	-0.035330737	-0.000735059	-0.01974594	-0.068757781	-0.059559615	-0.004760194	-0.011214366	-0.007939518	-0.014590784	-0.006718433	-0.002660354	-0.001036549	-0.026672403	-0.009213854	-0.010700392	-0.010126383	-0.132135823	-0.012068835	-0.153997769	-0.0534467	-0.02068773	-0.017995232	-0.422178689	-0.030005315	-0.195362883	-0.03584553	0	-0.001333383
Herb_183	����	Huaijiao	Fructussophorae	Fructus Sophorae|Nepeta Japonica Maxim|Pagodatree Pod|Huai Jiao|HuaiJiao	-0.017869782	-0.012331288	-0.118254356	-0.007950066	-0.026080051	-0.082911389	-0.005074863	-0.007332146	0	-0.032063439	0	-0.000945078	-0.011352667	-0.050435858	-0.018516809	-0.018516809	-0.018614873	-0.050595345	-0.009338161	-0.029527354	-0.036455545	-0.128236391	-0.003807659	-0.02005909	-0.013665069	-0.02479616	-0.01248981	-0.005168125	-0.00107038	-0.06365027	-0.023469238	-0.01439244	-0.013990255	-0.242618596	-0.01957239	-0.218391113	-0.082558748	-0.031217241	-0.04470448	-0.811310878	-0.05805202	-0.338447084	-0.121781013	0	-0.003643925
Herb_184	�ư�	Huangbo	Phellodendri Chinrnsis Cortex	Cortex Phellodendri|Phellodendri Chinrnsis Cortex|Phellodendron Amurense|Phellodendron Chinense|Huang Bai|HuangBai	-0.040675968	-0.041158108	-0.30165312	-0.010689958	-0.027022687	-0.13083894	-0.009947989	-0.021548989	-0.003401361	-0.036100394	0	-0.001242587	-0.023716625	-0.048618509	-0.069394814	-0.069394814	-0.045792939	-0.262300172	-0.004206512	-0.049867807	-0.73651049	-0.104454583	-0.01057391	0.009934948	-0.035316575	-0.034944247	-0.015142094	-0.006931493	-0.000556835	-0.047522193	-0.02699123	-0.021117175	-0.020560902	-1.516136458	-0.032824132	-0.382801728	-0.183491372	-0.037474613	-0.086088012	-2.260012746	-0.108700126	-0.847080853	-1.035378688	0	-0.002896033
Herb_185	�ƾ�	Huangjing	Polygonati Rhizoma	Polygonati Rhizoma|Polygonatum Cyrtonema|Polygonatum Kingianum|Polygonatum Sibiricum|Rhizoma Polygonatum|Huang Jing|HuangJing	-0.015760413	-0.026091008	-0.101828938	-0.005061799	-0.02525527	-0.074688899	-0.004741701	-0.013283601	0	-0.030473578	0	-0.000834512	-0.01333065	-0.033610224	-0.016047901	-0.016047901	-0.01904922	-0.102619843	-0.011774235	-0.020234411	-0.044898384	-0.088967448	-0.005443447	-0.026174203	-0.007725604	-0.022572777	-0.01076365	-0.001797184	-0.000894902	-0.034933353	-0.02023543	-0.022627665	-0.009618943	-0.181363533	-0.016356867	-0.165510753	-0.061809961	-0.02267563	-0.022532369	-0.852330709	-0.041873313	-0.309878177	-0.247445995	0	-0.00194055
Herb_186	����	Huanglian	Coptidis Rhizoma	Coptidis Rhizoma|Coptis Chinensis|Coptis Deltoidea|Coptis Omeiensis|Coptis Teetoides|Huang Lian|HuangLian	-0.016983953	-0.050745284	-0.165602479	-0.009494816	-0.023411683	-0.106429919	-0.004415993	-0.013012266	-0.000566893	-0.029579848	0	-0.00055959	-0.015900773	-0.046057506	-0.05308152	-0.05308152	-0.019178316	-0.120196326	-0.019602655	-0.030802054	-0.272834883	-0.128201097	-0.005920573	-0.011967695	-0.017555578	-0.016188457	-0.014027337	-0.001684781	-0.000915712	-0.042176029	-0.024136077	-0.011007229	-0.012387281	-1.226600196	-0.022501837	-0.209834458	-0.088995588	-0.025211028	-0.042101414	-1.215245564	-0.068195402	-0.484966085	-0.354763069	0	-0.001808609
Herb_187	����	Huangqi	Hedysarum Multijugum Maxim.	Astragalus Chrysopterus|Astragalus Ernestii|Astragalus Membranaceus|Astragalus Mongholicus|Hedysarum Multijugum Maxim|Radix Astragali|Huang Qi|HuangQi	-0.031178911	-0.017038366	-0.225728757	-0.010596027	-0.037163925	-0.134798691	-0.011318193	-0.011914501	-0.000566893	-0.044903258	0	-0.001470574	-0.025502078	-0.072228568	-0.066660513	-0.066660513	-0.054968349	-0.131160583	-0.013782255	-0.034991499	-0.227392844	-0.144400924	-0.010118764	-0.04251961	-0.024074545	-0.034849935	-0.017706939	-0.006936138	-0.000913867	-0.050032666	-0.033839574	-0.048071176	-0.01785098	-0.335479814	-0.023925334	-0.333286242	-0.136222593	-0.046528234	-0.073029116	-1.538734729	-0.085488914	-0.601987662	-0.504664675	0	-0.003256848
Herb_188	����	Huangqin	Scutellariae Radix	Radix Scutellariae|Scutellaria Amoena|Scutellaria Baicalensis|Scutellaria Hypericifolia|Scutellaria Likiangensis|Scutellaria Rehderiana|Scutellaria Viscidula|Scutellariae Radix|Huang Qin|HuangQin	-0.028860586	-0.032950168	-0.183823747	-0.011880732	-0.048972938	-0.143855117	-0.011066504	-0.015678262	-0.00170068	-0.026612554	0	-0.001819018	-0.019302715	-0.057485116	0	0	-0.035174528	-0.138023666	-0.007305334	-0.014407494	-0.180385054	-0.164478383	-0.005016866	-0.022793777	-0.023713887	-0.031024932	-0.017898071	-0.005371276	-0.001048878	-0.077431162	-0.042743169	-0.031299422	-0.018207509	-0.658288853	-0.014302632	-0.294400374	-0.116449464	-0.048404117	-0.047875994	-1.387458599	-0.099195092	-0.407323417	-0.645129343	0	-0.004091975
Herb_189	��ҩ��	Huangyaozi	Dioscoreaebulbiferae	Airpotato Yam|Dioscorea Bulbifera|Huang Yao Zi|HuangYaoZi	-0.015104461	-0.01068451	-0.224883286	-0.008811408	-0.026163572	-0.112255771	-0.004778457	-0.017464995	0	-0.04972589	0	-0.001776276	-0.02438303	-0.057023762	-0.066660513	-0.066660513	-0.031694055	-0.110175017	-0.023305073	-0.026585414	-0.070823634	-0.182147286	-0.009887298	-0.046153193	-0.021951218	-0.023452008	-0.013702249	-0.00455769	-0.002482206	-0.054933408	-0.030590725	-0.045177267	-0.016885667	-0.276079052	-0.025260986	-0.305555213	-0.116198186	-0.039919025	-0.048647106	-1.278168341	-0.078330734	-0.456674744	-0.310271266	0	-0.003271747
Herb_190	������	Huomaren	Cannabis Sativa L.	Cannabis Sativa|Fructus Cannabis|Hemp Fimble Seed|Huo Ma Ren|HuoMaRen	-0.018169128	-0.009404361	-0.138038121	-0.006437428	-0.029035776	-0.090893146	-0.007165993	-0.011466051	-0.000566893	-0.021016615	0	-0.000742308	-0.009573181	-0.037000863	-0.018516809	-0.018516809	-0.026542807	-0.095305611	0.004281322	-0.024022539	-0.061862245	-0.116938485	-0.00380651	-0.004129283	-0.011325529	-0.027985865	-0.012992148	-0.004948615	-0.001317308	-0.03492946	-0.022654844	-0.005707045	-0.013447461	-0.412399318	-0.014873438	-0.225870166	-0.09616786	-0.029675881	-0.054995856	-0.89840469	-0.063386388	-0.319168158	-0.366090245	0	-0.000997076
Herb_191	���ǲ�	Jigucao	Abri Herba	Abri Herba|Abrus Cantoniensis|Abrus Cantoniensis Hance|Abrus Fruticulosus|Abrus Herb|Ji Gu Cao|JiGuCao	-0.014260237	0.032437941	-0.113455533	-0.007135576	-0.007592541	-0.04394498	-0.001825544	-0.017299222	-0.000566893	-0.011091598	0	-0.000727617	-0.009179628	-0.016361927	-0.016047901	-0.016047901	-0.042852134	-0.071153023	0.007149633	-0.01028667	-0.315422404	-0.076678895	-0.005389005	-0.010959717	-0.020681256	-0.016437799	-0.002216706	-0.003071155	-0.001581855	-0.031101602	-0.020949841	-0.013370888	-0.004778602	-0.284579609	-0.018184143	-0.182598469	-0.058891733	-0.01924773	-0.029281389	-0.593891786	-0.039941411	-0.189776099	-0.220675792	0	-0.001717095
Herb_192	���ڻ�	Jiguanhua	Celosia Cristata L.	Celosia Cristata|Cockscomb Flower|Common Cockscomb Flower|Ji Guan Hua|JiGuanHua	-0.004698887	0.000479516	-0.046669119	-0.002111378	-0.007587873	-0.023159529	-0.001346777	-0.001355955	0	-0.019549282	0	-0.000296082	-0.003932557	-0.013795857	0	0	-0.015365025	-0.014986175	-0.002239177	-0.016881266	-0.020545882	-0.028425463	-0.000620138	-0.00281965	-0.004492686	-0.009887173	-0.002609407	-0.002099681	-0.000117175	-0.009533614	-0.004852577	-0.002683763	-0.006716245	-0.06254183	-0.007508502	-0.076766325	-0.03224328	-0.014179081	-0.014038677	-0.186411371	-0.015613201	-0.068841299	-0.023775711	0	-0.000408084
Herb_193	��ʺ��	Jishiteng	Paederiae Scandentis Herba	Chinese Fevervine Herb|Paederia Foetida|Paederia Scandens|Paederiae Scandentis Herba|Ji Shi Teng|JiShiTeng	-0.030474153	-0.031544661	-0.245082953	-0.012746555	-0.050024284	-0.103825907	-0.00948828	-0.014460913	-0.00170068	-0.024111704	0	-0.001430181	-0.021376636	-0.057383376	-0.018516809	-0.018516809	-0.060747467	-0.143004456	0.009233089	-0.040059237	-0.262607506	-0.159488293	-0.006428263	-0.025816202	-0.023191338	-0.032926799	-0.019410562	-0.010242987	-0.000622371	-0.059298182	-0.035423954	-0.038722883	-0.021694575	-0.381307634	-0.025779263	-0.353357721	-0.159325437	-0.043558642	-0.069690548	-1.687058956	-0.100092282	-0.50996183	-0.684980323	0	-0.003661879
Herb_194	��Ѫ��	Jixueteng	Spatholobus Suberectus Dunn	Caulis Millettiae|Caulis Spatholobi|Millettia Reticulata|Spatholobus Suberctu|Spatholobus Suberectus Dunn|Suberect Spatholobus Stem|Ji Xue Teng|JiXueTeng	-0.024939521	-0.023495228	-0.199248672	-0.009405018	-0.038120181	-0.143725316	-0.009277008	-0.016779151	-0.000566893	-0.053544489	0	-0.000804562	-0.020896775	-0.05083725	0	0	-0.026956589	-0.140427609	-0.021607801	-0.04200985	-0.094530964	-0.146165914	-0.008222886	-0.019537199	-0.02202444	-0.034001306	-0.018134946	-0.006050714	-0.000944474	-0.059805462	-0.040722292	-0.018550079	-0.013508736	-0.586730487	-0.024944853	-0.332992144	-0.131421903	-0.038376243	-0.059004964	-1.621359537	-0.112389453	-0.658085702	-0.442016944	0	-0.002968897
Herb_195	��ѩ��	Jixuecao	Centella Asiatica (L.) Urban[Hydro-Cotyle Asiatica L.]	Asiatic Pennywort|Asiatic Pennywort Herb|Centella Asiatica|Herba Centellae|Ji Xue Cao|JiXueCao	-0.014568695	-0.0091947	-0.180777147	-0.009256958	-0.036094259	-0.094141033	-0.003671904	-0.014278071	0	-0.033844683	0	-0.00176478	-0.015975351	-0.053324264	-0.071205968	-0.071205968	-0.030418759	-0.084359489	-0.011897795	-0.032483746	-0.429660369	-0.157157055	-0.008698274	-0.045919538	-0.024418462	-0.028877566	-0.009273347	-0.004019857	-0.001912046	-0.059128172	-0.027148359	-0.023933576	-0.016165715	-0.271802944	-0.026879829	-0.276381172	-0.098341587	-0.038238166	-0.0375527	-1.213136632	-0.05413701	-0.392290507	-0.340892352	0	-0.003346007
Herb_196	������	Jixingzi	Impatientis Semen	Garden Balsam Seed|Impatiens Balsamina|Impatientis Semen|Ji Xing Zi|JiXingZi	-0.010277887	-0.000851785	-0.12139266	-0.003933253	-0.018733993	-0.080154113	-0.003171243	-0.006434514	-0.000566893	-0.024805805	0	-0.001176859	-0.011244938	-0.032930093	-0.114804218	-0.114804218	-0.017091521	-0.057920328	-0.00680787	-0.025837933	-0.076806834	-0.059483493	-0.006308938	-0.021810602	-0.013005127	-0.013290786	-0.009623607	-0.004569227	-0.001084526	-0.027167613	-0.009018102	-0.008766136	-0.011883718	-0.184295197	-0.014995218	-0.173240327	-0.076585373	-0.022685095	-0.016790563	-0.602479093	-0.02980171	-0.187746706	-0.105996662	0	-0.002146593
Herb_197	��޼	Jili	Tribulifructus	Fructus Tribuli|Puncturevine Caltrop Fruit|Tribuli Fructus|Tribulus Terrestris|Ji Li|JiLi	-0.017883718	0.003444596	-0.265863691	-0.008150265	-0.021621238	-0.096286914	-0.003906349	-0.03435832	0	-0.038700085	0	-0.001696412	-0.015181711	-0.059004109	-0.32122342	-0.32122342	-0.017974752	-0.147001351	-0.011675401	-0.018059967	-0.476383257	-0.128011033	-0.016464845	-0.094510476	-0.01222556	-0.015781451	-0.011351926	-0.00300445	-0.003956007	-0.037829429	-0.029016936	-0.013011566	-0.013410685	-0.3757508	-0.028293205	-0.322635575	-0.125123309	-0.037272021	-0.015854385	-1.024936206	-0.050194529	-0.306843959	-0.17508969	-0.001144165	-0.002081773
Herb_198	����	Jianghuang	Curcumaelongae Rhizoma	Curcuma Longa|Curcumaelongae Rhizoma|Radix Curcuma|Turmeric|Jiang Huang|JiangHuang	-0.007877875	-0.00396049	-0.052874431	-0.003315251	-0.013269913	-0.024833777	-0.00418667	-0.004809619	0	-0.01049199	0	-1.34E-05	-0.00351655	-0.002465065	-0.064191605	-0.064191605	-0.001532215	-0.078829939	-0.004220111	-0.010371338	-0.010498021	-0.00262187	-0.004438135	0.001970751	-0.003511792	-0.004507821	-0.004279366	-0.001384159	0.000366201	-0.003813165	-0.005430736	-3.79E-05	-0.002491567	-0.108204867	-0.00095095	-0.066861748	-0.025994656	-0.004070921	-0.004040851	-0.420357717	-0.012439745	-0.207660005	-0.240895832	0	-0.000298177
Herb_199	����	Jiangxiang	Dalbergiae Odoriferae Lignum	Dalbergia Odorifera|Dalbergiae Odoriferae Lignum|Lignum Dalbergiae Odoriferae|Lignum Dalbergiae Odoriferae Rosewood|Odoriferous Rosewood|Rosewood Heart Wood|Jiang Xiang|JiangXiang	-0.02132443	-0.022590427	-0.102466488	-0.006283783	-0.028994152	-0.066845468	-0.010268835	-0.005969722	-0.00170068	-0.03826733	0	0.001116753	-0.014628596	-0.018893494	0	0	-0.013710324	-0.158626085	-0.013500346	-0.019231713	-0.041839944	-0.036706492	-0.000602143	-0.005381509	-0.007809617	-0.019973819	-0.012017677	-0.005696005	0.000721415	-0.035605063	-0.026570636	-0.004665667	-0.008088934	-0.760245654	-0.005761659	-0.167682771	-0.065630547	-0.029178679	-0.030046316	-1.419761101	-0.096971542	-0.734331529	-0.799080072	0	-0.002293086
Herb_200	�ʹ���	Jiaoguolan	Gynostemmae Pentaphylli Herba	Gynostemma Pentaphyllum|Gynostemmae Pentaphylli Herba|Jiao Guo Lan|JiaoGuoLan	-0.021650714	0.091555033	-0.53408246	-0.007586002	-0.028225949	-0.080511285	-0.007366352	-0.04218436	0	-0.031170395	0	-0.00050962	-0.062050735	-0.049207287	-1.19001361	-1.19001361	-0.018339331	-0.206176375	0.00352411	-0.037203007	-0.342291792	-0.081043422	-0.049080424	-0.058885074	-0.025044714	-0.007544081	-0.010742876	-0.003477036	-0.000969168	-0.032834507	-0.009055287	-0.042441239	-0.012703427	-0.585294661	-0.033127682	-0.479514785	-0.232611341	-0.019172302	-0.056167809	-0.978026832	-0.065596588	-0.371608451	-0.459348701	0	-0.002960775
Herb_201	����	Jiezi	Sinapis Semen	Brassica Juncea|India Mustard Seed|Sinapis Semen|Jie Zi|JieZi	-0.013770266	-0.016991721	-0.077325566	-0.002395116	-0.015457054	-0.033864176	-0.006592189	-0.004213436	0	-0.010958777	0	0.00025464	-0.00654756	-0.012991483	-0.016047901	-0.016047901	-0.012348451	-0.101641808	0.005292212	-0.006171041	-0.049035268	-0.053165296	0.000956265	0.003678314	-0.003792971	-0.008952375	-0.005764505	-0.004356393	0.000500962	-0.022213175	-0.01186208	-0.012526275	-0.005752983	-0.332004569	-0.003957644	-0.114530284	-0.057495373	-0.014218567	-0.026711886	-0.667249221	-0.033627353	-0.129835616	-0.498373156	0	-0.000600692
Herb_202	��в�	Jinfeicao	Inulae Herba	Inula Britannica|Inula Japonica|Inulae Herba|Japanese Inula Herb|Jin Fei Cao|JinFeiCao	-0.017112832	-0.037721418	-0.190773886	-0.007052868	-0.043373236	-0.10944895	-0.00558953	-0.010898057	0	-0.050933849	0	-0.001529402	-0.011262962	-0.067666777	-0.067123434	-0.067123434	-0.060643441	-0.102629499	-0.022987355	-0.047103584	-0.302024303	-0.200022169	-0.005656376	-0.048309413	-0.021586813	-0.033376035	-0.018573197	-0.003026442	-0.001198038	-0.063992466	-0.032486863	-0.023958751	-0.020302694	-0.252485843	-0.029528984	-0.276242073	-0.09730178	-0.032517475	-0.053001455	-1.102587207	-0.056504621	-0.338408234	-0.225009963	0	-0.002324187
Herb_203	�����	Jinguolan	Tinosporae Radix	Arrowshaped Tinospora Root|Tinospora Sagittatagagnep|Tinosporae Radix|Jin Guo Lan|JinGuoLan	-0.007347642	-0.007501723	-0.029958637	-0.001641515	-0.000696908	-0.020464168	-0.001083079	-0.002156771	0	-0.004152937	0	-0.000190138	-0.003300789	-0.003217981	0	0	0.01679683	-0.040208857	-0.003470517	-0.003089067	0.009063742	-0.000717484	-0.001839711	0.018794362	0.000714435	-0.000265745	-0.00166352	5.28E-05	0	-0.001874421	-0.001477607	-0.009569378	-0.001027779	-0.401879343	-0.000998877	-0.024840336	-0.014083965	-0.001570249	-0.002282815	-0.156602479	-0.018633225	-0.099989308	-0.093440747	0	1.25E-05
Herb_204	������	Jinlianhua	Trollius Chinensis	Chinese Globeflower Flower|Trollius Asiaticus|Trollius Chinensis|Trollius Chinensis Bunge|Trollius Ledebourii|Jin Lian Hua|JinLianHua	-0.017846888	-0.026831163	-0.175539973	-0.008287238	-0.032483025	-0.100115255	-0.005720026	-0.007502509	-0.001133787	-0.030604621	0	-0.000787701	-0.015363179	-0.039538195	-0.067123434	-0.067123434	-0.033128308	-0.102352822	-0.001534397	-0.023722868	-0.116782723	-0.12276016	-0.004083662	-0.021524264	-0.02195642	-0.026319842	-0.015868665	-0.004799104	-0.001224766	-0.054833693	-0.028619186	-0.01659656	-0.013769149	-0.257455291	-0.022373556	-0.264947467	-0.1211024	-0.035395512	-0.054159328	-1.142091843	-0.066952314	-0.304182986	-0.438789916	0	-0.002572235
Herb_205	��Ǯ��	Jinqiancao	Lysimachiae Herba	Christina Loosestrife|Christina Loosestrife Herb|Desmodium |Herba Glechomae Longitubae|Longhairy Antenoron Herb|Lysimachiae Herba|Jin Qian Cao|JinQianCao	-0.019736328	-0.037301292	-0.187388174	-0.009062809	-0.034086216	-0.124641683	-0.005807675	-0.011537042	-0.000566893	-0.035846643	0	-0.002017319	-0.015568523	-0.045331927	-0.034564711	-0.034564711	-0.025102091	-0.115702458	-0.017244723	-0.029507739	-0.050097267	-0.116116534	-0.008783137	-0.034708089	-0.02636879	-0.025616208	-0.016585372	-0.004003621	-0.002497948	-0.054898087	-0.026224681	-0.016613062	-0.017270273	-0.437019509	-0.027495921	-0.293501422	-0.116159131	-0.038092511	-0.036625692	-1.331622918	-0.063600385	-0.512367724	-0.365200007	0	-0.003242873
Herb_206	������	Jinqiaomai	Rhizoma Fagopyri Cymosi	Fagopyrum Dibotrys|Rhizoma Fagopyri Cymosi|Wild Buckwheat Rhizome|Jin Qiao Mai|JinQiaoMai	-0.016432627	-0.015515998	-0.188281764	-0.008870591	-0.027620226	-0.104775582	-0.003635068	-0.013494003	0	-0.045902299	0	-0.001885	-0.016434505	-0.066311826	-0.018782202	-0.018782202	-0.047791853	-0.123829542	-0.017934276	-0.053060927	-0.168610343	-0.153951804	-0.004677172	-0.047809432	-0.021137147	-0.027859226	-0.009101655	-0.004449528	-0.003349001	-0.074761015	-0.025560221	-0.019657891	-0.019281332	-0.413932037	-0.028207336	-0.284544046	-0.109940703	-0.041016755	-0.054499344	-1.427427041	-0.072983385	-0.517883998	-0.370613534	0	-0.002915924
Herb_207	������	Jinyinhua	Lonicerae Japonicae Flos	Flos Lonicerae|Honeysuckle Flower|Lonicera Bournei|Lonicera Confusa|Lonicera Fulvotomentosa|Lonicera Hypoglauca|Lonicera Japonica|Lonicera Macranthoides|Lonicera Similis|Lonicerae Japonicae Flos|Jin Yin Hua|JinYinHua	-0.045194803	-0.031464546	-0.375376496	-0.017788722	-0.075601722	-0.198106467	-0.014745377	-0.048379947	-0.00170068	-0.073649173	0	-0.002293346	-0.03175109	-0.091262499	-0.066660513	-0.066660513	-0.093202317	-0.269497914	-0.008661584	-0.07072779	-0.361417173	-0.271545549	-0.015131457	-0.059055265	-0.054500484	-0.053364615	-0.030707507	-0.01194241	-0.002196189	-0.1030301	-0.05319576	-0.092829859	-0.037051218	-0.624709044	-0.045617883	-0.576904457	-0.24119808	-0.0708378	-0.122263823	-2.610132411	-0.131284498	-0.782488081	-1.042334631	0	-0.00571772
Herb_208	��ӣ��	Jinyingzi	Rosae Laevigatae Fructus	Cherokee Rose Fruit|Rosa Laevigata|Rosa Laevigata Michx|Rosae Laevigatae Fructus|Jin Ying Zi|JinYingZi	-0.016911311	0.037178716	-0.207532299	-0.008336626	-0.008420753	-0.094882162	-0.002375692	-0.012839137	-0.000566893	-0.025846169	0	-0.001259308	-0.018297349	-0.041152642	-0.066660513	-0.066660513	-0.039987493	-0.079588522	0.008605657	-0.025228096	-0.701184995	-0.161393377	-0.008942332	-0.032221963	-0.015925064	-0.025914411	-0.007405941	-0.006930513	-0.001983089	-0.060111375	-0.015154342	-0.026207904	-0.017468198	-0.39503384	-0.025462249	-0.308190489	-0.124852721	-0.037626268	-0.048161999	-0.95417837	-0.057979437	-0.348401548	-0.206834132	0	-0.002554881
Herb_209	��յ�ջ�	Jinzhanjuhua	Calendula Officinalis	Calendula Officinalis|Jin Zhan Ju Hua|JinZhanJuHua	-0.016346661	-0.010827606	-0.179801714	-0.006442552	-0.034320609	-0.063822896	-0.004978859	-0.008969775	0	-0.032515398	0	-0.000482357	-0.008021737	-0.04759466	-0.099219236	-0.099219236	-0.041971745	-0.102984345	-0.012452373	-0.034400878	-0.285608327	-0.133421012	-0.005297216	-0.023417542	-0.016100183	-0.022081656	-0.012729348	-0.002750132	-0.001178634	-0.059243134	-0.031047885	-0.011791122	-0.013255063	-0.230937726	-0.024197412	-0.219813092	-0.073357675	-0.019395217	-0.029445616	-0.796775146	-0.0316659	-0.298626473	-0.200256984	0	-0.002360643
Herb_210	������	Jindenglong	Calyx Seu Fructus Physalis	Calyx Seu Fructus Physalis|Physalis Alkekengi|Jin Deng Long|JinDengLong	-0.008169117	0.006513409	-0.091790273	-0.003017908	-0.018394052	-0.040576898	-0.004283161	-0.004616578	-0.000566893	-0.016529224	0	-0.000646391	-0.008399667	-0.020206922	0	0	-0.01296848	-0.058363926	0.000379181	-0.023947699	-0.204904743	-0.042543945	-0.006281066	0.000657911	-0.017532723	-0.012286153	-0.006083554	-0.002164069	5.16E-05	-0.011158448	-0.008454819	-0.002767989	-0.007983989	-0.127032193	-0.011031206	-0.130857681	-0.057583627	-0.01069223	-0.013901294	-0.384645186	-0.016636687	-0.107384333	-0.110605946	0	-0.000813295
Herb_211	�����	Jingdaji	Radix Euphorbiae Pekinensis	Euphorbia Pekinensis Rupr|Peking Euphorbia Root|Radix Euphorbiae Pekinensis|Jing Da Ji|JingDaJi	-0.005525133	-0.005248677	-0.055044053	-0.00220539	-0.009766298	-0.02468917	-0.002924472	-0.002517133	0	-0.011758305	0	9.01E-05	-0.003384682	-0.008839988	0	0	-0.005183449	-0.047150598	-0.004706078	-0.004086677	-0.147494576	-0.026922619	-0.002594472	0.000161675	-0.003190286	-0.007656687	-0.003727713	-0.001067639	-8.55E-05	-0.020396613	-0.008768346	-0.005220283	-0.0018146	-0.085969541	-0.002583785	-0.071814534	-0.028659954	-0.004303095	-0.014265326	-0.256029046	-0.021226276	-0.07519512	-0.102899431	0	-0.000680315
Herb_212	����	Jingjie	Schizonepetae Herba	Fineleaf Schizonepeta|Fineleaf Schizonepeta Herb|Herba Schizonepetae|Schizonepetae Herba|Jing Jie|JingJie	-0.027614281	-0.016902962	-0.287300621	-0.012539345	-0.054412288	-0.167964642	-0.008517328	-0.020308183	-0.001133787	-0.063947674	0	-0.00113546	-0.022534277	-0.071651788	-0.098756316	-0.098756316	-0.072024006	-0.184339273	-0.005649662	-0.056543435	-0.372736734	-0.218480307	-0.008331289	-0.042467406	-0.02604983	-0.043613385	-0.023219146	-0.007117565	-0.001737725	-0.079433111	-0.045034843	-0.041702022	-0.027839714	-0.610823816	-0.036690104	-0.446153576	-0.192821144	-0.053632079	-0.079877176	-2.167091759	-0.107273447	-0.641915585	-0.949375683	0	-0.003204977
Herb_213	������	Jingjiesui	Schizonepetae Spica	Schizonepeta Spike|Schizonepetae Spica|Jing Jie Sui|JingJieSui	-0.017122738	-0.012424801	-0.168853591	-0.006726164	-0.035831962	-0.100958157	-0.005921693	-0.01220125	-0.00170068	-0.044025081	0	-0.001330996	-0.021951658	-0.038573485	-0.016047901	-0.016047901	-0.024708924	-0.085354936	-0.003204336	-0.027446054	-0.13249409	-0.083285105	-0.006164734	-0.013830784	-0.014262977	-0.02729173	-0.015218131	-0.003751516	-0.001129251	-0.036892619	-0.028994765	-0.008497248	-0.013094	-0.20355216	-0.02275221	-0.267455607	-0.114536967	-0.030904316	-0.041213279	-1.048537287	-0.060825753	-0.348686577	-0.309464834	0	-0.001515946
Herb_214	��������	Jintiansanqi	Sedum Aizoon L.	Aizoon Stonecrop Herb|Alpine Stonecrop|Sedum Aizoon|Jin Tian San Qi|JinTianSanQi	-0.007023731	-0.004408011	-0.072906269	-0.003670584	-0.008004275	-0.025576276	-0.002109197	-0.003106251	0	-0.00579911	0	-0.000484727	-0.006641392	-0.022195939	0	0	-0.017841964	-0.0466625	0.003298859	-0.004839611	-0.106046034	-0.051932013	-0.001084214	-0.001428974	-0.00633715	-0.008890926	-0.004201822	-0.001937879	0.000122682	-0.023345768	-0.006573516	-0.012468605	-0.002450274	-0.293237339	-0.011945754	-0.11219547	-0.043101371	-0.008477141	-0.025826437	-0.360110535	-0.028368108	-0.199228351	-0.105762587	0	-0.000727342
Herb_215	�²���	Jiucaizi	Allii Tuberosi Semen	Allii Tuberosi Semen|Semen Allii Tuberosi|Tuber Onion Seed|Jiu Cai Zi|JiuCaiZi	-0.010933322	0.010148462	-0.045638398	-0.003192174	-0.012735293	-0.027032032	-0.004247328	-0.005578139	-0.000566893	-0.005713335	0	0.000209846	-0.002404106	-0.01436867	-0.016047901	-0.016047901	-0.002735036	-0.043875702	0.008231686	-0.009043321	-0.028987659	-0.038313166	0.000267376	0.006710367	-0.003630554	-0.009712225	-0.005357953	-0.00241867	0.000284172	-0.011081255	-0.008096084	-0.000547885	-0.003390039	-0.136952715	-0.000394799	-0.086103317	-0.035220976	-0.010269352	-0.017410991	-0.360576404	-0.018498687	-0.06858262	-0.249980508	0	-0.000503154
Herb_216	�۹�	Jiegeng	Platycodon Grandiforus	Balloonflower|Platycodi Radix|Platycodon Grandiflorum|Platycodon Grandiforus|Radix Platycodi|Jie Geng|JieGeng	-0.013744209	0.031852322	-0.286332171	-0.004315917	-0.025927721	-0.029562617	-0.005722511	-0.011643463	-0.001133787	-0.019052287	0	-0.000678235	-0.025747154	-0.013436045	-0.609820252	-0.609820252	-0.020746609	-0.110510143	-0.002045996	-0.028492129	-0.118636415	-0.051277187	-0.026705082	-0.058429441	-0.008801748	-0.006389804	-0.010145894	-0.002581459	0.000177983	-0.020069642	-0.012649656	-0.038956395	-0.01086198	-0.268485005	-0.022581343	-0.31205988	-0.115935189	-0.014998837	-0.005017729	-0.669158567	-0.034577224	-0.172821852	-0.337438499	0	-0.001201456
Herb_217	�ջ�	Juhua	Chrysanthemi Flos	Chrysanthemi Flos|Chrysanthemum|Chrysanthemum Morifolium|Dendranthema Morifolium|Florists Chrysanthemum Flower|Ju Hua|JuHua	-0.051204333	0.006090718	-0.517299796	-0.02001598	-0.081035021	-0.23988626	-0.016533389	-0.050410097	-0.001133787	-0.073709392	0	-0.003177082	-0.031045721	-0.07637512	-0.14690002	-0.14690002	-0.069789826	-0.355019456	-0.022448361	-0.090771902	-0.81875365	-0.291173142	-0.025194071	-0.033667915	-0.03996321	-0.057244306	-0.031564907	-0.01663602	-0.001494178	-0.101373222	-0.055067073	-0.046840541	-0.043403694	-0.832559278	-0.045184026	-0.725500487	-0.312451539	-0.083509158	-0.089853421	-3.762467907	-0.158276301	-1.131320444	-2.062569748	0	-0.00625438
Herb_218	����	Juju	Cichorii Radix	Chicory Herb|Cichorii Radix|Herba Cichorii|Ju Ju|JuJu	-0.012352437	-0.008560959	-0.141002713	-0.005216173	-0.00781839	-0.05943717	-0.002629584	-0.008936609	-0.000566893	-0.024826204	0	-0.000181254	-0.011180346	-0.031007667	-0.064654526	-0.064654526	-0.039853257	-0.076262847	-0.00564059	-0.025179592	-0.18395301	-0.14655162	-0.0051872	-0.027613773	-0.015088662	-0.016739025	-0.003207944	-0.004101112	-0.000188218	-0.015346868	-0.017162362	-0.022296372	-0.009928111	-0.201164049	-0.017588504	-0.181956681	-0.082908462	-0.0176225	-0.030877628	-0.779435479	-0.037705357	-0.312621459	-0.236364629	0	-0.000386242
Herb_219	�ٺ�	Juhe	Citri Reticulatae Semen	Citri Reticulatae Semen|Semen Citri Reticulatae|Tangerine Seed|Ju He|JuHe	-0.002588328	0.006997423	-0.020636571	-0.000696062	-0.00471545	-0.00391857	-0.001920836	-0.001580505	-0.000566893	0.000258641	0	0.000104159	-0.001259061	-0.001427481	0	0	-0.00072897	-0.011023618	0.009636259	-0.000545838	-0.065411723	-0.021337673	0.000235184	0.008485188	-0.001038672	-0.004043551	-0.002332945	-0.001183655	0.000142086	-0.004962288	-0.00263272	-0.00024336	-0.000779572	-0.05090227	-0.000782148	-0.035597425	-0.018479659	-0.006186739	-0.009091945	-0.005720542	-0.006566452	9.75E-06	-0.003638058	0	-1.16E-05
Herb_220	�ٺ�	Juhong	Citri Exocarpium Rubrum	Citri Exocarpium Rubrum|Ju Hong|JuHong	-0.011626163	-0.015613751	-0.082707628	-0.004608889	-0.014004741	-0.054562859	-0.002747828	-0.007351686	-0.001133787	-0.008169397	0	-0.00084198	-0.009889958	-0.012171177	0	0	-0.013561483	-0.048462688	-0.005168646	-0.007798096	-0.162718582	-0.029878221	-0.004082103	-0.013784667	-0.005909119	-0.012252885	-0.006046843	-0.002070991	-0.001044311	-0.03148074	-0.01641322	-0.012889553	-0.006381539	-0.121453594	-0.010801	-0.130256175	-0.050884907	-0.016144951	-0.022206813	-0.687503749	-0.029444228	-0.276318592	-0.193108208	0	-0.000581682
Herb_221	����	Juluo	Citri Fructus Retinervus	Citri Fructus Retinervus|Retinervus Citri Reticulatae|Tangerine Pith|Ju Luo|JuLuo	-0.001505183	0.002778323	-0.014399943	-0.000286845	-0.004040521	-0.020624563	-0.000586864	-0.000495508	0	0.001422484	0	-7.78E-05	-0.001860164	0.00031562	0	0	-0.006179669	-0.007468308	0.002462715	-0.001135834	-0.004684769	-0.015735199	0.000466184	5.89E-05	-0.002298234	-0.001278235	-0.001612501	-0.000477014	7.10E-05	-0.002018715	-0.002325452	-0.000150029	-0.001218194	-0.025076601	0.000351097	-0.01900949	-0.014760875	-0.002518439	-0.003286627	-0.206737865	-0.0097872	-0.070007991	-0.142060006	0	-0.000131794
Herb_222	��Ҷ	Juye	Citri Reticulatae Folium	Citri Reticulatae Folium|Folium Citri Tangerinae|Tangerine Leaf|Ju Ye|JuYe	-0.001505183	0.002778323	-0.014122034	-0.000286845	-0.004040521	-0.02053902	-0.000586864	-0.000495508	0	0.001422484	0	-7.78E-05	-0.001860164	0.00031562	0	0	-0.006179669	-0.007468308	0.002677538	-0.001135834	-0.004684769	-0.015735199	0.000466184	5.89E-05	-0.002298234	-0.001278235	-0.001612501	-0.000477014	7.10E-05	-0.002018715	-0.00223446	-0.000150029	-0.001140974	-0.025076601	0.000351097	-0.018451469	-0.01414302	-0.002441219	-0.003286627	-0.193456629	-0.009140787	-0.069490393	-0.129714327	0	-0.000131794
Herb_223	����	Juanbai	Herba Selaginellae Moellendorfii	Herba Selaginellae|Herba Selaginellae Moellendorfii|Selaginella Pulvinata|Selaginella Tamariscina|Selagingella|Tamariskoid Spikemoss Herb|Juan Bai|JuanBai	-0.010073437	-0.017350913	-0.077645927	-0.004531259	-0.016009884	-0.058468178	-0.002157304	-0.011752392	0	-0.013787967	0	-0.000635705	-0.005758062	-0.020280658	0	0	-0.019657137	-0.060802245	-0.002969323	-0.012771114	-0.087558885	-0.094939764	-0.00153085	-0.02859482	-0.006008463	-0.013826255	-0.009037871	-0.001624316	-0.000969606	-0.038870742	-0.016230585	-0.000952926	-0.008029436	-0.143660898	-0.013238739	-0.123536061	-0.044999592	-0.017426591	-0.022750474	-0.616444529	-0.027376102	-0.247221282	-0.135881542	0	-0.001084013
Herb_224	������	Juemingzi	Cassiae Semen	Cassia Obtusifolia|Cassia Seed|Cassia Tora|Cassiae Semen|Semen Cassiae|Sickle Senna Seed|Jue Ming Zi|JueMingZi	-0.02040364	-0.008920799	-0.128821274	-0.008304649	-0.021910568	-0.075079082	-0.00392448	-0.012483014	-0.000566893	-0.018703289	0	-0.000320148	-0.01991009	-0.020357603	0	0	-0.038026511	-0.058614333	-0.009013192	-0.015327927	-0.051480415	-0.095128429	-0.003878892	-0.023019375	-0.014320755	-0.015092199	-0.007053218	-0.005351733	-0.00062281	-0.042219631	-0.021386426	-0.027557088	-0.008455807	-0.267404627	-0.020512187	-0.208894422	-0.076230487	-0.025071233	-0.037888426	-0.986578019	-0.064723357	-0.309187329	-0.37424053	0	-0.002894
Herb_225	���	Kushen	Sophorae Flavescentis Radix	Lightyellow Sophora|Sophora Angustfolia|Sophora Flavescens|Sophorae Flavescentis Radix|Ku Shen|KuShen	-0.027966011	-0.039759745	-0.263783632	-0.008267188	-0.060269902	-0.148115583	-0.008490576	-0.016334307	0	-0.069407963	0	-0.002490712	-0.023146656	-0.040005465	-0.25923533	-0.25923533	-0.043471601	-0.15653406	-0.030290817	-0.053373483	-0.106452757	-0.10896452	-0.012270483	-0.044976888	-0.020935995	-0.038178529	-0.023971044	-0.00526968	-0.00284256	-0.063466614	-0.039838314	-0.009169217	-0.022617097	-0.600239748	-0.048278142	-0.365627724	-0.1433709	-0.05118959	-0.046620013	-1.234784871	-0.100424124	-0.92978321	-0.619299994	0	-0.007273647
Herb_226	��ض�	Kudiding	Corydalis Bungeanae Herba	Bunge Corydalis|Corydalis Bungeana|Corydalis Bungeanae Herba|Ku Di Ding|KuDiDing	-0.006478018	-0.002056696	-0.040405787	-0.002313747	0.007431427	-0.036245535	0.000560891	-0.00697075	0	-0.00806694	0	0	-0.003952482	-0.01635259	0	0	0.034167042	-0.013903852	-0.003745002	-0.003714868	0.029341598	-0.023992445	-0.002611342	0.035092497	-0.001133039	-0.003842304	0.00104681	-0.000458978	0	-0.00408414	-0.00450159	-7.36E-05	-0.001706037	-0.738750383	-0.002199598	-0.030872909	-0.019691557	-0.00321473	-0.007900575	-0.393509679	-0.034966071	-0.229687226	-0.171517181	0	-0.000256233
Herb_227	�ඡ��	Kudingcha	Ilicis Cornutae Folium Immayuri	Broadleaf Holly Leaf|Chinese Holly Leaf|Folium Llicis Latifoliae|Ilex Kudincha|Ilex Latifolia Thunb|Ku Ding Cha|KuDingCha	-0.021830778	0.048786848	-0.240196294	-0.008279835	-0.015939373	-0.121674304	-0.004267337	-0.010810154	-0.000566893	-0.032884743	0	-0.001885962	-0.014241406	-0.056358191	-0.018516809	-0.018516809	-0.041622687	-0.092474825	0.000255994	-0.036607015	-0.765359092	-0.136546093	-0.019096039	-0.017411367	-0.023967082	-0.022703257	-0.010348523	-0.005830316	-0.001292147	-0.062475539	-0.014904194	-0.027056241	-0.014484127	-0.29198494	-0.025021665	-0.336996178	-0.119982267	-0.028739636	-0.035494928	-1.043374267	-0.060419625	-0.548489186	-0.241550371	0	-0.002216369
Herb_228	���Ƥ	Kulianpi	Meliae Cortex	Chinaberry Bark|Chinaberry-Tree Bark|Cortex Meliae|Meliae Cortex|Ku Lian Pi|KuLianPi	-0.006413484	0.025758087	-0.118483877	-0.002404566	0.012004399	-0.029843337	0.000185437	-0.01158042	-0.000566893	-0.021609344	0	-6.45E-05	-0.00303465	-0.021467507	-0.016047901	-0.016047901	-0.018502238	-0.05248953	0.012250851	-0.006601057	-0.860399972	-0.055788818	-0.008892206	-0.004089944	-0.002276632	-0.005265879	0.0017325	-0.00131574	7.47E-05	-0.009312987	-0.001590488	-0.012193191	-0.003385797	-0.098025713	-0.006583492	-0.125505086	-0.053100024	-0.004085062	-0.007669691	-0.327439142	-0.016113401	-0.092390306	-0.153170199	0	0.000421174
Herb_229	�����	Kulianzi	Meliae Azedarach Fructus	Chinaberry Seed|Fructus Meliae Azedarach|Meliae Azedarach Fructus|Ku Lian Zi|KuLianZi	-0.012236235	0.022700292	-0.091745046	-0.004465246	-0.015224025	-0.036967926	-0.005168306	-0.00979152	-0.001133787	-0.016206837	0	5.43E-05	-0.004299817	-0.014489917	-0.048143704	-0.048143704	-0.019651206	-0.089908455	0.009465686	-0.014014637	-0.421050958	-0.056181302	-0.004880801	0.00116103	-0.016248048	-0.01136851	-0.00519168	-0.004105779	0.000142086	-0.010930553	-0.008695843	-0.003741495	-0.00640524	-0.185194041	-0.003848576	-0.137788493	-0.056773285	-0.015231215	-0.062313858	-0.550908216	-0.027470135	-0.065328041	-0.346574494	0	-0.000765224
Herb_230	������	Kuxingren	Amygdalus Communis Vas	Bitter Apricot Seed|Semen Armeniacae Amarae|Semen Armeniacae Amarum|Ku Xing Ren|KuXingRen	-0.031702238	-0.003843221	-0.186516936	-0.009197202	-0.045247476	-0.105296441	-0.011838407	-0.034847077	-0.002267574	-0.010380985	0	0.000227615	-0.010286934	-0.047190866	0	0	-0.02024503	-0.140833806	0.016035772	-0.02451973	-0.204883699	-0.151762132	-0.004431233	0.01413227	-0.015509494	-0.028202195	-0.016562754	-0.00652639	0.000639386	-0.029991689	-0.025787033	-0.011431925	-0.010911846	-0.589300266	-0.011809982	-0.268302758	-0.121362777	-0.024546224	-0.048280965	-1.098684632	-0.076059306	-0.370847463	-0.644611084	0	-0.001968965
Herb_231	���	Kuandonghua	Farfarae Flos	Coltsfoot Flower|Farfarae Flos|Tussilago|Tussilago Farfara|Kuan Dong Hua|KuanDongHua	-0.027183949	-0.00659274	-0.297066124	-0.011028719	-0.048161338	-0.11086481	-0.009340259	-0.054551494	-0.00170068	-0.057867011	0	-0.002084735	-0.017185849	-0.067079356	-0.371836032	-0.371836032	-0.041393086	-0.17253748	-0.005668606	-0.043188638	-0.238852226	-0.226302272	-0.011957916	-0.048353755	-0.023017385	-0.031395046	-0.019195788	-0.008385351	-0.00073686	-0.056964664	-0.037662319	-0.034365941	-0.022482206	-0.523913363	-0.028850624	-0.395528109	-0.149464488	-0.046779735	-0.05999764	-1.489147305	-0.076703517	-0.41957194	-0.528808617	0	-0.003617919
Herb_232	����	Kunbu	Thalluslaminariae	Ecklonia Kurome|Laminaria Japonica|Thalluslaminariae|Undaria Pinnatifida|Kun Bu|KunBu	-0.017079691	0.014298162	-0.087241551	-0.00586816	-0.011311814	-0.045989461	-0.005263963	-0.006649492	-0.001133787	-0.010508644	0	0.000359154	-0.004247286	-0.021838729	0	0	-0.006192864	-0.075733217	0.006844048	-0.014494286	-0.086944455	-0.091931407	-0.002907884	0.008294378	-0.005925909	-0.015489268	-0.00606636	-0.004107588	0.000287834	-0.019583856	-0.00986846	-0.005731364	-0.005384573	-0.194320255	-0.002928487	-0.133622026	-0.060365968	-0.012874854	-0.039010588	-0.476674382	-0.037694467	-0.102279296	-0.292856689	0	-0.000635066
Herb_233	����	Lajiao	Capsici Fructus	Bush Redpepper|Capsici Fructus|Capsicum Frutescens|La Jiao|LaJiao	-0.047263333	-0.005705956	-0.260919745	-0.01702557	-0.054429507	-0.124051574	-0.014871047	-0.045440767	-0.001133787	-0.020183648	0	-0.000435784	-0.016724212	-0.050138362	0	0	-0.048276554	-0.240467367	0.01774941	-0.044141752	-0.258189718	-0.181586653	-0.006798107	-0.020858761	-0.030390068	-0.036223754	-0.018556871	-0.014784396	0.000179947	-0.041417025	-0.037169665	-0.011692822	-0.02088574	-0.78435232	-0.018650193	-0.428776597	-0.161296335	-0.043052251	-0.084529371	-2.511539859	-0.097963291	-0.30492657	-1.591440653	0	-0.003217827
Herb_234	������	Laifuzi	Raphani Semen	Garden Radish Seed|Radish Seed|Raphani Semen|Raphanus Sativus|Lai Fu Zi|LaiFuZi	-0.01384143	0.004860029	-0.049948936	-0.003850689	-0.016867637	-0.031825426	-0.005762082	-0.003968872	0	-0.002331775	0	0.00029523	-0.00375838	-0.014082287	-0.016047901	-0.016047901	-0.004309028	-0.055397747	0.0051699	-0.010209841	-0.030753448	-0.054318631	-0.001159127	0.005686288	-0.004377517	-0.008991602	-0.006495213	-0.002331417	0.000500962	-0.010758179	-0.007127721	-0.002915882	-0.003162793	-0.132022353	0.000701931	-0.095946932	-0.030113104	-0.010030708	-0.029658412	-0.339553255	-0.02482419	-0.045031895	-0.246220944	0	-0.001313657
Herb_235	���ٲ�	Laoguancao	Geranium Wilfordii Maxim.	Erodium Stephanianum|Geranium Nepalense|Geranium Pratense|Geranium Sibiricum|Geranium Wilfordii|Geranium Wilfordii Maxim|Herba Geranii|Heroubill Geranium|Lao Guan Cao|LaoGuanCao	-0.019613596	-0.022424726	-0.220274375	-0.010133618	-0.029072197	-0.146007524	-0.004826607	-0.015395955	0	-0.074836239	0	-0.003983256	-0.021815068	-0.078752182	-0.019047595	-0.019047595	-0.03803854	-0.103406401	-0.024477505	-0.047634976	-0.07406935	-0.199258049	-0.004200291	-0.06322619	-0.039567068	-0.039421813	-0.015210994	-0.006300142	-0.001409638	-0.082420755	-0.023035145	-0.022586595	-0.020464845	-0.377958162	-0.036879485	-0.370755594	-0.130637581	-0.05182709	-0.086223498	-1.344683987	-0.07879642	-0.448048854	-0.266992216	0	-0.004505279
Herb_236	�˸�����	Liaogewanggen	Wikstroemiae Indicae Rasix	Wikstroemiae Indicae Rasix|Liao Ge Wang Gen|LiaoGeWangGen	-0.007231346	0.000757704	-0.049493362	-0.001230248	-0.011657538	-0.020049676	-0.002526974	-0.003037047	0	-0.008713613	0	0.000158705	-0.003528806	-0.005233178	-0.016047901	-0.016047901	-0.007444935	-0.032319935	-0.004038961	-0.005216295	-0.09767436	-0.00842974	-0.002553889	0.00146931	-0.004827357	-0.00372253	-0.004336924	-0.000558233	-0.000113513	-0.006279093	-0.01017124	-0.008028456	-0.001047962	-0.074114569	-0.001984721	-0.052343646	-0.030247578	-0.001948268	-0.008607917	-0.139683378	-0.012329617	-0.063694927	-0.035926214	0	-0.000377525
Herb_237	�׹���	Leigongteng	Tripterygii Radix	Common Threewingnut Root|Tripterygii Radix|Tripterygium Wilfordii|Lei Gong Teng|LeiGongTeng	-0.017235158	0.105814687	-0.320416148	-0.006007542	0.022048969	-0.082705318	0.000553835	-0.027291136	-0.000566893	-0.191686104	0	-0.000694953	-0.012537579	-0.047545487	-0.128383211	-0.128383211	-0.038524395	-0.09904716	0.015529486	-0.01223548	-0.690501371	-0.16910395	-0.023624497	-0.012452893	-0.013519141	-0.015536494	0.004145274	-0.003340916	0.000159894	-0.022511774	-0.015208669	-0.017808342	-0.009552388	-0.370816001	-0.013272586	-0.339360645	-0.130843677	-0.015848381	-0.01126143	-1.009458227	-0.062464317	-0.581995685	-0.407985932	0	-0.000579353
Herb_238	����	Leiwan	Omphalia	Omphalia|Stone-Like Omphalia|Lei Wan|LeiWan	-0.001785346	0.013049226	-0.028193899	-0.000514002	0.000240708	-0.003689421	3.86E-05	-0.002960468	0	-0.004063985	0	-4.24E-05	-0.000738909	-0.003454513	0	0	-0.01475206	-0.012576953	0.002550145	-0.002813958	-0.093005879	-0.003800713	-0.002089577	0.001713854	-0.001470553	-0.001575669	0.00057626	-9.87E-05	0	-0.001993455	0.000935626	0	-0.000419738	-0.025770844	-0.001032194	-0.0230039	-0.013297945	-0.000408436	0.00162191	-0.045767646	0.000672976	-0.042319756	-0.000172969	0	4.26E-06
Herb_239	��֦��	Lizhihe	Litchi Semen	Litchi Chinensis|Litchi Seed|Litchi Semen|Lychee Seed|Li Zhi He|LiZhiHe	-0.017822942	-0.010188205	-0.13259386	-0.005632465	-0.023811051	-0.056475149	-0.005140422	-0.00970826	-0.000566893	-0.024690951	0	-0.000586551	-0.010303289	-0.03076119	-0.018516809	-0.018516809	-0.033799369	-0.094879918	0.000979539	-0.025923285	-0.060617429	-0.121561156	-0.004292983	-0.007137476	-0.01353542	-0.019566208	-0.009012473	-0.005661778	-0.000516182	-0.035659414	-0.013577672	-0.010966898	-0.010573853	-0.246714165	-0.011967218	-0.181079236	-0.078556074	-0.024588431	-0.032664931	-0.879272295	-0.04958616	-0.310918449	-0.393904886	0	-0.002178225
Herb_240	��Ǯ��	Lianqiancao	Glechomae Herba	Glechomae Herba|Herba Glechomae|Longtube Ground Ivy Herb|Lian Qian Cao|LianQianCao	-0.023241279	-0.027988916	-0.232193717	-0.010737962	-0.042752083	-0.147753985	-0.005562604	-0.018529616	-0.000566893	-0.053887712	0	-0.002075877	-0.017573248	-0.072067307	-0.018516809	-0.018516809	-0.078268203	-0.102388812	-0.008107449	-0.068800213	-0.305707602	-0.247235316	-0.006090023	-0.045684001	-0.026008046	-0.036904267	-0.019002199	-0.006267774	-0.002139071	-0.071701893	-0.034729918	-0.010022109	-0.02679753	-0.315641175	-0.039368719	-0.367446173	-0.154281232	-0.050560096	-0.068361221	-1.514178062	-0.087319497	-0.526313345	-0.356049944	0	-0.003223353
Herb_241	����	Lianqiao	Forsythiae Fructus	Forsythia Suspensa|Forsythiae Fructus|Weeping Forsythia|Lian Qiao|LianQiao	-0.033621363	0.001215963	-0.303286463	-0.012490658	-0.018764557	-0.167928555	-0.005126695	-0.01582182	0	-0.049365389	0	-0.002320364	-0.033205054	-0.088472428	-0.130852119	-0.130852119	-0.062489343	-0.173658799	-0.007625063	-0.056329093	-0.451616237	-0.204694484	-0.006864792	-0.045889983	-0.031184516	-0.041031659	-0.014400201	-0.00711106	-0.001321001	-0.064729257	-0.04080185	-0.084293794	-0.026166638	-0.579646232	-0.040258754	-0.422673865	-0.17896054	-0.048593797	-0.073598549	-1.914224065	-0.104718212	-0.693957039	-0.710580186	0	-0.004306973
Herb_242	����	Lianfang	Receptaculum Nelumbinis	Lotus Receptacle|Lotus Seed Pot|Receptaculum Nelumbinis|Lian Fang|LianFang	-0.003344117	-0.006319819	-0.042551168	-0.002686772	-0.007306928	-0.027128304	-0.000560956	-0.001060858	0	-0.016085516	0	-0.000791447	-0.003781945	-0.01384365	-0.018516809	-0.018516809	-0.012883594	-0.018924915	-0.00695309	-0.015891696	-0.011147727	-0.015642463	-0.00117237	-0.012734409	-0.00805928	-0.008221877	-0.003521347	-0.000878681	-0.000915712	-0.01926296	-0.005341285	-0.003364225	-0.006256186	-0.067223939	-0.009196649	-0.070840248	-0.025231384	-0.011620942	-0.011568506	-0.30060881	-0.016290691	-0.124763102	-0.023913249	0	-0.001190764
Herb_243	����	Lianxu	Nelumbinis Stamen	Hindu Lotus Stamen|Lotus Stamen|Nelumbinis Stamen|Stamen Nelumbinis|Lian Xu|LianXu	-0.007371005	-0.015492923	-0.085452122	-0.003995442	-0.017637028	-0.06336565	-0.002174603	-0.002965446	0	-0.027583596	0	-0.001616124	-0.008825057	-0.033579899	-0.018516809	-0.018516809	-0.024706896	-0.027242638	-0.01038656	-0.034700309	-0.019475233	-0.062141101	-0.002398373	-0.021214944	-0.013473616	-0.018142854	-0.008685447	-0.003072937	-0.001178634	-0.028673154	-0.011812671	-0.003811709	-0.015378749	-0.12212045	-0.018331232	-0.1565205	-0.05896123	-0.025838455	-0.027510233	-0.544675732	-0.033578096	-0.198315773	-0.037205654	0	-0.001796501
Herb_244	������	Lianzixin	Nelumbinis Plumula	Hindu Lotus Plumule|Lotus Plumule|Nelumbinis Plumula|Nelumbo Nucifera|Lian Zi Xin|LianZiXin	-0.009509294	-0.023715747	-0.125704513	-0.005339875	-0.029932199	-0.079823139	-0.003462904	-0.003931004	-0.000566893	-0.03892213	0	-0.001373133	-0.007979324	-0.037869337	-0.050612612	-0.050612612	-0.04598307	-0.06605225	-0.014644725	-0.036057746	-0.090730711	-0.076578864	-0.003371687	-0.032152913	-0.016750399	-0.018462278	-0.007700437	-0.002802372	-0.001272743	-0.038289168	-0.015198295	-0.008621961	-0.014218703	-1.032038688	-0.021038664	-0.193764386	-0.07737592	-0.026103006	-0.034922003	-0.852884042	-0.042784635	-0.46548802	-0.261430855	0	-0.002863194
Herb_245	������	Liangmianzhen	Zanthoxylum Nitidum	Radix Zanthoxyli|Shinyleaf Pricklyash Root|Zanthoxylum Nitidum|Liang Mian Zhen|LiangMianZhen	-0.014600963	-0.02390945	-0.094266616	-0.00620993	-0.017328911	-0.092519756	-0.003688588	-0.00595162	-0.002834467	-0.022184742	0	-0.000206599	-0.011019367	-0.018209014	-0.016313294	-0.016313294	-0.00857103	-0.070346648	-0.014625875	-0.016935704	-0.023674573	-0.063204283	-0.002215484	-0.008976687	-0.01143499	-0.018747902	-0.009539699	-0.003483031	-0.00019188	-0.026123421	-0.012800852	-0.011880635	-0.004565598	-0.233806116	-0.01643637	-0.157329763	-0.069899721	-0.01437178	-0.019634492	-0.871886646	-0.037857201	-0.39324389	-0.164903452	0	-0.000598492
Herb_246	��ͷ��	Liangtoujian	Rhizoma Anemones Raddeanae	Radde Anemone Rhizome|Rhizoma Anemones Raddeanae|Liang Tou Jian|LiangTouJian	-0.00313917	0.011712708	-0.042552056	-0.000770894	-0.00152548	-0.004728692	-0.000796361	-0.002948163	0	-0.003439042	0	0.000124995	-0.001870948	-0.002049349	-0.016047901	-0.016047901	-0.004355067	-0.011909711	0.000492423	-0.001383268	-0.14881558	-0.000348584	-0.004028879	0.001227253	-0.000473112	-0.000769952	-0.000895241	-0.00041284	7.10E-05	-0.002056215	-0.001566254	-0.007177033	-0.000759253	-0.029073238	-0.001011323	-0.044102864	-0.015290114	-0.002541522	-0.00064891	-0.088905783	-0.004121539	-0.041949337	-0.040601874	0	3.60E-05
Herb_247	ޤ����Ҷ	Liaodaqingye	Polygoni Tinctorii Foliu	Folium Polygoni Tinctorii|Indigoplant Leaf|Polygoni Tinctorii Foliu|Liao Da Qing Ye|LiaoDaQingYe	-0.009188226	-0.00666206	-0.113021524	-0.003846353	-0.013567469	-0.070248858	-0.002888271	-0.011612322	-0.000566893	-0.015090651	0	-0.000916127	-0.013399243	-0.013778842	-0.048143704	-0.048143704	-0.011666972	-0.045954748	-0.001606565	-0.00763927	-0.027362667	-0.060199968	-0.003959558	-0.013666752	-0.003290713	-0.007385018	-0.002587379	-0.0044776	0.000126344	-0.009134712	-0.02555039	-0.037889079	-0.01188687	-0.142112611	-0.012409896	-0.143474586	-0.071767338	-0.021731189	-0.026886506	-0.475090346	-0.035430398	-0.118052524	-0.092955816	0	-0.001094571
Herb_248	��֥	Lingzhi	Ganoderma	Ganoderma|Ganoderma Lucidum|Lingzhi Mushroom|Ling Zhi|LingZhi	-0.031586101	0.291500923	-0.831465777	-0.010967804	0.070222252	-0.106638711	0.003544835	-0.097451447	-0.002834467	-0.041257783	0	-1.63E-06	-0.011861697	-0.09782293	-1.107305195	-1.107305195	-0.010248221	-0.358644455	0.046771006	-0.074680314	-7.322533332	-0.062288848	-0.077205469	-0.009662797	-0.026901699	-0.004882288	0.020354966	-0.003344869	0.000287834	-0.008157713	0.032781875	-0.080358401	-0.008894119	-0.613358369	-0.02878886	-0.807678054	-0.294415184	0.002624218	0.017464971	-1.690400842	-0.056864437	-0.710802949	-0.601268717	0	0.000517285
Herb_249	������	Lingxiaohua	Campsis Flos	Campsis Flos|Campsis Grandiflora|Flos Campsis|Ling Xiao Hua|LingXiaoHua	-0.034644123	-0.018179537	-0.227703487	-0.01003497	-0.026426694	-0.096070857	-0.009070131	-0.039299961	-0.000566893	-0.006395794	0	-0.00065922	-0.01323169	-0.02754339	-0.032095803	-0.032095803	-0.086686618	-0.23752843	0.012337428	-0.028108817	-0.547342681	-0.127998271	-0.00551438	-0.030671733	-0.026406049	-0.02449634	-0.011482592	-0.009608272	-0.000568541	-0.041270655	-0.027833262	-0.011320634	-0.020341389	-0.73429671	-0.013755205	-0.314353404	-0.152402861	-0.036297032	-0.083893691	-2.110338428	-0.079477038	-0.395015924	-1.37133785	0	-0.00248855
Herb_250	������	Linglingxiang	Lysimachiae Foenigraeci Herba	Lysimachia Foenum-Graecum Hance|Ling Ling Xiang|LingLingXiang	-0.036889851	-0.020459899	-0.268505322	-0.009039297	-0.040642011	-0.139726103	-0.012689911	-0.02466706	-0.001133787	-0.016494456	0	-0.001205784	-0.019787694	-0.054503531	-0.080239507	-0.080239507	-0.044282712	-0.213890713	0.015882639	-0.032480867	-0.301996225	-0.242619471	-0.008263469	-0.022944875	-0.018268288	-0.030676305	-0.019939589	-0.014119654	-0.000809933	-0.062233636	-0.031371892	-0.008732407	-0.021323206	-0.544232215	-0.023864832	-0.390166788	-0.162221874	-0.048247004	-0.107609231	-1.992225585	-0.114895555	-0.593501669	-1.026580215	0	-0.002876173
Herb_251	����	Longdan	Gentianae Radix Et Rhozima	Chinese Gentian|Gentiana Cephalantha|Gentiana Manshurica|Gentiana Rigescens|Gentiana Scabra|Gentiana Triflora|Gentianae Radix Et Rhozima|Radix Gentianae|Long Dan|LongDan	-0.006551297	0.002466264	-0.10093054	-0.002670098	-0.01151482	-0.039412051	-0.001976176	-0.006607929	-0.000566893	-0.031256969	0	-0.00078716	-0.007027184	-0.019909064	-0.037033619	-0.037033619	-0.027042067	-0.05328914	-0.000587299	-0.013991732	-0.303367841	-0.097274014	-0.004211651	-0.016502414	-0.005785852	-0.00906952	-0.002448362	-0.001948224	-9.41E-05	-0.016456686	-0.007503926	-0.036634675	-0.009040286	-0.387468372	-0.011431541	-0.138933906	-0.057217966	-0.014829594	-0.027820121	-0.583545718	-0.024102324	-0.23307444	-0.182172685	0	-0.001124487
Herb_252	����	Longkui	Solanum Nigrum Linn.	Black Nightshade|Black Nightshade Herb|Solanum Nigrum|Long Kui|LongKui	-0.010215296	-0.006898976	-0.150429344	-0.005444421	-0.017944094	-0.068443722	-0.002859439	-0.013371023	0	-0.031987527	0	-0.001274516	-0.007278026	-0.034436893	-0.050612612	-0.050612612	-0.025749501	-0.07733355	-0.013923902	-0.02216425	-0.07360594	-0.054382037	-0.007911176	-0.019940243	-0.014756108	-0.014660098	-0.007392821	-0.002697833	-0.000841007	-0.033349651	-0.019778676	-0.01885021	-0.009034199	-0.189965197	-0.017403946	-0.181305439	-0.065586045	-0.017679119	-0.024776235	-0.661970589	-0.025214776	-0.188884699	-0.113819765	0	-0.002195219
Herb_253	��ÚҶ	Longliye	Aauropi Folium	Aauropi Folium|Folium Sauropi|Sauropus Spatulifolius|Long Li Ye|LongLiYe	-0.004055165	0.006568011	-0.013986025	-0.000602543	-0.003150431	-0.003291096	-0.000912132	-0.00231729	0	0.001180044	0	-2.67E-05	-0.000663227	9.40E-06	-0.032095803	-0.032095803	-0.000410694	-0.016830219	0.00477226	-0.003072995	-0.007334861	-0.000324758	0.000374347	0.003171434	-0.001157442	-0.002018994	-0.000969366	-0.001005962	7.10E-05	-0.002495058	-0.001473996	-9.56E-06	-0.001202402	-0.03064385	-0.002425296	-0.023886843	-0.008754821	-0.004692779	-0.005704227	-0.04230378	-0.008010198	-0.012378673	-0.040312247	0	-6.44E-05
Herb_254	©«	Loulu	Rhapontici Radix	Radix Rhapontied|Rhapontici Radix|Rhaponticum Uniflorum|Uniflower Swisscentaury Root|Lou Lu|LouLu	-0.004459842	0.015099332	-0.059283492	-0.001816555	-0.006763399	-0.019964764	-0.002059329	-0.004024289	0	-0.003695484	0	0.000150146	-0.002709903	-0.004412904	0	0	-0.002484035	-0.050279021	0.002172638	-0.008673628	-0.109356187	-0.005021983	-0.004183635	0.006034536	-0.006418818	-0.003742027	-0.002743287	-0.001212087	0.000142086	-0.005826469	-0.002401997	-0.016964208	-0.001452517	-0.06754933	-0.003101491	-0.068097178	-0.03110624	-0.007663208	-0.002409444	-0.170280048	-0.007966032	-0.110106772	-0.082114739	0	-0.000134951
Herb_255	«��	Lugen	Phragmitis Rhizoma	Common Reed Rhizome|Phragmites Communis|Phragmitis Rhizoma|Reed Rhizome|Lu Gen|LuGen	-0.009321737	-0.021347518	-0.07914585	-0.002850735	-0.021945804	-0.025921532	-0.002746685	-0.006997733	0	-0.001946834	0	-0.000112957	-0.003985063	-0.015952988	0	0	-0.049631417	-0.067863012	0.002050745	-0.011677579	-0.23585313	-0.063221269	-0.001505596	-0.021181098	-0.00393855	-0.006480599	-0.008561906	-0.002271874	0.000145748	-0.023825445	-0.014616634	-0.005423121	-0.006176971	-0.111856842	-0.007551736	-0.098291959	-0.04704995	-0.010892912	-0.017873631	-0.712454226	-0.021793244	-0.217853931	-0.33242716	0	-0.00067936
Herb_256	«��	Luhui	Aloe	Aloe|Aloe Barbadensis|Aloe Ferox|Aloe Vera|Aloe Vera Var Chinensis|Lu Hui|LuHui	-0.012074664	-0.000652138	-0.126221314	-0.006792113	-0.026471347	-0.054361666	-0.004570202	-0.009757705	0	-0.038605516	0	-0.000325667	-0.011026534	-0.040421518	-0.034564711	-0.034564711	-0.024835091	-0.085669593	0.00460558	-0.026560456	-0.161032222	-0.149408174	-0.002414362	-0.023773012	-0.011678354	-0.022863824	-0.007252164	-0.005266122	-0.001017145	-0.038178682	-0.022446481	-0.028445426	-0.010713671	-0.353459759	-0.015325089	-0.175383292	-0.072078745	-0.026485491	-0.026766909	-0.71728446	-0.036930942	-0.298441304	-0.214806786	0	-0.002695025
Herb_257	¹�β�	Luxiancao	Herba Pyrolae	Chinese Pyrola Herb|Herba Pyrolae|Pyrola Atropurpurea|Pyrola Calliantha|Pyrola Decorata|Pyrola Incarnata|Pyrola Japonica|Pyrola Rotundifolia|Lu Xian Cao|LuXianCao	-0.01137182	-0.012173726	-0.122228753	-0.005839186	-0.013504087	-0.071719099	-0.002523619	-0.006042204	-0.000566893	-0.03607223	0	-0.001858549	-0.015699578	-0.034968461	-0.018782202	-0.018782202	-0.037666914	-0.05847845	-0.000758256	-0.021132101	-0.131723385	-0.092770614	-0.003023535	-0.031982095	-0.016426505	-0.018535166	-0.006892972	-0.003919034	-0.000979933	-0.043161485	-0.018415803	-0.030950627	-0.013212084	-0.204626125	-0.019316366	-0.195026625	-0.085139677	-0.028902698	-0.032869867	-0.767953819	-0.046349926	-0.321387211	-0.146382132	0	-0.002150891
Herb_258	··ͨ	Lulutong	Fructuslipuidambaris	Beautiful Sweetgum Fruit|Fructus Liquidambaris|Lu Lu Tong|LuLuTong	-0.00182763	0.019149657	-0.049246847	-0.002093869	-9.67E-05	-0.006511022	-4.58E-05	-0.002295533	0	-0.003666519	0	-8.49E-05	-0.003521291	-0.004927117	0	0	-0.015107911	-0.014013109	0.006029545	-0.002830375	-0.139591203	-0.00720582	-0.002902635	0.003669523	-0.00240234	-0.003452426	0.000155404	-0.000712586	0.000145748	-0.00913552	-0.000383931	-0.005064216	-0.001229919	-0.046994735	-0.004016158	-0.052225506	-0.023768226	-0.00254712	-0.004078142	-0.0893516	-0.006962601	-0.083449842	-0.030963797	0	-0.000188731
Herb_259	�޲���Ҷ	Luobumaye	Apocyniveneti Folium	Apocyni Veneti Folium|Apocynum Venetum|Dogbane Leaf|Luo Bu Ma Ye|LuoBuMaYe	-0.01825002	-0.028624928	-0.191739503	-0.009170392	-0.031217178	-0.128074152	-0.005739355	-0.014529552	0	-0.033172865	0	-0.002250815	-0.015915434	-0.068320814	0	0	-0.039871892	-0.073157306	-0.017648878	-0.03250151	-0.155013161	-0.200839648	-0.004277186	-0.042923195	-0.022548141	-0.03012121	-0.015820523	-0.006642916	-0.001369107	-0.056674702	-0.032059375	-0.009241246	-0.020375866	-0.270793802	-0.027424489	-0.306556016	-0.121321683	-0.041546528	-0.067252073	-1.402641723	-0.078978265	-0.428009631	-0.482533629	0	-0.002999415
Herb_260	�޺���	Luohanguo	Momordicae Fructus	Grosvenor Siraitia|Momordica Grosvenori Swingle|Momordica Grosvenorii|Momordicae Fructus|Siraitia Grosvenorii|Luo Han Guo|LuoHanGuo	-0.03531737	-0.019481009	-0.309737556	-0.012550308	-0.052715906	-0.123566618	-0.013905004	-0.024966627	-0.005102041	0.004135435	0	-0.000494289	-0.030754111	-0.047663745	-0.35305383	-0.35305383	-0.067102858	-0.243289961	0.036052788	-0.03042122	-0.344663637	-0.21213075	-0.018399268	-0.052020216	-0.021417844	-0.028865482	-0.021707413	-0.009226366	0.000762068	-0.043184535	-0.050180512	-0.033658645	-0.018122832	-0.638492753	-0.026442548	-0.408141822	-0.173176671	-0.037940802	-0.065962983	-1.729809057	-0.080571383	-0.288048109	-0.95385213	0	-0.003042505
Herb_261	��ʯ��	Luoshiteng	Trachelospermumjasminoides	Caulis Trachelospermi|Chinese Starjasmine Stem|Trachelospermum Jasminoides|Luo Shi Teng|LuoShiTeng	-0.009577954	0.001795561	-0.095450142	-0.00343855	-0.01782922	-0.055132503	-0.002314791	-0.009408479	0	-0.020763609	0	-0.001002544	-0.009251096	-0.02033841	0	0	-0.018157255	-0.047605603	-0.007185501	-0.024122171	-0.111874234	-0.037635541	-0.005613112	-0.012811308	-0.00906805	-0.014692448	-0.006305412	-0.001650597	-0.001134758	-0.023112662	-0.011619506	-0.017100553	-0.010278121	-0.205166165	-0.015387811	-0.141829481	-0.05529238	-0.017721184	-0.016617554	-0.419533592	-0.026131363	-0.213692912	-0.04761033	0	-0.001082363
Herb_262	�̶�	Lvdou	Vigna Radiata	Mung Beans|Vigna Radiata|Lv Dou|LvDou	-0.012739857	-0.004573131	-0.078789815	-0.007031874	-0.0173732	-0.051362749	-0.004468752	-0.005409172	0	-0.010581852	0	-8.86E-05	-0.004938287	-0.014282081	0	0	-0.026217487	-0.059325349	-0.007695576	-0.012628871	-0.037012401	-0.019701857	-0.003237999	-0.020562137	-0.004649831	-0.006822956	-0.006578203	-0.001350034	0.000291496	-0.018905981	-0.013424865	-0.015558425	-0.005977308	-0.203099242	-0.004006675	-0.119961195	-0.037639343	-0.015316287	-0.049025513	-0.595257516	-0.034132726	-0.206151785	-0.355443854	0	-0.001908158
Herb_263	Ȅ��	Lvcao	Humulus Scandens (Lour.) Merr.	Humulus Japonicus|Humulus Scandens|Rhaponticum Carthamoides|Lu Cao|LuCao	-0.020116731	-0.012177218	-0.175689785	-0.008216353	-0.026733602	-0.096853099	-0.006068261	-0.034496618	-0.000566893	-0.029788516	0	-0.001062485	-0.012771201	-0.032085012	0	0	-0.044765369	-0.101622042	-0.009000479	-0.029859992	-0.247925582	-0.128526386	-0.007802616	-0.019305317	-0.013668252	-0.026304063	-0.011192676	-0.006924961	-0.000758294	-0.039405123	-0.025007485	-0.017979048	-0.014797649	-0.28246448	-0.019525286	-0.252808053	-0.112699154	-0.035530213	-0.053216654	-0.916180009	-0.071856097	-0.301670479	-0.362505923	0	-0.00219069
Herb_264	���	Mahuang	Ephedra Herba	Ephedra Equisetina|Ephedra Gerardiana|Ephedra Herba|Ephedra Intermedia|Ephedra Likiangensis|Ephedra Minuta|Ephedra Monosperma|Ephedra Saxatilis|Ephedra Sinica|Ma Huang|MaHuang	-0.065907177	-0.080488108	-0.528735619	-0.02455466	-0.11394821	-0.310902373	-0.026377368	-0.054861754	-0.00170068	-0.062427848	0	-0.002961179	-0.042351419	-0.10970451	-0.130852119	-0.130852119	-0.13146723	-0.466292688	0.001832563	-0.103331594	-0.449025191	-0.347969944	-0.012532894	-0.046545052	-0.058116313	-0.071668153	-0.04506079	-0.020833828	-0.001309622	-0.132299649	-0.086638812	-0.027468457	-0.052742418	-1.304126101	-0.041705399	-0.805141161	-0.351570119	-0.101103686	-0.171966543	-5.157596548	-0.232351652	-1.345671561	-3.118802031	0	-0.007929584
Herb_265	��Ƹ�	Mahuanggen	Ephedrae Radix Et Rhizoma	Chinese Ephedra Root|Ephedra Sinica|Ephedrae Radix Et Rhizoma|Radix Et Rhizoma Ephedrae|Redix Ephedrae|Ma Huang Gen|MaHuangGen	-0.018147448	-0.025404954	-0.174390818	-0.006601521	-0.013928607	-0.147432985	-0.003793452	-0.016602491	0	-0.047040584	0	-0.000660335	-0.014531719	-0.052938581	-0.018516809	-0.018516809	-0.038119828	-0.116173459	-0.01905473	-0.036575251	-0.068371375	-0.122009971	-0.004032546	-0.049225284	-0.01584729	-0.028118586	-0.007449691	-0.003915166	-0.002388097	-0.080627426	-0.026843196	-0.006795475	-0.019242306	-0.628599602	-0.022364551	-0.25469848	-0.097877948	-0.039067721	-0.038003718	-1.357953251	-0.061899652	-0.513208501	-0.385978372	0	-0.002158753
Herb_266	���޲�	Mabiancao	Verbenae Herb	European Verbena|Verbena Officinalis|Verbenae Herb|Ma Bian Cao|MaBianCao	-0.016310372	-0.007881262	-0.196655278	-0.008630549	-0.028935132	-0.122783463	-0.003625314	-0.012978471	0	-0.038063311	0	-0.00200819	-0.016677117	-0.043011431	-0.050612612	-0.050612612	-0.045363073	-0.081328831	-0.010968738	-0.046382529	-0.276297003	-0.205688726	-0.007496918	-0.029285024	-0.020265668	-0.031052944	-0.01215646	-0.005180207	-0.002601507	-0.057675546	-0.024498607	-0.035754787	-0.022692815	-0.275710745	-0.027092052	-0.304064529	-0.12843062	-0.044888878	-0.044881363	-0.971213796	-0.060361194	-0.406574142	-0.192032633	0	-0.003532161
Herb_267	����	Mabo	Lasiosphaera Seu Calvatia	Lasiosphaera Fenzlii|Lasiosphaera Seu Calvatia|Lycoperdon Pyriforme|Ma Bo|MaBo	-0.005272072	0.004281145	-0.078685653	-0.003567025	-0.019817769	-0.028372785	-0.003639461	-0.007243812	0	-0.014568649	0	-0.00031878	-0.004166896	-0.007570974	-0.032095803	-0.032095803	-0.019479509	-0.058104398	0.004431524	-0.007971975	-0.033000559	-0.019458916	-0.005794582	0.000762196	-0.014136447	-0.006076186	-0.007646356	-0.00207302	7.47E-05	-0.005669497	-0.020999469	-0.007574969	-0.0043105	-0.112616577	-0.005213847	-0.090330084	-0.048362238	-0.008722544	-0.021494142	-0.354636992	-0.018884249	-0.078862005	-0.196932164	0	-0.000181067
Herb_268	������	Machixian	Portulacae Herba	Portulaca Oleracea|Portulacae Herba|Purslane|Ma Chi Xian|MaChiXian	-0.033504928	-0.040062264	-0.271570671	-0.016695447	-0.058462618	-0.194583865	-0.011076518	-0.018823968	-0.00170068	-0.051796211	0	-0.002125528	-0.024453254	-0.092811096	-0.018516809	-0.018516809	-0.062243706	-0.132975661	-0.011606816	-0.056330911	-0.295395236	-0.316665468	-0.00764427	-0.053662852	-0.041099408	-0.048330648	-0.028931428	-0.010046086	-0.001883473	-0.083819535	-0.046118016	-0.007969064	-0.027554178	-0.441008601	-0.042227146	-0.471365624	-0.18054423	-0.060801106	-0.111829692	-1.838296397	-0.117903677	-0.69634979	-0.423861116	0	-0.003760971
Herb_269	������	Madouling	Aristolochiae Fructus	Aristolochia Contorta|Aristolochia Debilis|Aristolochia Indica|Aristolochia Longa|Aristolochia Maxima|Aristolochia Triangularis|Aristolochiae Fructus|Dutchmanspipe Fruit|Ma Dou Ling|MaDouLing	-0.00593309	-0.001273096	-0.129149395	-0.003177314	-0.008974084	-0.02928579	-0.002252524	-0.006745025	-0.000566893	-0.004249677	0	-0.000107429	-0.005647206	-0.018871882	-0.096287408	-0.096287408	-0.010753787	-0.05635882	-0.00121348	-0.003878506	-0.069117114	-0.027203872	-0.005797152	-0.003685139	-0.002691974	-0.00569117	-0.003569184	-0.001667709	0.000358877	-0.008208557	-0.006184342	-0.010784511	-0.009967636	-0.17833949	-0.00639938	-0.14416915	-0.073445361	-0.022992549	-0.024351138	-0.867011216	-0.030537975	-0.187788238	-0.453569	0	-0.000333731
Herb_270	��Ǯ��	Maqianzi	Strychni Semen	Strychni Semen|Strychnos Nux-Vomica|Strychnos Wallichiana|Ma Qian Zi|MaQianZi	-0.008349882	0.008779909	-0.21381313	-0.004185182	-0.017912715	-0.064061078	-0.002406046	-0.016795291	0	-0.055141436	0	-0.000644343	-0.009087387	-0.03111492	-0.042561825	-0.042561825	-0.018523563	-0.069131953	-0.00731887	-0.012479376	-0.301103019	-0.088381805	-0.011241644	-0.010733593	-0.004570267	-0.009480002	0.003024268	-0.002862222	0.00014941	-0.024639534	-0.023874828	-0.030427934	-0.008164731	-0.309301329	-0.020438564	-0.20630711	-0.072205061	-0.012540199	-0.027740476	-1.043706275	-0.030730258	-0.456333965	-0.322096019	0	-0.001082623
Herb_271	��β��	Maweilian	Thalictri Glandulosissimi Et	Thalictri Glandulosissimi Et|Thalictrum Baicalense|Thalictrum Foliolosum|Ma Wei Lian|MaWeiLian	-0.016448216	0.006401898	-0.124944014	-0.005497716	0.026710885	-0.07426516	0.002591609	-0.02474129	0	-0.019561513	0	0.002848815	-0.008098487	-0.036235658	0	0	0.002891123	-0.147882817	-0.001147311	-0.007988478	-0.017475718	-0.054713719	-0.007448519	0.00966346	-0.003107976	-0.009277716	0.022276933	-0.001523041	0.000142086	-0.025000668	-0.00320084	-0.003741048	-0.004643512	-1.056244573	-0.009858622	-0.127721668	-0.048954439	-0.010689788	-0.014900779	-0.918559177	-0.044886959	-0.51660612	-0.23496263	0	-6.89E-05
Herb_272	��ѿ	Maiya	Hordei Fructus Germinatus	Barley Germinating Fruit|Hordei Fructus Germinatus|Hordeum Vulgare|Mai Ya|MaiYa	-0.019004887	-0.035676681	-0.18650003	-0.010960548	-0.045364069	-0.119819198	-0.009606564	-0.018844624	-0.001133787	-0.058991133	0	-0.001587842	-0.012011138	-0.045968024	0	0	-0.053397131	-0.14866092	-0.013075815	-0.032605735	-0.135747367	-0.234417215	-0.00430575	-0.041469288	-0.018726978	-0.030704733	-0.014494323	-0.004970683	-0.000617727	-0.046882914	-0.043646507	-0.028882963	-0.014987097	-0.571706797	-0.021935117	-0.285732554	-0.12160934	-0.037777274	-0.067987918	-1.39038803	-0.071713331	-0.367099894	-0.490058328	0	-0.002089129
Herb_273	��ɽ��	Manshanhong	Rhododendri Daurici Folium	Dahurian Rhododendron|Dahurian Rhododendron Leaf|Rhododendri Daurici Folium|Rhododendron Dauricum|Rhododendron Mariesii|Man Shan Hong|ManShanHong	-0.023835941	-0.038386156	-0.298187338	-0.013153987	-0.042710221	-0.14537702	-0.009924819	-0.011466764	-0.001133787	-0.040557917	0	-0.002193738	-0.018922307	-0.058546507	-0.195043724	-0.195043724	-0.070388712	-0.178674153	-0.006239739	-0.046995395	-0.363601931	-0.203657013	-0.012708457	-0.031021526	-0.024509177	-0.035256208	-0.021404042	-0.008031123	-0.000947048	-0.082784803	-0.037415232	-0.010363784	-0.022394948	-0.48902232	-0.030804473	-0.428464718	-0.173611927	-0.044298673	-0.08080649	-2.099245369	-0.117502889	-0.689526471	-1.005138227	0	-0.003364991
Herb_274	������	Manjingzi	Viticis Fructus	Vitex Rotundifolia|Vitex Trifolia|Viticis Fructus|Man Jing Zi|ManJingZi	-0.01937718	0.001516135	-0.383754572	-0.007299678	-0.034668832	-0.18698524	-0.0062732	-0.01947527	-0.000566893	-0.076313882	0	-0.001792732	-0.019628969	-0.069387998	-0.05308152	-0.05308152	-0.051447247	-0.106338556	-0.033740647	-0.054123469	-0.14970909	-0.184973327	-0.026537586	-0.021016283	-0.019766002	-0.031005982	-0.015149662	-0.005484222	-0.001079018	-0.061205916	-0.026511537	-0.024347325	-0.023434805	-0.334989031	-0.031139656	-0.487171906	-0.204049356	-0.041697289	-0.065404749	-1.947458037	-0.097666837	-0.748872954	-0.731532562	0	-0.002690568
Herb_275	è�۲�	Maoyancao	Lunulatae Herba	Crescent Euphorbia|Euphorbia Lunulata|Golden Saxifrage|Lunulatae Herba|Mao Yan Cao|MaoYanCao	-0.017623519	-0.028450543	-0.149748088	-0.008378307	-0.02402063	-0.11257136	-0.004333555	-0.012058483	0	-0.038622531	0	-0.001817768	-0.018750181	-0.035774592	-0.083171335	-0.083171335	-0.032630081	-0.076534885	-0.021643731	-0.025350887	-0.183751472	-0.104729084	-0.006475331	-0.044261824	-0.021429456	-0.025737629	-0.011675918	-0.00419198	-0.002222946	-0.052656368	-0.036435288	-0.019132276	-0.015890469	-0.226337006	-0.024475106	-0.238599712	-0.088798285	-0.034304228	-0.042472899	-0.95179048	-0.052387516	-0.361915129	-0.102891861	0	-0.002416505
Herb_276	èצ��	Maozhaocao	Ranunculi Ternati Radix	Catclaw Buttercup Root|Radix Ranunculi Ternati|Ranunculi Ternati Radix|Ranunculus Ternatus Thunb|Mao Zhua Cao|MaoZhuaCao	-0.018691365	0.011007195	-0.165982382	-0.007520511	-0.017101416	-0.079345446	-0.005408317	-0.013583049	-0.001133787	-0.007516995	0	2.58E-05	-0.005732118	-0.035167858	-0.064191605	-0.064191605	-0.036752971	-0.110797695	0.018658818	-0.014810903	-0.175158161	-0.166737264	-0.005070792	-0.012009941	-0.011864096	-0.016093134	-0.010975687	-0.005108073	0.000284172	-0.033793467	-0.014086533	-0.010675639	-0.008404856	-0.311096853	-0.007814359	-0.20127382	-0.08529332	-0.020406726	-0.030908769	-0.795180718	-0.042625936	-0.268443083	-0.41267352	0	-0.001284494
Herb_277	ûҩ	Moyao	Myrrha	Commiphora Molmol|Commiphora Myrrha|Myrrh|Myrrha|Mo Yao|MoYao	-0.028003804	0.104947169	-0.596473782	-0.010216958	0.000575521	-0.130939531	-0.004615133	-0.040392323	-0.001133787	-0.060061726	0	-0.001790805	-0.019114209	-0.06064132	-1.093726201	-1.093726201	-0.029987458	-0.284036488	-0.004634284	-0.045259565	-2.107848662	-0.080577537	-0.051336251	-0.019852324	-0.024180815	-0.017714147	-0.002826786	-0.007337548	-0.00048032	-0.046028766	0.001512982	-0.054795587	-0.016938054	-0.946544201	-0.031560892	-0.617068197	-0.239013563	-0.021208318	0.005978701	-2.671680783	-0.100814647	-1.255215726	-1.249935693	0	-0.001832129
Herb_278	õ�廨	Meiguihua	Rose Rugosae Flos	Rosa Rugosa|Rose Rugosae Flos|Rugose Rose Flower|Mei Gui Hua|MeiGuiHua	-0.025742371	-0.012851714	-0.156390059	-0.010852586	-0.030222499	-0.105088667	-0.006463804	-0.015842972	-0.000566893	-0.049987122	0	-0.00128536	-0.012861571	-0.039734711	-0.018516809	-0.018516809	-0.030537394	-0.169975512	-0.012938094	-0.044145267	-0.084165661	-0.074405117	-0.002670691	-0.051414325	-0.019161267	-0.028192284	-0.010596106	-0.005165797	-0.00188898	-0.05550607	-0.022933989	-0.011287826	-0.019338076	-0.497623556	-0.018856561	-0.267514719	-0.107026118	-0.037438593	-0.056289295	-1.598384573	-0.06471176	-0.321767049	-0.76824417	0	-0.003299364
Herb_279	÷��	Meihua	Mume Flos	Flos Mume|Japanese Apricot Flower|Mume Flos|Plum Flower|Mei Hua|MeiHua	-0.011964901	-0.021757081	-0.050999567	-0.00305056	-0.012823886	-0.019611773	-0.003804075	-0.002705208	0	0.00480065	0	-4.01E-05	-0.001622182	-0.005812458	0	0	-0.014258147	-0.078390625	0.002127679	-0.013588307	-0.028395119	-0.025064162	0.001516734	-0.002232718	-0.002697941	-0.006504009	-0.004185926	-0.004105022	0.000426257	-0.008386102	-0.009967872	-0.000304525	-0.006723199	-0.191318257	0.000403047	-0.076226163	-0.051814899	-0.010592734	-0.02627174	-0.916352196	-0.038798891	-0.186713376	-0.64252937	0	-0.000717827
Herb_280	⨺��Ҹ�	Mihoutaogen	Actinidia Chinensis Planch	Actinidia Chinensis Planch|Chinese Actinidia Root|Kiwi Fruit Roots|Radix Actinidiae Chinensis|Mi Hou Tao Gen|MiHouTaoGen	-0.016748065	-0.027848133	-0.135357878	-0.006524964	-0.02277617	-0.095967976	-0.004935488	-0.0100655	0	-0.020947648	0	-0.000851257	-0.011989554	-0.042978378	-0.067123434	-0.067123434	-0.03835818	-0.074561317	-0.013667369	-0.024715474	-0.19228374	-0.111987872	-0.006060982	-0.029591262	-0.019828542	-0.021921202	-0.014120698	-0.003174882	-0.002102109	-0.051832981	-0.02675687	-0.009347695	-0.010706598	-0.186407967	-0.022580067	-0.241290651	-0.076395377	-0.025625584	-0.048428944	-0.91235307	-0.060285173	-0.297236929	-0.189450813	0	-0.002078881
Herb_281	���ɻ�	Mimenghua	Buddlejae Flos	Buddleja Officinalis|Buddlejae Flos|Butterflybush Flower|Pale Butterflybush|Mi Meng Hua|MiMengHua	-0.013203493	-0.020025979	-0.104973233	-0.006486926	-0.022403086	-0.082755963	-0.003963245	-0.010712368	-0.000566893	-0.049921969	0	-0.000782728	-0.013261742	-0.025864993	-0.016047901	-0.016047901	-0.019082448	-0.063747468	-0.009398209	-0.025047083	-0.074070493	-0.142956954	-0.005584396	-0.024266133	-0.012239076	-0.017913285	-0.009952966	-0.002189192	-0.001419211	-0.025818707	-0.020484586	-0.031713391	-0.012143542	-0.149655448	-0.019087529	-0.175798728	-0.073473208	-0.02446635	-0.034577939	-0.667572259	-0.044272579	-0.258209847	-0.076906982	0	-0.001085371
Herb_282	�����Z	Mianbixie	Dioscoreae Septemlo Bae Rhizoma	Dioscorea Septemloba|Dioscorea Septemloba Thunb|Rhizoma Dioscoreae Septemlobae|Sevenlobed Yam Rhizome|Mian Bi Xie|MianBiXie	-0.003267974	-0.004554247	-0.031761905	-0.000511205	-0.00202863	-0.016533581	-0.001669287	-0.002033375	0	-0.00648493	0	0	-0.000383803	-0.003582677	-0.0078125	-0.0078125	-0.000355684	-0.024700634	-0.003180262	-0.004439779	-0.002716665	-0.030132237	-0.002760018	-0.000310793	-0.004161726	0.001578381	-0.002290531	-0.000469553	0	-0.001184954	-0.000922738	0	-0.000800389	-0.023305662	-0.002710991	-0.03900426	-0.012001573	-0.001410514	-0.003576321	-0.159775111	-0.005610697	-0.051725815	-0.029696254	0	-4.18E-05
Herb_283	ī����	Mohanlian	Ecliptae Herba	Eclipta Alba|Eclipta Prostrata|Ecliptae Herba|Yerbadetajo|Yerbadetajo Herb|Mo Han Lian|MoHanLian	-0.017746149	-0.03151127	-0.184758714	-0.007787622	-0.036643693	-0.113036469	-0.006751312	-0.031644497	-0.00170068	-0.043650508	0	-0.001681105	-0.016361951	-0.039414272	-0.034564711	-0.034564711	-0.033956222	-0.127627961	-0.013764791	-0.04301598	-0.0989666	-0.112699089	-0.009296954	-0.031967136	-0.017903593	-0.032062603	-0.015604191	-0.003529924	-0.00224235	-0.055139037	-0.030296234	-0.009099521	-0.01860756	-0.35358943	-0.027683355	-0.275218886	-0.113815033	-0.039062077	-0.042159693	-1.120374556	-0.074837621	-0.380702685	-0.241875035	0	-0.003301006
Herb_284	ĵ��Ƥ	Mudanpi	Cortex Moutan	Cortex Moutan|Cortex Moutan Radicis|Paeonia Delavayi|Paeonia Moutan|Paeonia Suffruticosa|Tree Peony Bark|Mu Dan Pi|MuDanPi	-0.015420337	-0.010969322	-0.153630588	-0.006049668	-0.028524638	-0.078721442	-0.005766599	-0.010159856	-0.000566893	-0.037556248	0	-0.001478898	-0.013760584	-0.045171777	-0.034830103	-0.034830103	-0.053064134	-0.086269207	-0.005347274	-0.025894081	-0.254584326	-0.110217252	-0.003533142	-0.036486113	-0.010206857	-0.018159073	-0.014974321	-0.004069085	-0.000732752	-0.048607666	-0.021898985	-0.03780057	-0.01670577	-0.224202974	-0.021823783	-0.216133301	-0.094444824	-0.03170685	-0.037747497	-0.926584629	-0.053087792	-0.285751263	-0.293022182	0	-0.001869492
Herb_285	ĵ��Ҷ	Mujingye	Viticis Negundo Folium	Folium Viticis Negundo|Hempleaf Negundo Chastetree Leaf|Leaf Of Negundo Chaste Tree|Viticis Negundo Folium|Mu Jing Ye|MuJingYe	-0.00377358	-0.001283101	-0.045122488	-0.001255558	-0.007435185	-0.013236339	-0.001901688	-0.002973327	0	-0.005156127	0	-4.01E-05	-0.002139915	-0.004271586	0	0	-0.000694914	-0.032574767	-0.00326932	-0.004424343	-0.005403017	-0.003291571	-0.006128259	0.001387157	-0.001648067	-0.002660107	-0.001901688	-0.002085517	0.000216791	-0.006544206	-0.002703258	-6.17E-05	-0.002610904	-0.053557194	0.000116134	-0.067086864	-0.02629983	-0.004352895	-0.013090661	-0.424382413	-0.017158135	-0.034326611	-0.324982492	0	-0.000425343
Herb_286	ĵ����	Mujingzi	Viticis Cannabifoliae Fructus	Fruit Of Negundo Chaste Tree|Negundo Chaste Tree Fruit|Negundo Chastetree Fruit|Mu Jin Zi|MuJinZi	-0.00232934	0.007961818	-0.03204189	-0.001882824	-0.005173551	-0.01068516	-0.001912804	-0.002963109	0	-0.001701451	0	0.000125271	-0.00126724	-0.006145072	0	0	-0.001096998	-0.010710912	0.004330354	-0.000502572	-0.023216337	-0.036683313	-0.000328536	0.002218168	-0.001376682	-0.005803161	-0.002926786	-0.001284202	0.000216791	-0.007165141	-0.004996414	-0.000353149	-0.001446978	-0.047646571	-0.001048805	-0.050111972	-0.02233648	-0.007403828	-0.010209548	-0.17263479	-0.012583908	-0.032141299	-0.092007144	0	-3.90E-05
Herb_287	ľ����	Mubiezi	Momordicae Semen	Cochin China Momordica Seed|Momordica Cochinchinensis|Momordicae Semen|Mu Bie Zi|MuBieZi	-0.004929708	0.03702854	-0.049781587	-0.001779945	-0.000287736	-0.00844839	-0.001410269	-0.004408573	0	0.002962498	0	8.28E-05	-0.001948549	-0.005586209	-0.016047901	-0.016047901	-0.015797941	-0.024869147	0.019767949	-0.003930085	-0.117306335	-0.025334464	-0.000738267	0.014271395	-0.00324208	-0.006623225	-0.000598746	-0.001892901	7.10E-05	-0.007924736	-0.000847234	-0.00036504	-0.001866717	-0.098360565	-0.001105188	-0.064148647	-0.032230546	-0.006240421	-0.005538659	-0.034704485	-0.006264633	-0.072803569	-0.042957992	0	-0.000319526
Herb_288	ľ��	Mugau	Chaenomeles Sinensis (Thouin) Koehne	Chaenomeles Sinensis|Chinese Floweringquince|Fructus Chaenomelis|Mu Gua|MuGua	-0.028474413	-0.034996766	-0.196574718	-0.01107169	-0.045919782	-0.096848749	-0.009492016	-0.013592671	-0.001133787	-0.029391212	0	-0.00079281	-0.012142021	-0.060901281	-0.067123434	-0.067123434	-0.081354738	-0.134056147	-0.001768208	-0.040859694	-0.344208175	-0.251842732	-0.001494799	-0.048916989	-0.017232089	-0.032691334	-0.017820119	-0.007267182	-0.000650944	-0.075629215	-0.035353565	-0.010320456	-0.020267842	-0.44758313	-0.024861412	-0.320278858	-0.123554112	-0.036234788	-0.085139598	-1.804694981	-0.074206966	-0.509090247	-0.822538533	0	-0.003054255
Herb_289	ľ����	Muhudie	Oroxyli Semen	Indian Trum Etflower Seed|Indian Trumpetflower|Oroxyli Semen|Oroxylum Indicum|Oroxylum Indicum Vent|Mu Hu Die|MuHuDie	-0.028238537	-0.036177444	-0.249881213	-0.013448187	-0.061009635	-0.200449068	-0.011922072	-0.021099794	-0.001133787	-0.048829779	0	-0.003150769	-0.023296223	-0.071562975	-0.018516809	-0.018516809	-0.043138377	-0.153487368	-0.009508396	-0.039089491	-0.180899049	-0.266770008	-0.006149407	-0.03296607	-0.047111657	-0.058162376	-0.028244742	-0.008542776	-0.001844451	-0.107646809	-0.056261782	-0.03318439	-0.022801455	-0.492880497	-0.033537379	-0.419497407	-0.174398771	-0.060502087	-0.093175253	-1.563001899	-0.123540356	-0.501240187	-0.44120994	0	-0.005161601
Herb_290	ľ�޻�	Mumianhua	Gossampiniflos	Bombax Ceiba|Bombax Malabaricum|Common Bombax Flower|Gossampiniflos|Gossampinus Malabarica|Mu Mian Hua|MuMianHua	-0.028064552	-0.03681732	-0.227486801	-0.010104056	-0.042751431	-0.152032526	-0.008765136	-0.015675046	-0.001133787	-0.034417793	0	-0.00197022	-0.015846476	-0.045350778	-0.034564711	-0.034564711	-0.06102098	-0.169506162	-0.006321248	-0.044116667	-0.226252364	-0.150795137	-0.006935922	-0.024286051	-0.024325629	-0.03422307	-0.018367927	-0.008041841	-0.001879811	-0.060918297	-0.03590379	-0.016550045	-0.022694162	-0.567830784	-0.026627131	-0.342604537	-0.158568757	-0.048067993	-0.064071816	-1.831925109	-0.091538806	-0.717888401	-0.652610652	0	-0.003092772
Herb_291	ľͨ	Mutong	Caulis Akebiae	Akebia Quinata|Akebia Stem|Akebia Trifoliata|Caulis Akebiae|Mu Tong|MuTong	-0.005184187	0.043588491	-0.090324852	-0.001297624	0.019537628	-0.010317382	0.001327911	-0.008400268	0	-0.004567354	0	-9.10E-05	-0.004030607	-0.016448172	-0.032095803	-0.032095803	-0.031709691	-0.043845004	0.009183637	-0.004487595	-0.202535346	-0.039470759	-0.005205941	0.002736137	-0.002926309	-0.004743781	0.006265906	-0.001193987	-1.44E-05	-0.008026228	0.004805206	-0.019644903	-0.003524702	-0.080269804	-0.004508455	-0.098068556	-0.041138136	-0.008347968	0.00176079	-0.219178385	-0.010429838	-0.11281372	-0.088935215	0	0.000241761
Herb_292	ľ��	Muxiang	Aucklandiae Radix	Aucklandia Lappa|Aucklandiae Radix|Common Aucklandia|Costustoot|Saussurea Lappa|Mu Xiang|MuXiang	-0.013790123	0.008078207	-0.170707332	-0.005310094	-0.020689717	-0.053668954	-0.005557433	-0.034332546	-0.001133787	-0.018127385	0	-2.99E-05	-0.006315545	-0.027650901	-0.096287408	-0.096287408	-0.023234378	-0.096042529	0.001858505	-0.0127707	-0.395697139	-0.084941043	-0.013284263	-0.000880506	-0.005842291	-0.011725661	-0.006720868	-0.006001159	0.000108904	-0.016105083	-0.011437319	-0.007788961	-0.006569101	-0.262602227	-0.008158212	-0.209064299	-0.086945234	-0.014899604	-0.016330211	-1.007851932	-0.044917534	-0.36654972	-0.569587329	0	-0.000534181
Herb_293	ľ��	Muzei	Equiseti Hiemalis Herba	Common Scouring Rush|Common Scouring Rush Herb|Equiseti Hiemalis Herba|Equisetum Hiemale|Mu Zei|MuZei	-0.02631763	-0.058643739	-0.223378752	-0.009889831	-0.047873614	-0.14085619	-0.008381804	-0.020292973	-0.001133787	-0.044868324	0	-0.002618849	-0.020680788	-0.071169551	-0.018516809	-0.018516809	-0.062425752	-0.183430471	-0.008888183	-0.053497553	-0.159543518	-0.206878653	-0.005166772	-0.062718471	-0.022242157	-0.045517794	-0.019341011	-0.007350592	-0.00193145	-0.080132608	-0.043500584	-0.014403719	-0.028797623	-0.592137001	-0.039629753	-0.365251321	-0.135845664	-0.056751852	-0.065197271	-1.795330243	-0.084357288	-0.446546426	-0.679153948	0	-0.003645846
Herb_294	Ĺͷ��	Mutouhui	Et Radix Patriniae Rhizoma	Diversifolious Patrinia Root|Et Radix Patriniae Rhizoma|Mu Tou Hui|MuTouHui	-0.005645623	-0.00077723	-0.083228054	-0.002270768	-0.011409026	-0.029106814	-0.001489638	-0.00637832	-0.000566893	-0.01718768	0	-0.000714287	-0.005055322	-0.020855834	-0.034564711	-0.034564711	-0.031245483	-0.031066117	0.002504398	-0.018337676	-0.07435541	-0.106257421	-0.004415164	-0.01158011	-0.008431579	-0.013072828	-0.00486936	-0.002734011	-0.000706245	-0.023313902	-0.007768326	-0.000935712	-0.00778831	-0.122069854	-0.010594574	-0.108745766	-0.057059441	-0.015701296	-0.018666928	-0.445641087	-0.028065577	-0.160016434	-0.110996852	0	-0.001324133
Herb_295	�Ϲ���	Nanguazi	Cucurbitae Moschatae Semen	Cucurbitae Moschatae Semen|Cucurbitae Semina|Cushaw Seed|Pumpkin Seed|Semen Cucurbitae|Nan Gua Zi|NanGuaZi	-0.00977679	0.006462769	-0.04958624	-0.004155199	-0.015199336	-0.038804533	-0.004009619	-0.004769299	-0.000566893	-0.004733279	0	0.000268155	-0.002415621	-0.016601847	0	0	-0.018536131	-0.037902702	0.006905309	-0.005842799	-0.043125469	-0.039079485	0.000247531	0.002262832	-0.004024506	-0.01076277	-0.005717024	-0.001761552	0.000287834	-0.011400801	-0.008311155	-0.000837452	-0.003114768	-0.134927033	-0.00132387	-0.085690477	-0.039814332	-0.011985278	-0.022809281	-0.302496891	-0.01979921	-0.037440241	-0.186078304	0	-0.00047035
Herb_296	�Ϻ�ʭ	Nanheshi	Fructus Carotae	Daucus Carota|Fructus Carotae|Wild Carrot Fruit|Nan He Shi|NanHeShi	-0.007734572	-0.018541422	-0.064353268	-0.005301505	-0.014060283	-0.04435688	-0.004058911	-0.00200548	0	-0.013446661	0	-0.000342137	-0.003803285	-0.015755078	0	0	-0.015720457	-0.075537478	-0.0054247	-0.019277145	-0.074109216	-0.021676185	-0.001879326	-0.002361862	-0.006193364	-0.009983786	-0.00658431	-0.002005312	0.00011902	-0.014524224	-0.01001115	-0.000291418	-0.007867472	-0.232523928	-0.008382059	-0.116492163	-0.050047733	-0.015191245	-0.018932589	-0.474902296	-0.02954445	-0.141919134	-0.228946853	0	-0.000422785
Herb_297	��ɳ��	Nanshashen	Adenophprae Ae Radix	Adenophora Tetraphylla|Adenophprae Ae Radix|Fourleaf Ladybell Root|Ladybell Root|Radix Adenophorae|Upright Ladybell Root|Nan Sha Shen|NanShaShen	-0.01280844	-0.01549824	-0.082212637	-0.00332844	-0.020071406	-0.041619096	-0.00682257	-0.008257163	-0.000566893	-0.014056148	0	-7.92E-05	-0.003246014	-0.01029964	-0.032095803	-0.032095803	-0.00588067	-0.133285465	-0.006961876	-0.01571778	-0.081110611	-0.035940985	-0.003023964	4.75E-05	-0.008374867	-0.007383985	-0.007152363	-0.002460178	0.000142086	-0.007039057	-0.009288018	-0.002488461	-0.006943807	-0.252432052	-0.005047397	-0.116903554	-0.054143441	-0.011180055	-0.037468957	-0.782747487	-0.027525117	-0.122091753	-0.557833194	0	-0.001066351
Herb_298	�����ٹ�	Nanshetengguo	Celastri Orbiculati Fructus	Celastri Orbiculati Fructus|Nan She Teng Guo|NanSheTengGuo	-0.014586182	-0.002193809	-0.155271589	-0.006309555	-0.022985341	-0.088634249	-0.004030114	-0.011549933	0	-0.032339175	0	-0.001347945	-0.010765932	-0.048270835	-0.018516809	-0.018516809	-0.019124232	-0.08061071	-0.000889081	-0.030968386	-0.09479888	-0.144117107	-0.005771987	-0.022147385	-0.015249099	-0.022689524	-0.009984241	-0.005837952	-0.000583563	-0.041297836	-0.015691331	-0.011169032	-0.016811907	-0.241024658	-0.01801012	-0.238810126	-0.097582671	-0.03133064	-0.042711382	-1.061788179	-0.059508074	-0.270926119	-0.426350064	0	-0.002088776
Herb_299	����ζ��	Nawuweizi	Schisandrae Sphenantherae Fructus	Kadsura Japonica|Kadsura Longepedunculata|Schisandrae Sphenantherae Fructus|Na Wu Wei Zi|NaWuWeiZi	-0.002293381	0.034823154	-0.104301803	-0.001740912	0.02300645	-0.021962924	0.003015936	-0.01081992	-0.000566893	-0.041108533	0	0.000957572	-0.002465451	-0.015733346	-0.080239507	-0.080239507	-0.001701083	-0.026804476	-0.00059194	-0.003276817	-0.324011403	-0.014456934	-0.007965216	0.003309257	-0.0018924	0.001084729	0.021642809	-7.30E-05	0	-0.002535025	-0.00912537	-9.61E-05	-0.000299382	-0.19132057	-0.003691304	-0.080163723	-0.027750992	-0.000397506	0.004645347	-0.274778228	-0.004290235	-0.154896277	-0.01854208	0	0.00023972
Herb_300	����	Naoyanghua	Rhododendronmolle	Chinese Azalea|Chinese Azalea Flower|Flos Rhododendri|Rhododendron Molle|Nao Yang Hua|NaoYangHua	-0.009430666	-0.007953932	-0.085793251	-0.004031039	-0.012656377	-0.051761378	-0.001992986	-0.002988434	0	-0.015836537	0	-0.00117325	-0.007048734	-0.019861569	-0.050612612	-0.050612612	-0.020071589	-0.028816413	-0.003741394	-0.020777395	-0.015801045	-0.078086897	-0.003174615	-0.019905497	-0.008042003	-0.013016972	-0.008027415	-0.002350108	-0.0012017	-0.026964169	-0.009240126	-0.008378601	-0.01081607	-0.120872014	-0.011680271	-0.137478969	-0.051438888	-0.020261601	-0.019579483	-0.44917496	-0.032983808	-0.211943702	-0.071937509	0	-0.001677436
Herb_301	ţ����	Niubangzi	Fructus Arctii	Arctium Lappa|Fructus Arctii|Great Burdock Achene|Great Burdock Fruit|Niu Bang Zi|NiuBangZi	-0.027916721	-0.017023786	-0.229124258	-0.013893724	-0.044327763	-0.101707655	-0.010282899	-0.021001427	-0.000566893	-0.01279556	0	-0.000191412	-0.012936068	-0.053747318	0	0	-0.047447152	-0.159923518	0.0193814	-0.036840055	-0.207468905	-0.239798469	-0.003777829	-0.031109878	-0.013569601	-0.023388301	-0.016920884	-0.009526402	0.00091514	-0.047218777	-0.036504195	-0.016833586	-0.02144945	-0.452818021	-0.013798583	-0.325461102	-0.129164959	-0.042698935	-0.099878103	-1.670728971	-0.085873587	-0.313154554	-0.971558351	0	-0.003932256
Herb_302	ţ����	Niudali	Millettiae Speciosae Radix	Beautiful Millettia Root|Millettia Speciosa Champ|Millettiae Speciosae Radix|Radix Millettiae Speciosae|Niu Da Li|NiuDaLi	-0.008804575	0.022254873	-0.058831491	-0.001668187	-0.009196051	-0.016668699	-0.002895481	-0.006875277	-0.000566893	-0.002954772	0	0.000137249	-0.001863328	-0.005339493	-0.032095803	-0.032095803	-0.001125758	-0.040999054	0.015865482	-0.008329412	-0.109268054	-0.041055074	-0.003273375	0.012945249	-0.004161401	-0.006270672	-0.002903889	-0.002211506	0.000142086	-0.00629155	-0.002553196	-9.61E-05	-0.002424786	-0.106173862	-0.000845319	-0.064465375	-0.027787869	-0.00778957	-0.005566475	-0.016249545	-0.009986511	-0.035591601	-0.017675201	0	-0.000161388
Herb_303	ţ��	Niuhuang	Bovis Calculus	Bezoar|Bovis Calculus|Cow-Bezoar|Niu Huang|NiuHuang	-0.005691785	0.012881407	-0.089894082	-0.00255306	-0.003722502	-0.015184218	-0.000790427	-0.007028013	-0.00170068	-0.035864691	0	0.0001658	-0.001878256	-0.010735475	0	0	-0.019865581	-0.036326937	0.004081579	-0.005072573	-0.324816216	-0.015881975	-0.004910492	-9.13E-05	-0.008627724	-0.00671525	0.000288658	-0.001998996	0	0.007238035	-0.002763018	-0.007728119	-0.000848363	-0.101164748	-0.008374185	-0.086139265	-0.035886002	-0.005275856	-0.009227394	-0.262561689	-0.005871758	-0.159403506	-0.005305604	0	1.14E-08
Herb_304	ţϥ	Niuxi	Achyranthis Bidentatae Radix	Achyranthes Bidentata|Achyranthis Bidentatae Radix|Chaff Flower Root|Twotooth Achyranthes|Niu Xi|NiuXi	-0.034123745	0.056296037	-0.482829869	-0.014337134	-0.0183353	-0.145349305	-0.007506277	-0.037066349	-0.001133787	-0.087453082	0	-0.001682351	-0.041424936	-0.07499896	-0.708576568	-0.708576568	-0.056971414	-0.237070159	0.008065704	-0.052547622	-0.242191769	-0.192625405	-0.035249859	-0.073785026	-0.041316611	-0.025563602	-0.011326698	-0.007342151	-0.000890801	-0.057839786	-0.032278787	-0.125910226	-0.018770163	-0.941634228	-0.033792066	-0.523630344	-0.225974612	-0.033273947	-0.02688942	-1.563431869	-0.088742029	-0.505587492	-0.524347199	0	-0.003664577
Herb_305	Ŵ����	Nuodaogen	Oryzae Glutinosae Radix	Glutinous Rice Root|Oryza Sativa L'S Root|Oryzae Glutinosae Radix|Radix Oryzae Glutinosae|Ru Dao Gen|RuDaoGen	-0.002025797	-0.003619564	-0.012893053	-0.000918111	-0.002148983	-0.01608234	-0.000676354	-0.001364552	0	-0.003691738	0	-0.000333722	-0.002352812	-0.002732758	0	0	-0.000489651	-0.003101886	0.000206103	-0.002299695	-0.003464386	-0.020115707	-0.000642657	-0.003854858	-0.001402723	-0.002232934	-0.00274432	-0.001080427	-9.41E-05	-0.003008882	-0.002728872	-0.000217797	-0.00353662	-0.021786524	-0.002121362	-0.031516676	-0.011133534	-0.006379447	-0.004572934	-0.111629868	-0.006938825	-0.040291459	-0.019942985	0	-0.000262894
Herb_306	Ů����	Nvzhenzi	Fructus Ligustri Lucidi	Fructus Ligustri Lucidi|Glossy Privet Fruit|Ligustrum Lucidum Ait |Nu Zhen Zi|NuZhenZi	-0.029847089	-0.025691435	-0.304528332	-0.010379778	-0.038393922	-0.15336518	-0.005578054	-0.023536474	-0.000566893	-0.086512011	0	-0.002805826	-0.028512736	-0.066081548	-0.082708415	-0.082708415	-0.084905581	-0.148482253	-0.01459156	-0.065547335	-0.535836795	-0.241434928	-0.011615686	-0.047049733	-0.024587814	-0.041343483	-0.016322953	-0.005688098	-0.002590742	-0.073704176	-0.038717463	-0.090732673	-0.028827441	-0.38451057	-0.047036371	-0.429212618	-0.176221086	-0.049276226	-0.073676304	-1.622072594	-0.100117912	-0.646895543	-0.418452404	0	-0.003651302
Herb_307	ź��	Oujie	Nodus Nelumbinis Rhizomatis	Lotus Rhizome Node|Node Of Lotus Rhizome|Nodus Nelumbinis Rhizomatis|Rhizoma Nelumbinis|Ou Jie|OuJie	-0.000306373	-0.003158408	-0.011661552	-0.000503159	-0.007885846	-0.004193586	-0.001135702	-0.000649351	0	-0.001340636	0	-8.41E-05	-9.38E-05	-0.000113811	0	0	-0.001138211	-0.00165352	-0.000354879	0	-0.000663592	-4.36E-05	-0.000677317	-0.000551572	0	-0.000319204	-0.001414851	0	0	-0.000450246	-0.006561829	-0.000432526	-0.000212355	-0.005399707	-0.000822529	-0.01012623	-0.002063594	-0.000818711	-0.001067554	-0.056530719	-0.000646412	-0.006607942	-0.012590857	0	-0.000383142
Herb_308	�ִ�	Pangdahai	Sterculiae Lychnophorae Semen	Boat-Fruited Scaphium Seed|Boat-Fruited Sterculia Seed|Semen Sterculiae Lychnophorae|Sterculia Lychnophora|Sterculiae Lychnophorae Semen|Pang Da Hai|PangDaHai	-0.007265603	0.007414841	-0.060897786	-0.001783269	-0.012257829	-0.018582243	-0.003646954	-0.004235415	0	-0.003820896	0	8.77E-05	-0.0087271	-0.008005173	-0.016047901	-0.016047901	-0.009407786	-0.049578926	0.003664394	-0.009869385	-0.082708235	-0.039550687	-0.000198732	0.002371084	-0.003092757	-0.008244391	-0.004139574	-0.002866483	0.000115358	-0.012572005	-0.00641121	-0.019445132	-0.004389729	-0.123638105	-0.003810832	-0.085666149	-0.049487283	-0.010735507	-0.018372441	-0.388852588	-0.019317618	-0.04880873	-0.242813013	0	-0.000492649
Herb_309	����	Peilan	Eupatorium Fortunei Turcz	Eupatorium Fortunei|Eupatorium Fortunei Turcz|Fortune Eupatorium Herb|Pei Lan|PeiLan	-0.008421382	0.005619048	-0.091971996	-0.00565943	-0.012792206	-0.030177759	-0.00220294	-0.00484018	-0.000566893	-0.012466977	0	-0.000555296	-0.007579568	-0.022416434	-0.016047901	-0.016047901	-0.012805335	-0.043008626	-0.009136775	-0.020058483	-0.057985044	-0.068512547	-0.005760342	-0.002837454	-0.006892298	-0.012662279	-0.001344607	-0.003489864	0.000193725	-0.011113443	-0.023193722	-0.003309258	-0.009411909	-0.21442062	-0.012059223	-0.148565648	-0.070400872	-0.013200349	-0.02123222	-0.756867232	-0.0334712	-0.295006757	-0.441278355	0	-0.000559909
Herb_310	����Ҷ	Pipaye	Eriobotryae Folium	Eriobotrya Japonica|Eriobotryae Folium|Loquat Leaf|Pi Pa Ye|PiPaYe	-0.051079148	0.012086727	-0.476679879	-0.018830608	-0.040478063	-0.183234471	-0.013406919	-0.056052216	-0.00170068	-0.090322525	-0.000103563	-0.002495017	-0.03622534	-0.084186406	-0.435762245	-0.435762245	-0.089048998	-0.387066944	0.013918149	-0.070679525	-1.167693989	-0.347974695	-0.012151591	-0.06082451	-0.053930048	-0.052800389	-0.015214526	-0.020024641	2.43E-05	-0.094305633	-0.045938492	-0.083466189	-0.03622213	-1.150122187	-0.044657346	-0.647581433	-0.277441349	-0.071907106	-0.078916006	-3.515834506	-0.163533953	-0.967188584	-2.020044351	0	-0.005936253
Herb_311	ƽ��ĸ	Pingbeimu	Fritillariaeussuriensis Bulbus	Bulbus Fritillariae Ussuriensis|Fritillaria Ussuriensis|Ussuri Fritillary|Ussuriensis Fritillary Bulb|Ping Bei Mu|PingBeiMu	-0.001671032	0.024700398	-0.152901131	-0.00181751	0.000223765	-0.023054712	-0.00017296	-0.014808636	0	-0.021719486	0	-0.000356938	-0.00452633	-0.01748543	-0.11233531	-0.11233531	-0.008213867	-0.040371923	-0.004851963	-0.002347821	-0.015161706	-0.025095131	-0.013714651	-0.00078534	-0.0011629	-0.002475327	-0.000518545	-0.00203518	7.47E-05	0.001410513	-0.005500948	-0.031351171	-0.002065325	-0.075021846	-0.00762942	-0.128848158	-0.049647844	-0.004575073	0.002407127	-0.272028154	-0.006578744	-0.076221969	-0.058616289	0	0.000157296
Herb_312	�ѻ�	Puhuang	Pollen Typhae	Cattail Pollen|Pollen Typhae|Typha Angustata|Typha Angustifolia|Typha Latifolia|Pu Huang|PuHuang	-0.011011389	-0.011687042	-0.114095299	-0.005954357	-0.025283062	-0.066838685	-0.003604858	-0.006228422	-0.000566893	-0.022993756	0	-0.001182359	-0.012241723	-0.035053565	-0.018516809	-0.018516809	-0.021409163	-0.051907232	-0.008836187	-0.021532613	-0.083243317	-0.136407015	-0.003541559	-0.026947955	-0.00965824	-0.021753867	-0.00976281	-0.004152812	-0.001178634	-0.049600461	-0.017621536	-0.011728579	-0.012983368	-0.197629077	-0.014590835	-0.181364027	-0.065140419	-0.024846369	-0.037326501	-0.898157254	-0.043191956	-0.273030911	-0.289169188	0	-0.002110662
Herb_313	����	Jicai	Capsellae Herba	Capsella Bursa- Pastoris|Capsellae Herba|Shepherds Purse|Shepherdspurse Herb|Ji Cai|JiCai	-0.007782188	-0.008295738	-0.102977986	-0.004564864	-0.023260171	-0.043128489	-0.004275424	-0.007553572	-0.000566893	-0.034266293	0	-0.000204743	-0.007665119	-0.024626283	0	0	-0.004084196	-0.064228711	-0.002738023	-0.014794633	-0.032578132	-0.110561155	5.47E-05	-0.006324514	-0.009954585	-0.017082779	-0.006515811	-0.0041264	2.49E-05	-0.025066033	-0.01678469	-0.018288465	-0.006325007	-0.205499877	-0.011873695	-0.122766191	-0.075344403	-0.018711014	-0.035682706	-0.76050743	-0.043474755	-0.185699213	-0.458263145	0	-0.001921897
Herb_314	ǧ���	Qianjinba	Flemingia Prostrata Roxb	Flemingia Philippinensis|Flemingia Prostrata Roxb|Philippine Flemingia Root|Radix Moghaniae Philippinensis|Qian Jin Ba|QianJinBa	-0.004191937	-0.015465767	-0.048681966	-0.001418929	-0.00772081	-0.010442377	-0.002181899	-0.023923512	0	0.000524084	0	-0.000122592	-0.00141599	-0.006968207	0	0	-0.004266322	-0.04139206	-0.000490293	-0.003765855	-0.072769898	-0.072180775	-0.001866738	0.001062691	-0.002960623	-0.006312363	-0.002896113	-0.002837299	0.000572005	-0.005837843	-0.005442786	-0.000366256	-0.00253992	-0.074380192	-0.002021472	-0.066512071	-0.03356372	-0.00716363	-0.013199528	-0.368095033	-0.017815035	-0.071307671	-0.22898962	0	-0.000580177
Herb_315	ǧ����	Qianjinzi	Semen Euphorbiae	Caper Euphorbia Seed|Euphorbia Lathyris|Moleplant Seed|Semen Euphorbiae|Qian Jin Zi|QianJinZi	-0.016259538	0.013956497	-0.110455539	-0.006719403	-0.018710661	-0.049641942	-0.006041604	-0.008684394	-0.000566893	-0.016104523	0	0.000242455	-0.005907272	-0.025130617	-0.064654526	-0.064654526	-0.01693608	-0.05406728	0.003587397	-0.008809249	-0.138642464	-0.060735114	-0.005532626	0.001383388	-0.018049291	-0.017016914	-0.008290779	-0.002235751	5.66E-05	-0.019703639	-0.014535874	-0.015036088	-0.004188368	-0.253870421	-0.007858148	-0.169331085	-0.067797871	-0.01129508	-0.035381164	-0.559293278	-0.035485534	-0.216860439	-0.223949782	0	-0.00024192
Herb_316	ǧ�꽡	Qiannianjian	Homalomena Occulta (Lour.) Schott	Homalomena Occuita|Obscured Homalomena Rhizome|Obscured Homalomenarhizome|Rhizoma Homalomenae|Qian Nian Jian|QianNianJian	-0.004016226	0.008398356	-0.073423259	-0.000718918	-0.004386123	-0.015169546	-0.001152226	-0.025562817	0	-0.009950052	0	-0.000121568	-0.001795121	-0.007828915	-0.128383211	-0.128383211	-0.001113926	-0.0299381	-0.003687399	-0.003411732	-0.055721098	-0.000762527	-0.005820847	0.001094814	-0.001321326	-0.001573403	-0.001285315	-0.001020335	0.000142086	-0.003346676	-0.000360543	-0.014354067	-0.002354789	-0.054962594	-0.001022473	-0.077187956	-0.033784079	-0.005479007	0.008092226	-0.320515047	-0.013962095	0.038291208	-0.300875181	0	-2.03E-05
Herb_317	ǧ�պ�	Qianrihong	Gomphrenae Globosae Flos Seu Herba	Globe Amaranth Flower|Globeamaranth|Gomphrena Globosa|Qian Ri Hong|QianRiHong	-0.002384738	7.95E-05	-0.011368352	-0.000425832	0.000141016	-0.004399537	-0.000120007	-0.000380728	0	-0.029619067	0	0.000196215	-0.003535751	-0.000606487	0	0	-0.002275003	-0.010472794	-0.000114065	-0.001156786	-0.003592961	-0.005455816	-0.000371711	-0.003043866	-0.000326741	-0.010726512	0.001687168	-0.000319831	0	-0.004109309	-0.001313325	-0.01234619	-0.000231199	-0.043012633	-0.002153607	-0.010363287	-0.004444104	-0.001212603	0.000198728	-0.138678166	-0.001291959	-0.060673004	-0.00634094	0	0.000141972
Herb_318	ǣţ��	Qianniuzi	Semen Pharbitidis	Pharbitis Seed|Semen Pharbitidis|Qian Niu Zi|QianNiuZi	-0.024779885	-0.014649894	-0.213047207	-0.011951737	-0.049724283	-0.107347934	-0.010117574	-0.029624623	0	-0.056102038	0	-0.00018412	-0.015624521	-0.060022458	-0.048143704	-0.048143704	-0.026584759	-0.137650982	-0.001282897	-0.024560018	-0.634204534	-0.221959715	-0.008438397	-0.026895758	-0.010859457	-0.025036258	-0.020346223	-0.004327123	-0.000749154	-0.045594241	-0.042612311	-0.018250728	-0.011583813	-0.682023118	-0.019495242	-0.319700863	-0.110691447	-0.029172924	-0.058321829	-1.557726767	-0.07918188	-0.457530086	-0.632995824	0	-0.002086204
Herb_319	ǰ��	Qianhu	Peucedani Radix	Angelica Decursiva|Ligusticum Brachylobum|Peucedani|Peucedani Radix|Peucedanum Decursivum|Peucedanum Longshengens|Peucedanum Praeruptorum|Peucedanum Rubricaule|Qian Hu|QianHu	-0.025228231	-0.03826932	-0.260451663	-0.011814713	-0.04194699	-0.151077913	-0.008916368	-0.010596849	-0.005668934	-0.035363737	0	-0.000828472	-0.026011582	-0.051516847	-0.066660513	-0.066660513	-0.030794831	-0.1296032	-0.024597884	-0.043228635	-0.154265692	-0.216652428	-0.008245852	-0.018823029	-0.024779493	-0.032060037	-0.020711559	-0.006003451	-0.000773626	-0.055914207	-0.041942254	-0.036968929	-0.018781006	-0.482311614	-0.037398511	-0.370012173	-0.182547377	-0.041966401	-0.077555634	-2.126829766	-0.088917811	-0.905910413	-0.754250489	0	-0.002662557
Herb_320	��ʵ	Qianshi	Euryales Semen	Euryales Semen|Gorgon Euryale Seed|Semen Euryales|Qian Shi|QianShi	-0.010483843	0.0021329	-0.061344846	-0.006933768	-0.012604259	-0.025906364	-0.003312532	-0.004233364	0	-0.00625392	0	9.85E-05	-0.0027237	-0.009638481	0	0	-0.019050653	-0.038706778	0.000696573	-0.00952607	-0.04370545	-0.036748751	-0.001818225	-0.009709033	-0.003763555	-0.005050726	-0.004538798	-0.002084184	0.000287834	-0.011525819	-0.009967861	-0.003304068	-0.004803427	-0.176969647	-0.002814942	-0.088235435	-0.041820277	-0.014495932	-0.036346502	-0.388698115	-0.023308725	-0.103232175	-0.254891516	0	-0.001718306
Herb_321	���	Qiancao	Rubia Cordifolia	India Madder Root|Radix Rubiae|Rubia Cordifolia|Qian Cao|QianCao	-0.007488448	-0.009122303	-0.082599427	-0.003244712	-0.023107846	-0.038687653	-0.0017425	-0.003342762	-0.001133787	-0.011895255	0	0.000499451	-0.005915797	-0.008205372	0	0	-0.031153934	-0.035387347	-0.013797911	-0.007284376	-0.056696992	-0.060550139	-0.001214672	-0.002373466	-0.006321034	-0.006769703	-0.01069522	-0.001513899	0.00014941	-0.015021032	-0.017084613	-0.022064592	-0.004864328	-0.135085395	-0.013628607	-0.125798244	-0.05323139	-0.011009215	-0.019330055	-0.605640493	-0.034931231	-0.224695909	-0.30853045	0	-0.002585933
Herb_322	Ǽ��	Qianghuo	Notopterygii Rhizoma Et Radix	Notopterygii Rhizoma Et Radix|Notopterygium Forbesii|Notopterygium Incisum|Rhizoma Et Radix Notopterygii|Qiang Huo|QiangHuo	-0.033702444	-0.047774944	-0.252287575	-0.010584362	-0.056662405	-0.131422342	-0.012733055	-0.037206879	-0.004535147	-0.023695537	0	-0.000272062	-0.020702888	-0.048215184	-0.048143704	-0.048143704	-0.049747761	-0.222444656	-0.010483242	-0.035908623	-0.284223851	-0.269743447	-0.01278347	-0.021719015	-0.037546327	-0.03107856	-0.020902578	-0.007718244	0.00063463	-0.053577878	-0.041244254	-0.029797861	-0.015392554	-0.683288435	-0.023920583	-0.358817191	-0.161837449	-0.033443058	-0.076062032	-2.251003641	-0.083173984	-0.546694152	-1.136807493	0	-0.002436786
Herb_323	�Ѹ�	Qiegeng	Solanum Melongena L	Aubergine Root|Eggplant Root|Radix Solani Melongenae|Solanum Melongena L|Qie Gen|QieGen	-0.003971495	-0.007225469	-0.027319214	-0.000772963	-0.004806971	-0.009118034	-0.001346493	-0.002961737	0	-0.006024717	0	-1.34E-05	-0.000900002	-0.005328563	0	0	-0.008017228	-0.032204935	-0.003431478	-0.004541511	-0.013300656	-0.015188134	-0.000952381	0.001361438	-0.001355324	-0.001542131	-0.001611654	-0.000541549	0	-0.00749077	-0.002952599	-0.000144175	-0.001574409	-0.143749224	-0.000871815	-0.02998493	-0.0113997	-0.003116971	-0.006066668	-0.2496597	-0.006340985	-0.062733874	-0.136389305	0	-2.32E-05
Herb_324	��ܴ	Qinjia	Gentiana Macrophylla Pall	Gentiana Crassicaulis|Gentiana Dahurica|Gentiana Kaufmanniana|Gentiana Macrophylla|Gentiana Macrophylla Pall|Gentiana Siphonantha|Gentiana Straminea|Gentiana Tianschanica|Gentiana Tibetica|Radix Gentianae Macrophyllae|Root Of Largeleaf Gentian|Qin Jiao|QinJiao	-0.0014412	0.001549544	-0.039225125	-0.000646309	0.003233319	-0.008486366	0.000104168	-0.002017676	0	-0.024172667	0	-8.85E-05	-0.002274294	-0.003028543	0	0	-0.019621954	-0.033741359	0.000437258	-0.00141186	-0.106352346	-0.006104887	-0.000942946	-0.004297237	-0.000980442	-0.002016319	0.000660822	-0.000105009	0	-0.004807752	-0.000120896	-0.016746411	-0.001853045	-0.409079186	-0.002816788	-0.03499985	-0.021734543	-0.002977657	-0.008275647	-0.208467148	-0.005554053	-0.071883845	-0.07725437	0	-0.00011055
Herb_325	��Ƥ	Qinpi	Fraxini Cortex	Ash Bark|Bark Of Largeleaf Chinese Ash|Cortex Fraxini|Fraxini Cortex|The Bark Of Ash|Qin Pi|QinPi	-0.015627994	-0.03805465	-0.076355299	-0.004673557	-0.017084632	-0.044576128	-0.004577691	-0.004936506	-0.000566893	-0.0110811	0	-0.00011514	-0.006266174	-0.016672745	-0.048606624	-0.048606624	-0.032588719	-0.058111344	-0.00565923	-0.007914567	-0.132709072	-0.069117378	-0.002189134	-0.012542916	-0.00799089	-0.011958763	-0.010839976	-0.00169649	0.000295158	-0.019911476	-0.018629663	-0.017751665	-0.004688252	-0.09183342	-0.014444779	-0.118883199	-0.03503795	-0.007071047	-0.039920684	-0.422804363	-0.0256807	-0.103531938	-0.107801582	0	-0.000423007
Herb_326	����	Qingdai	Indigo Naturalis	Indigo Naturalis|Natural Indigo|Qing Dai|QingDai	-0.00874671	-0.009354627	-0.061266139	-0.002759106	-0.011973515	-0.051108624	-0.002718022	-0.006696495	-0.000566893	-0.008475447	0	-0.000694757	-0.00665163	-0.007479835	0	0	-0.010164543	-0.042201826	-0.002649743	-0.003216759	-0.018386784	-0.037851717	-0.001194798	-0.00582508	-0.000206471	0.001685297	0.000234219	-0.002106182	0.000145748	-0.007564532	-0.013372337	-0.01281122	-0.007385324	-0.099282827	-0.007314124	-0.087580481	-0.045010841	-0.013640846	-0.017628831	-0.462786666	-0.026476627	-0.143170081	-0.178758625	0	-0.000731444
Herb_327	�����	Qingfengteng	Caulis Sinomenii	Caulis Sinomenii|Ovientvine|Qing Feng Teng|QingFengTeng	-0.001295413	0.008738562	-0.049872991	-0.000318002	0.001704687	-0.008330868	7.47E-05	-0.00366265	0	-0.007814538	0	0.000130489	-0.004301703	-0.004498808	-0.016047901	-0.016047901	0.003748444	-0.013937954	-0.001572648	-0.003957503	0.005034799	-0.001362713	-0.003994339	0.00588361	-0.000743098	-0.000756512	0.00041792	6.16E-06	0	0.00220106	-0.005018347	-0.012250073	-0.000741063	-0.134762959	-0.002389199	-0.039571315	-0.018930064	-0.00118595	0.001442886	-0.117457959	-0.003775364	-0.103657189	-0.044760281	0	-4.73E-05
Herb_328	���	Qingguo	Canarii Fructus	Canarii Fructus|Chinese Olive|Chinese White Olive|Qing Guo|QingGuo	-0.014373827	-0.00669376	-0.162736315	-0.008366486	-0.02708001	-0.095501511	-0.004426431	-0.011235689	-0.000566893	-0.03512794	0	-0.002139997	-0.012822237	-0.045127834	-0.018516809	-0.018516809	-0.050650987	-0.06083159	-0.013938483	-0.028033641	-0.096782118	-0.093588186	-0.003567979	-0.025792137	-0.035710749	-0.028396745	-0.010916609	-0.006390809	-0.000787558	-0.073538615	-0.020152847	-0.009925461	-0.0133311	-0.277913572	-0.021207982	-0.239095584	-0.088704631	-0.033000714	-0.050241491	-1.152347029	-0.053576927	-0.390961303	-0.408756833	0	-0.003917743
Herb_329	����	Qinghao	Artemisia Annua L.	Abrotani Herba|Artemisia Annua|Artemisia Apiacea|Celery Wormwood|Sweet Wormwood Herb|Qing Hao|QingHao	-0.02650735	-0.027684836	-0.268619687	-0.012352063	-0.046775062	-0.177260751	-0.007767751	-0.013377526	-0.000566893	-0.079057295	0	-0.001798705	-0.028219023	-0.079934518	-0.099219236	-0.099219236	-0.055049193	-0.104275492	-0.037783565	-0.047790489	-0.113834461	-0.183451805	-0.010651842	-0.052622988	-0.03404731	-0.046602549	-0.019143895	-0.00664664	-0.002657473	-0.071523239	-0.056247196	-0.040074663	-0.029251759	-0.366961176	-0.041024941	-0.438839876	-0.166863434	-0.057404046	-0.065251876	-1.862036754	-0.12349109	-0.507151052	-0.502614479	0	-0.004327418
Herb_330	��Ƥ	Qingpi	Citri Reticulatae Pericarpium Viride	Citri Reticulatae Pericarpium Viride|Citri Reticulatae Viride|Green Tangerine Peel|Pericarpium Citri Reticulatae Viride|Qing Pi|QingPi	-0.006456849	-0.005715421	-0.028018492	-0.002342174	-0.011050768	-0.037430826	-0.001815282	-0.000597374	-0.00170068	-0.004007567	0	-0.000369826	-0.005338546	-0.004901222	0	0	-0.005323566	-0.012598282	-0.004541313	-0.001215224	-0.004446337	-0.027407025	-0.000314924	-0.003700408	-0.006121165	-0.009273398	-0.003417673	-0.000987211	0.000145748	-0.012591193	-0.007661159	-0.005623994	-0.001087622	-0.063904715	-0.006654523	-0.056961595	-0.025360501	-0.006428233	-0.009182876	-0.382110295	-0.014911576	-0.171503209	-0.140707316	0	-0.000324725
Herb_331	������	Qingxiangzi	Celosiae Semen	Celosiae Semen|Feather Cockscomb Seed|Qing Xiang Zi|QingXiangZi	-0.002297807	0.01555122	-0.053618674	-0.001897503	-0.004341312	-0.005789021	-0.00070419	-0.003624922	0	-0.033339241	0	0.000154231	-0.003421468	-0.003028641	-0.048143704	-0.048143704	-0.015416343	-0.02236985	0.002954172	-0.003184615	-0.05651247	-0.007199957	-0.004126242	-0.002042334	-0.001682284	-0.00224772	0.000247874	-0.000681004	0	-0.003126103	-0.002934387	-0.007177033	-0.000818035	-0.053254962	-0.002375043	-0.044749317	-0.022437182	-0.003985198	-0.007905139	-0.051762121	-0.001283926	-0.063836581	-0.000826246	0	-6.28E-05
Herb_332	��Ҷ��	Qingyedan	Swertiae Mileensis Herba	Mile Swertia Herb|Mileen Swertia|Swertia Mileensis|Swertiae Mileensis Herba|Qing Ye Dan|QingYeDan	-0.004230693	0.014317207	-0.041871376	-0.001433609	0.005305161	-0.005491791	0.000737939	-0.002072223	-0.000566893	-0.004319845	0	-7.23E-05	-0.001855741	-0.001186976	-0.064191605	-0.064191605	-0.022751301	-0.009785583	0.001244451	-0.004397032	-0.099778075	-0.017552144	-0.001921002	0.000623141	-0.002485626	-0.00129178	0.000434434	-0.001004763	0	-0.004471311	-0.006467583	-0.012202015	-0.002135896	-0.056837296	-0.00209425	-0.044943591	-0.034707681	-0.004374228	-0.004046185	-0.182686349	-0.012598394	-0.110646692	-0.07269789	0	-0.000450021
Herb_333	������	Qingmazi	Abutili Semen	Abutili Semen|Chingma Abutilon Seed|Semen Abutili|Qing Ma Zi|QingMaZi	-0.002498383	0.00523222	-0.009181189	-0.000698859	-0.003190149	-0.003113019	-0.00139826	-0.000636417	-0.000566893	-0.001322543	0	0.000162192	-0.000798122	0.000206576	0	0	-0.000237799	-0.006924411	0.005273555	-0.000880697	-0.0132426	-0.003778927	0.00018699	0.005375321	-0.000406463	-0.002560245	-0.00145535	-0.000998331	7.10E-05	-0.003389023	-0.001604109	-0.000169738	-0.000514426	-0.034715081	-0.000129293	-0.022698135	-0.007268393	-0.005726694	-0.006188205	0.002942138	-0.005314081	0.001905967	-0.002681654	0	-6.32E-06
Herb_334	����	Qumai	Dianthi Herba	Dianthi Herba|Dianthus Chinensis|Dianthus Superbus|Dianthus Versicolor|Pink Herb|Qu Mai|QuMai	-0.012636129	-0.008261705	-0.066584299	-0.004043031	-0.01645737	-0.031080035	-0.003651157	-0.011801788	0	-0.002966366	0	-0.000266198	-0.006766888	-0.016874132	-0.016047901	-0.016047901	-0.018297951	-0.061336961	-0.003341762	-0.018288529	-0.037606937	-0.099756947	-0.001511358	-0.013850184	-0.007831701	-0.008707974	-0.005277177	-0.005115807	-0.000831183	-0.017685492	-0.017024478	-0.005512925	-0.007653581	-0.115004456	-0.005652725	-0.112978779	-0.049065605	-0.017538521	-0.027372133	-0.746061384	-0.036538356	-0.116414109	-0.361455019	0	-0.001105218
Herb_335	ȭ��	Quanshen	Bistortae Rhizoma	Bistort|Bistort Rhizome|Bistortae Rhizoma|Polygonum Bistorta|Quan Shen|QuanShen	-0.011192934	-0.01268456	-0.146178926	-0.006693713	-0.032079113	-0.078223559	-0.005448491	-0.012874563	0	-0.036655558	0	-0.001848944	-0.008409423	-0.047796863	-0.018516809	-0.018516809	-0.027169503	-0.075625973	-0.013767294	-0.02661869	-0.137735709	-0.130549226	-0.003773558	-0.032687214	-0.02403945	-0.023844896	-0.013138623	-0.002724829	-0.000858601	-0.056864593	-0.020168921	-0.011850603	-0.011526558	-0.219955208	-0.020738805	-0.21035191	-0.070317736	-0.026120295	-0.045656626	-0.79698463	-0.044494695	-0.29469725	-0.160399181	0	-0.002769279
Herb_336	�˲�	Renshen	Panax Ginseng C. A. Mey.	Ginseng|Panax Ginseng|Panax Ginseng|Panax Schinseng|Radix Ginseng|Ren Shen|RenShen	-0.029612176	0.036304124	-0.261611752	-0.01120084	-0.02787356	-0.092153639	-0.008706435	-0.022149084	-0.000566893	-0.056073429	0	-0.00091288	-0.017828256	-0.033509199	-0.176526915	-0.176526915	-0.017629343	-0.187177905	0.007386713	-0.033802025	-0.486184531	-0.108395189	-0.028184918	-0.018677942	-0.01338023	-0.018233376	-0.011816619	-0.006265201	-0.00034404	-0.026778937	-0.024944782	-0.06061985	-0.01257902	-0.49084293	-0.011863017	-0.295796178	-0.135993404	-0.024719102	-0.029470694	-1.057189352	-0.053968244	-0.334558852	-0.504379863	0	-0.00181711
Herb_337	�˲�Ҷ	Renshenye	Ginseng Folium	Ginseng Folium|Ginseng Leaf|Leaves Of Panax Ginseng|Ren Shen Ye|RenShenYe	-0.017873019	0.008766473	-0.262800018	-0.00756946	-0.033879954	-0.093310427	-0.007338691	-0.019837153	-0.000566893	-0.031921523	0	-0.001067234	-0.014298316	-0.045874668	-0.291331133	-0.291331133	-0.020177475	-0.156183091	-0.000751119	-0.038718708	-0.514152667	-0.115602048	-0.019405182	-0.0284694	-0.013094317	-0.017337768	-0.014984703	-0.005785752	-0.000867735	-0.0451832	-0.016121655	-0.044644227	-0.015879027	-0.299536882	-0.022124322	-0.310387612	-0.116681294	-0.028608496	-0.013545112	-1.170003277	-0.044247182	-0.384488305	-0.377990885	0	-0.002448172
Herb_338	������	Roucongrong	Cistanches Herba	Cistanche Deserticola|Cistanche Salsa|Cistanches Herba|Desertliving Cistanche|Rou Cong Rong|RouCongRong	-0.017645426	-0.023704796	-0.117464474	-0.006804	-0.014517943	-0.059234142	-0.00322745	-0.008711307	-0.000566893	-0.035697714	0	-0.000819953	-0.013960177	-0.036525721	-0.034564711	-0.034564711	-0.03317583	-0.079425987	-0.016459537	-0.024291409	-0.097091494	-0.136539808	-0.003614032	-0.027590464	-0.009167628	-0.022529278	-0.005137857	-0.004373573	-0.001501776	-0.03937826	-0.029560546	-0.039488743	-0.010545026	-0.221555931	-0.016895724	-0.196609803	-0.083094636	-0.022663073	-0.036453602	-1.09984893	-0.055996491	-0.393953686	-0.384418668	0	-0.002016188
Herb_339	�ⶹޢ	Roudoukou	Myristicae Semen	Common Nutmeg|Myristica Fragrans|Myristicae Semen|Nutmeg|Rou Dou Kou|RouDouKou	-0.017989519	-0.044107281	-0.104665233	-0.006105024	-0.027808733	-0.061191705	-0.007015571	-0.007404985	-0.002267574	0.001352681	0	-0.000319428	-0.006462865	-0.01447856	0	0	-0.002294705	-0.16511123	0.016878163	-0.022045342	-0.039567855	-0.148367675	-0.001861052	0.010496105	-0.011457392	-0.015685575	-0.013200293	-0.004858254	0.000287834	-0.020828707	-0.018966895	-0.003908624	-0.005510168	-1.264341122	-0.016454835	-0.155613903	-0.081959326	-0.014102683	-0.029338937	-0.963128399	-0.041393954	-0.483729833	-0.708333863	0	-0.001098975
Herb_340	���	Rougui	Cinnanmomi Cortex	Cassiabarktree|Cinnamomum Aromaticum|Cinnamomum Cassia|Cinnamon |Cinnanmomi Cortex|Rou Gui|RouGui	-0.01481224	-0.026910309	-0.106388036	-0.006290826	-0.017526349	-0.041711779	-0.006897729	-0.007150575	-0.000566893	0.001013031	0	-2.14E-05	-0.005244845	-0.017789461	-0.032095803	-0.032095803	-0.022261331	-0.134409835	0.006520484	-0.007709853	-0.115314536	-0.077758607	-0.004704821	-0.000457395	-0.008480392	-0.012031592	-0.008331167	-0.005824232	0.001005587	-0.020950652	-0.013993068	-0.000499106	-0.00887729	-0.263030531	-0.004079548	-0.170231478	-0.079274864	-0.020801233	-0.05386164	-1.187724842	-0.059169259	-0.27714007	-0.773339875	0	-0.000690419
Herb_341	����	Ruxiang	Olibanun	Boswellia Carterii|Frankincense|Olibanum|Ru Xiang|RuXiang	-0.012540827	0.02140229	-0.179267322	-0.006674445	-0.003385054	-0.036564944	-0.004085954	-0.02866166	-0.001133787	-0.002101762	0	-0.000134493	-0.010602813	-0.015300752	-0.176526915	-0.176526915	-0.013797944	-0.087819505	0.007278172	-0.007577558	-0.762086272	-0.019185089	-0.011933897	0.010494644	-0.003781232	-0.013114723	-0.002821069	-0.005728849	0.000504624	-0.014439	-0.008404473	-0.009395808	-0.007956446	-0.445224873	-0.008430148	-0.212473417	-0.090557557	-0.013941246	-0.040977072	-1.142776586	-0.052245925	-0.259623806	-0.757439394	0	-0.000768454
Herb_342	ި��	Ruiren	Prinsepiae Nux	Hedge Prinsepia Nut|Nux Prinsepiae|Prinsepiae Nux|Rui Ren|RuiRen	-0.007070083	-0.004658466	-0.103169747	-0.004922668	-0.015548249	-0.058461166	-0.002897119	-0.006621154	0	-0.020927353	0	-0.000934379	-0.008437902	-0.028725807	-0.018516809	-0.018516809	-0.017492764	-0.05235477	-0.004836248	-0.020459512	-0.07954438	-0.087448327	-0.004089182	-0.022654552	-0.009564185	-0.014266639	-0.008664592	-0.003000449	-0.000938778	-0.037619879	-0.012538361	-0.004402082	-0.011602566	-0.144054476	-0.013281427	-0.161555097	-0.057081612	-0.022718225	-0.034694832	-0.626506418	-0.033679027	-0.212623831	-0.142985371	0	-0.001704235
Herb_343	���ײ�	Sanbaicao	Saururi Herba	Chinese Lizardtail|Saururi Herba|Saururus Chinensis|San Bai Cao|SanBaiCao	-0.006516163	-0.00144909	-0.076100524	-0.003058689	-0.011306544	-0.045713376	-0.001070145	-0.002688389	0	-0.017605732	0	-0.000847417	-0.005871703	-0.029402722	-0.034564711	-0.034564711	-0.015090627	-0.03304216	-0.006389214	-0.022572653	-0.021864338	-0.058823528	-0.001401398	-0.014286494	-0.014804407	-0.011803604	-0.00418513	-0.00251661	-0.001178634	-0.028672842	-0.006848109	-0.009125041	-0.007918396	-0.241600733	-0.011466281	-0.10981023	-0.038166625	-0.018533476	-0.01212168	-0.455567793	-0.019775151	-0.26954025	-0.114289091	0	-0.002514615
Herb_344	������	Sanfensan	Anisodus Acutangulus C. Y. Wu Et C .Chen Ex C. Che	Acutangular Anisodus Root|Angled Scopolia|Anisodus Acutangulus|Scopolia Acutangula|San Fen San|SanFenSan	-0.001497821	-0.009154737	-0.01635951	-0.001274951	-0.002891821	-0.006637296	-0.000835406	-0.000986332	0	-0.002485847	0	0	-0.000417556	-0.003926879	0	0	-0.01118114	-0.012893155	-0.004154634	-0.000554198	-0.010831475	-0.000462078	-0.0001228	-0.007023431	-0.000523062	-0.002198145	-0.001254054	-0.000177981	0	-0.003407962	-0.006400506	-0.000300977	-0.000468678	-0.115380293	-0.003761964	-0.019921659	-0.005158903	-0.001838076	-0.007290931	-0.130078362	-0.008340189	-0.082107431	-0.070343398	0	-0.000436442
Herb_345	����	Sanleng	Sparganii Rhizoma	Common Burreed Rhizome|Scirpus Fluviatilis|Sparganii Rhizoma|Sparganium Stoloniferum|San Leng|SanLeng	-0.010356439	0.000491163	-0.068887977	-0.003710131	-0.007214433	-0.01671218	-0.003433659	-0.004188197	-0.000566893	-0.00366336	0	7.32E-05	-0.005788533	-0.011025329	-0.032095803	-0.032095803	-0.028018578	-0.056894353	0.010755987	-0.003614356	-0.103195907	-0.040166745	-0.002287639	-0.004350219	-0.00496836	-0.010300019	-0.003726193	-0.002419771	0.000142086	-0.010942103	-0.010308398	-0.007494015	-0.003542042	-0.301304545	-0.006032936	-0.095575256	-0.044101987	-0.010827755	-0.015016193	-0.3846062	-0.023707278	-0.100659997	-0.202517221	0	-9.04E-05
Herb_346	����	Sanqi	Panax Notoginseng (Burk.) F. H. Chen Ex C. Chow	Panax Notoginseng|Panax Notoginseng|Pseudo-Ginseng|Radix Notoginseng|Sanchi|San Qi|SanQi	-0.02013835	0.012736224	-0.198692034	-0.006223938	-0.033462097	-0.071263841	-0.007771574	-0.01254988	-0.000566893	-0.017652168	0	-0.0008193	-0.013293121	-0.028253039	-0.098756316	-0.098756316	-0.050523067	-0.152714769	0.009857826	-0.034860078	-0.350409898	-0.05094824	-0.016546151	-0.011332113	-0.024392588	-0.019456696	-0.012685232	-0.005117746	-0.000560497	-0.033390042	-0.014958424	-0.015883871	-0.013465023	-0.369816165	-0.013554742	-0.240970763	-0.11594174	-0.024523025	-0.03669308	-1.029992602	-0.047779699	-0.250611664	-0.548487393	0	-0.002013363
Herb_347	���߻�	Sanqihua	Notoginseng Flos	Notoginseng Flos|Sanqi Flower Buds|San Qi Hua|SanQiHua	-0.005255258	0.023699367	-0.062671934	-0.002761349	-0.007470052	-0.015646149	-0.002288972	-0.004379134	0	0.000922264	0	-4.99E-05	-0.0051286	-0.004408965	-0.080239507	-0.080239507	-0.007542505	-0.035209574	0.006697902	-0.006939311	-0.145285954	-0.003206096	-0.012059594	0.003253133	-0.003588721	-0.002224199	-0.002619439	-0.000835012	0	-0.001946473	-0.00161715	-0.007177033	-0.001928653	-0.058089736	-0.001129738	-0.059128121	-0.036081725	-0.001809272	0.004300965	-0.307381428	-0.006207666	-0.075982064	-0.177249561	0	-0.000184115
Herb_348	ɣ��Ƥ	Sangbaipi	Mori Cortex	Cortex Mori Albae Radicis|Cortex Mori|Cortex Mori Radicis|Mori Cortex|White Mulberry Root-Bark|Shang Bai Pi|ShangBaiPi	-0.025745049	-0.04432666	-0.240431226	-0.011875994	0.009377684	-0.138616124	-0.004073816	-0.015354009	-0.00170068	-0.159114987	0	0.000408887	-0.025312951	-0.061333912	-0.067123434	-0.067123434	-0.071659702	-0.273141934	-0.008104299	-0.046983708	-0.256803903	-0.139698441	-0.001460191	-0.039703573	-0.023861393	-0.035255475	-0.001567509	-0.006419184	-0.001079549	-0.065942077	-0.047470822	-0.038995886	-0.017071706	-0.433737689	-0.033891512	-0.324127324	-0.124879542	-0.04433937	-0.050280997	-1.61345694	-0.06532604	-0.66211221	-0.331211015	0	-0.002179642
Herb_349	ɣ����	Sangjisheng	Herba Taxilli	Chinese Taxillus Twig|Herba Taxilli|Loranthus Parasiticus|Parasite Scurrula|Taxillus Chinensis Danser|Sang Ji Sheng|SangJiSheng	-0.0128644	-0.008527906	-0.091542273	-0.005750656	-0.019180673	-0.048764321	-0.003241009	-0.004660972	0	-0.018785268	0	-0.000925973	-0.005405526	-0.019040697	-0.018516809	-0.018516809	-0.03148367	-0.06196483	-0.007880334	-0.026884689	-0.114409338	-0.054611421	-0.001428127	-0.014028505	-0.009460933	-0.014896396	-0.006798807	-0.003041016	-0.000579901	-0.028173314	-0.012443296	-0.001348175	-0.011499088	-0.252137201	-0.009863861	-0.147991201	-0.070540727	-0.020290208	-0.025730905	-0.972968063	-0.038427175	-0.254170325	-0.528767334	0	-0.002274086
Herb_350	ɣ�	Sangsheng	Mori Fructus	Fructus Mori|Mori Fructus|Mulberry|Mulberry Fruit|Mulberry Syncarp|Sang Shen|SangShen	-0.028366891	-0.028568249	-0.186414411	-0.013314183	-0.040108501	-0.108420746	-0.009072333	-0.012749378	-0.001133787	-0.030623949	0	-0.000916518	-0.017316871	-0.068223791	-0.050612612	-0.050612612	-0.055769052	-0.134464385	-0.005108704	-0.042210353	-0.113179983	-0.259497017	-0.001431608	-0.038414515	-0.032240243	-0.036053163	-0.016469551	-0.008424552	-0.000869552	-0.063787069	-0.030633863	-0.007235538	-0.015804002	-0.355470179	-0.022230841	-0.328385187	-0.128818399	-0.041849575	-0.090215801	-1.841184053	-0.090874972	-0.535147873	-0.826690156	0	-0.0030681
Herb_351	ɣҶ	Sangye	Mori Follum	Mori Follum|Mulberry Leaf|Mulberry Leaves|Sang Ye|SangYe	-0.059948318	-0.03736368	-0.410649866	-0.021265408	-0.061209439	-0.195668956	-0.019104303	-0.034092688	-0.00170068	-0.058350266	0	-0.001855334	-0.028153288	-0.102483974	-0.130852119	-0.130852119	-0.104027866	-0.367492793	0.007700263	-0.080009675	-0.469443487	-0.334141769	-0.009468406	-0.053984053	-0.034065707	-0.052342771	-0.024671152	-0.016363354	-0.000105667	-0.101098648	-0.063727191	-0.050877465	-0.034430963	-0.802353905	-0.02710261	-0.603899394	-0.247132611	-0.071328505	-0.141360813	-3.324745644	-0.158757533	-0.851202207	-1.599020618	0	-0.006146976
Herb_352	ɣ֦	Sangzhi	Ramulus Mori	Mulberry Twig|Ramulus Mori|White Mulberry Branch|Sang Zhi|SangZhi	-0.005097222	-0.010100653	-0.051532869	-0.001975287	-0.007577715	-0.04029006	-0.001745516	-0.003999942	-0.001133787	-0.010780533	0	-0.000135039	-0.007694468	-0.007409962	0	0	0.003318041	-0.017884775	-0.007788328	-0.009986437	-0.011695424	-0.060142884	-0.001658081	-0.005349102	-0.005960373	-0.006837928	-0.005171971	-0.001615319	-0.000188218	-0.014782098	-0.008868577	-0.014837719	-0.007327219	-0.083461115	-0.010105658	-0.089285067	-0.033988062	-0.012093962	-0.02899394	-0.409817041	-0.022370986	-0.161571315	-0.108274778	0	-0.000899281
Herb_353	ɳ��	Shaji	Hippophae Fructus	Fructus Hippophae|Fruit Of Seabuckthorn|Hippophae Fructus|Hippophae Rhamnoides|Sea Buckthorn|Sha Ji|ShaJi	-0.06167434	0.00602955	-0.443472867	-0.025050129	-0.086247255	-0.258155578	-0.01968634	-0.034436048	-0.001133787	-0.062840172	0	-0.00244748	-0.033787722	-0.116914837	-0.130852119	-0.130852119	-0.072585838	-0.311890529	0.010811585	-0.072342968	-0.568788716	-0.345254178	-0.01559664	-0.044572688	-0.052210013	-0.058595751	-0.036605277	-0.015290425	-0.000936932	-0.097522886	-0.050018129	-0.041721725	-0.032517875	-1.471439657	-0.041249404	-0.662224882	-0.258988382	-0.066630007	-0.178229884	-3.010889384	-0.16758069	-0.97667668	-1.374462017	0	-0.005878036
Herb_354	ɳԷ��	Shayuanzi	Astragali Cpmplanatisemen	Astragalus Complanatus|Flatstem Milkvetch Seed|Semen Astragali Complanati|Sha Yuan Zi|ShaYuanZi	-0.018103189	-0.002053635	-0.143164793	-0.007361705	-0.02776593	-0.106530792	-0.006220378	-0.005531391	-0.000566893	-0.039647947	0	-0.001831601	-0.014676646	-0.051616018	-0.018516809	-0.018516809	-0.016827808	-0.059179871	-0.009539964	-0.025718533	-0.041592909	-0.110306303	-0.00318206	-0.017678007	-0.02013212	-0.026599949	-0.011066042	-0.005743137	-0.001055952	-0.044758009	-0.020959337	-0.034006966	-0.013232948	-0.247089015	-0.018710497	-0.262115418	-0.091932961	-0.035378598	-0.049950614	-0.888493285	-0.069579827	-0.333322901	-0.101772634	0	-0.002837963
Herb_355	ɰ��	Sharen	Amomum Aurantiacum H. T. Tsai Et S. W. Zhao	Amomum Aurantiacum|Amomum Longiligulare|Amomum Villosum|Amomum Xanthioides|Fructus Amomi|Sha Ren|ShaRen	-0.025358406	0.011729818	-0.172982828	-0.007584465	-0.025600638	-0.049039653	-0.007691	-0.012672836	-0.001133787	-0.007769089	0	-2.83E-05	-0.006097432	-0.017901714	-0.080239507	-0.080239507	-0.025942477	-0.127786815	0.010432741	-0.014565171	-0.156644299	-0.08908123	-0.010106372	0.006202828	-0.017797521	-0.016050044	-0.009676814	-0.00504086	0.000792458	-0.018544933	-0.013356373	-0.003070747	-0.010152862	-0.24614036	-0.009505597	-0.241398882	-0.108057972	-0.018763139	-0.039264619	-1.259075964	-0.05588922	-0.224049233	-0.947632801	0	-0.000538379
Herb_356	ɽ�ȹ�	Shancigu	Pseudobulbus Cremastrae Seu Pleiones	Arrowhead-Like Wildginger|Asarum Sagittarioides|Pseudobulbus Cremastrae Seu Pleiones|Shan Ci Gu|ShanCiGu	-0.002677972	-0.000760033	-0.034569264	-0.001241171	-0.004933479	-0.014273427	-0.001262968	-0.0027572	0	-0.013342663	0	-2.31E-05	-0.001447903	-0.007646939	0	0	-0.010920512	-0.033961452	-0.002016279	-0.00245944	-0.020247803	-0.034333544	-0.001396046	-0.004830867	-0.001924944	-0.00272422	-0.001593435	-0.000116395	0	-0.009635709	-0.00293935	-0.005002486	-0.001819235	-0.135517981	-0.001465293	-0.043010633	-0.016715233	-0.002780289	-0.002966717	-0.174177566	-0.005703817	-0.053622397	-0.084377068	0	-0.000313856
Herb_357	ɽ����	Shandougen	Sophorae Tonkinensis Radix Et Rhizome	Euchresta Japonica|Radix Sophorae Tonkinensis|Radixsophora Subprostrata|Sophorae Tonkinensis Radix Et Rhizome|Tonkin Sophora Root|Vietnamese Sophora Root|Shan Dou Gen|ShanDouGen	-0.027231171	-0.00036341	-0.210752426	-0.011404637	-0.033650752	-0.097971391	-0.005418071	-0.016131589	0	-0.04512678	0	-0.001445639	-0.018787606	-0.053850182	-0.066660513	-0.066660513	-0.028226278	-0.116257816	-0.011794863	-0.042430399	-0.189860193	-0.138737704	-0.01194558	-0.036340527	-0.024080594	-0.030954352	-0.015776403	-0.005247255	-0.002489309	-0.0639555	-0.033046943	-0.021103306	-0.018653976	-0.307616422	-0.035687747	-0.322523886	-0.11136427	-0.040320545	-0.039067771	-1.186949135	-0.090962624	-0.597031622	-0.30468603	0	-0.00442658
Herb_358	ɽ��	Shannai	Kaempferiae Rhizoma	Galanga Resurrectionlily|Kaempferia Galanga|Kaempferiae Rhizoma|Shan Nai|ShanNai	-0.00357634	-0.010010424	-0.034629612	-0.002579274	-0.00607504	-0.024005993	-0.001713847	-0.002317925	0	-0.006250926	0	-0.00036047	-0.002719939	-0.004486721	0	0	-0.003881168	-0.024572353	-0.005628603	-0.003664133	-0.012334818	-0.029505845	-0.001019387	-0.004963552	-0.00206556	-0.003953772	-0.003944566	-0.001896774	-4.25E-05	-0.005335029	-0.007259103	-0.000279527	-0.006179337	-0.043582381	-0.002302171	-0.062152784	-0.028313487	-0.010678959	-0.019331141	-0.483501772	-0.023328983	-0.072501576	-0.293363468	0	-0.000518684
Herb_359	ɽҩ	Shanyao	Rhizoma Dioscoreae	Common Yam Rhizome|Dioscorea Batatas|Dioscorea Japonica|Dioscorea Opposita|Rhizoma Dioscoreae|Shan Yao|ShanYao	-0.01253631	0.027984185	-0.20048972	-0.006114985	-0.01745642	-0.059445505	-0.003416736	-0.012680678	-0.001133787	-0.032489433	0	-0.000299408	-0.007903243	-0.032470956	-0.080239507	-0.080239507	-0.037289759	-0.095682382	-0.012967712	-0.03770841	-0.091327656	-0.065687245	-0.011097172	-0.015020741	-0.006620275	-0.005215419	-0.004408819	-0.001700571	0.000197387	-0.026907023	-0.01033651	-0.02367785	-0.009660511	-0.4632702	-0.011911483	-0.201420359	-0.09113202	-0.012049139	-0.037579052	-1.088697568	-0.041113967	-0.444586013	-0.514488575	0	-0.001785802
Herb_360	ɽ�Ҷ	Shanzhaye	Crataegi Folium	Chinese Hawthorn Leaf|Crataegi Folium|Crataegus Pinnatifida|Folium Crataegi|Hawthorn Leaves|Shan Zha Ye|ShanZhaYe	-0.016390149	-0.020587042	-0.143778434	-0.006171199	-0.034013529	-0.073305962	-0.005226229	-0.005697733	0	-0.029771155	0	-0.001315157	-0.012231478	-0.039363343	-0.018516809	-0.018516809	-0.040807407	-0.086926727	-0.009998376	-0.0301121	-0.288207387	-0.158450685	-0.005013155	-0.033784335	-0.015311823	-0.022881179	-0.015176544	-0.004685487	-0.001075356	-0.046787063	-0.023464883	-0.019386103	-0.015700788	-0.23120969	-0.020478844	-0.234430374	-0.076644256	-0.030438593	-0.041629266	-0.921292922	-0.058173447	-0.363190182	-0.263031907	0	-0.003268032
Herb_361	ɽ����	Shanzhuyu	Cornus Officinalis Sieb. Et Zucc.	Asiatic Cornelian Cherry|Cornus Officinalis|Fructus Corni|Macrocarpium Officinale|Shan Zhu Yu|ShanZhuYu	-0.040706538	-0.051057755	-0.32398591	-0.017000649	-0.05348962	-0.164265517	-0.016963467	-0.023349397	-0.002267574	-0.023183884	0	8.10E-05	-0.014583773	-0.058219018	-0.064191605	-0.064191605	-0.064753295	-0.363435627	0.022198534	-0.036999635	-0.547981811	-0.27789993	-0.007993485	-0.035062196	-0.024751695	-0.023903588	-0.026689353	-0.013575213	0.001128269	-0.079601001	-0.044699164	-0.03874437	-0.019939206	-1.108483036	-0.027378806	-0.426773201	-0.195476617	-0.046226475	-0.121987758	-2.228404925	-0.128448567	-0.750253516	-1.304292992	0	-0.003977904
Herb_362	��½	Shanglu	Phytolaccae Radix	Phytolacca Acinosa|Phytolacca Americana|Phytolacca Esculenta|Phytolaccae Radix|Pokeberry Root|Shang Lu|ShangLu	-0.010779635	0.01941885	-0.112137628	-0.003441966	-0.010091758	-0.02236982	-0.003642672	-0.009065903	-0.001133787	-0.007537064	0	-7.73E-05	-0.005340395	-0.011024115	-0.128846131	-0.128846131	-0.02392855	-0.045195603	0.006148617	-0.005934617	-0.117977688	-0.079293433	-0.012877897	-0.001659623	-0.007026142	-0.007052809	-0.005089894	-0.001687109	7.10E-05	-0.006506601	-0.008837286	-0.01977969	-0.005381709	-0.205527663	-0.006132367	-0.126392959	-0.053122068	-0.006477921	-0.012265903	-0.362358685	-0.010962131	-0.129815668	-0.125060526	0	-0.000329151
Herb_363	�ߴ���	Shechuangzi	Cnidii Fructus	Cnidii Fructus|Cnidium Monnieri|Common Cnidium|Common Cnidium Fruit|She Chuang Zi|SheChuangZi	-0.018850198	0.005035777	-0.13804318	-0.003989097	-0.024854497	-0.040271197	-0.005912786	-0.007713091	-0.002834467	-0.007847109	0	1.20E-06	-0.010443272	-0.013411509	-0.016047901	-0.016047901	-0.02910237	-0.098448168	0.005874022	-0.015380261	-0.194893183	-0.056408635	-0.008882515	-0.000176114	-0.00687807	-0.012659349	-0.008574904	-0.00556116	0.000193725	-0.031679384	-0.021552936	-0.001749911	-0.010406222	-0.274461178	-0.009291027	-0.196645057	-0.103062287	-0.022433035	-0.047988786	-1.325216583	-0.047052926	-0.501721081	-0.767179664	0	-0.001047943
Herb_364	���	Shegan	Belamcandae Rhizome	Belamcanda Chinensis|Belamcandae Rhizome|Blackberry Lily|Rhizoma Belamcandae|She Gan|SheGan	-0.017312681	-0.013381205	-0.150339245	-0.007200067	-0.03442446	-0.101139458	-0.006932277	-0.016710629	-0.000566893	-0.036940504	0	-0.001210142	-0.012181796	-0.03903678	-0.032095803	-0.032095803	-0.024365567	-0.127647571	-0.016910973	-0.03769103	-0.130336685	-0.070080189	-0.00961697	-0.021323633	-0.01296843	-0.02527489	-0.012316001	-0.002657459	-0.00142785	-0.041042481	-0.03309459	-0.029693968	-0.013746083	-0.313222594	-0.01786091	-0.239487078	-0.092696606	-0.029238709	-0.083243022	-0.831891443	-0.08684908	-0.271521156	-0.134193252	0	-0.002239535
Herb_365	����	Shenjincao	Rhizome Of Whiteback Greenbrier	Common Clubmoss Herb|Herba Lycopodii|Lycopodium Clavatum|Shen Jing Cao|ShenJingCao	-0.009474967	-0.005937057	-0.104756172	-0.002023955	-0.010987081	-0.035659733	-0.004686833	-0.026817952	-0.000566893	-0.006906043	0	-0.000128748	-0.006538704	-0.010982345	-0.032095803	-0.032095803	-0.003348791	-0.077260739	0.001546874	-0.00631286	-0.119415676	-0.065100779	-0.005633781	0.004946956	-0.004501359	-0.009637073	-0.005611195	-0.004438257	0.000358877	-0.007363384	-0.008197227	-0.007562236	-0.004278522	-0.206514257	-0.006605812	-0.136137087	-0.05645399	-0.010743342	-0.014594405	-0.670963977	-0.036983114	-0.147340118	-0.44559516	0	-0.000635085
Herb_366	����	Shengma	Cimicifugae Rhizoma	Cimicifuga Dahurica|Cimicifuga Foetida|Cimicifuga Heracleifolia|Cimicifugae Rhizoma|Skunk Bugbane|Sheng Ma|ShengMa	-0.035052406	0.014300964	-0.39363101	-0.006903939	-0.037362868	-0.043577615	-0.009821629	-0.021669861	-0.00170068	-0.001109716	0	1.29E-05	-0.019377487	-0.014102753	-0.594235271	-0.594235271	-0.054303198	-0.169371817	0.01516238	-0.025090966	-0.362922233	-0.116699226	-0.025273838	-0.011069147	-0.021475742	-0.010657014	-0.013709174	-0.007660728	0.000867163	-0.038274303	-0.046775886	-0.101660997	-0.014722551	-0.69231973	-0.01809217	-0.431977184	-0.173583008	-0.020980386	-0.025152254	-1.57291874	-0.075635937	-0.480345406	-0.930719433	0	-0.001645681
Herb_367	����	Shengjiang	Zingiber Officinale Roscoe	Fresh Common Ginger|Rhizoma Zingiberis Recens|Zingiber Officinale|Zingiber Officinale Roscoe|Sheng Jiang|ShengJiang	-0.043962436	-0.035739473	-0.255507898	-0.014155301	-0.056549184	-0.112314756	-0.015758634	-0.064334374	-0.001133787	-0.034370488	0	-8.74E-05	-0.012810596	-0.034518846	-0.032095803	-0.032095803	-0.039355816	-0.286181771	-0.011570508	-0.040821758	-0.187193121	-0.093833606	-0.018740757	-0.012159878	-0.027841362	-0.027995908	-0.018764038	-0.008318969	0.000457057	-0.036931301	-0.039511044	-0.004115394	-0.014538563	-0.952252669	-0.01739839	-0.380492568	-0.141883817	-0.038513821	-0.057418441	-2.544967434	-0.083250194	-0.336505773	-1.689045562	0	-0.002303071
Herb_368	ʮ���͸�	Shidagonglaogen	Mahoniae Eadix	China Mahonia|Mahoniae Eadix|Shi Da Gong Lao Gen|ShiDaGongLaoGen	-0.008892292	-0.014891478	-0.030573075	-0.002055498	-0.004668503	-0.026923709	-0.001481819	-0.002463608	0	-0.0001504	0	-0.000182619	-0.001636726	-0.010508043	0	0	-0.001088405	-0.037159316	0.000394915	-0.004109887	-0.012164897	-0.019732853	-0.000892618	-0.0043674	0.000996328	-0.003352914	-0.002978284	-0.000491627	0	-0.00631906	-0.00497332	-7.64E-05	-0.0008742	-0.313336762	-0.003079784	-0.036471303	-0.020925271	-0.003992868	-0.008773854	-0.214348835	-0.020107779	-0.087866614	-0.029574621	0	-0.000147704
Herb_369	ʮ����Ҷ	Shidagonglaoye	Mahoniae Folum	Chinese Mahonia Leaf|Mahoniae Folum|Shi Da Gong Lao Ye|ShiDaGongLaoYe	-0.014932206	-0.013370555	-0.054274679	-0.004942854	-0.01201243	-0.035718146	-0.003502734	-0.005028566	-0.000566893	0.003225332	0	-3.38E-05	-0.002901945	-0.011570541	-0.016047901	-0.016047901	0.003631579	-0.055904893	0.011781448	-0.007960064	-0.022066847	-0.056749693	-0.000533312	0.007980221	-0.000987613	-0.009264714	-0.005693763	-0.00229979	0.000426257	-0.014551069	-0.007632162	-0.000172524	-0.002947966	-0.380617054	-0.003134247	-0.08772841	-0.043915921	-0.011480284	-0.024752932	-0.377683525	-0.033512639	-0.107110219	-0.172957899	0	-0.000351937
Herb_370	ʯ����	Shichangpu	Acoritataninowii Rhizoma	Acoritataninowii Rhizoma|Acorus Gramineus|Acorus Tatarinowii|Grassleaf Sweelflag Rhizome|Rhizoma Acori Tatarinowii|Shi Chang Pu|ShiChangPu	-0.028505247	-0.053557989	-0.227138352	-0.010119485	-0.049948357	-0.129373808	-0.010064113	-0.023365182	-0.002834467	-0.031652744	0	-0.001216996	-0.016722908	-0.039291534	-0.048143704	-0.048143704	-0.03585041	-0.201788697	-0.011341526	-0.020248949	-0.326293429	-0.178314259	-0.015392806	-0.035968927	-0.015152412	-0.026724098	-0.024162628	-0.007517089	-0.001745488	-0.055176759	-0.037012326	-0.011620423	-0.017359191	-0.652121751	-0.029557995	-0.353161036	-0.143085541	-0.041630692	-0.050677066	-1.804649573	-0.081026873	-0.563616053	-0.658802224	0	-0.00235566
Herb_371	ʯ����	Shijianchuan	Salviae Chinensis Herba	Chinese Sage Herb|Salvia Chinensis|Salviae Chinensis Herba|Shi Jian Chuan|ShiJianChuan	-0.009975706	-0.012909842	-0.102665613	-0.003739456	-0.020087069	-0.047117677	-0.002472721	-0.005158264	0	-0.023849123	0	-0.00071542	-0.006319716	-0.02400551	-0.018516809	-0.018516809	-0.058101175	-0.065925613	-0.005103368	-0.024217322	-0.188003928	-0.065942431	-0.002425564	-0.024644281	-0.00791187	-0.013861084	-0.008146051	-0.001851608	-0.000844669	-0.032368393	-0.012418865	-0.0038077	-0.010314934	-0.157278554	-0.015194243	-0.140166099	-0.060348084	-0.018270592	-0.03553593	-0.621121145	-0.035939778	-0.244980536	-0.152484732	0	-0.001333769
Herb_372	ʯ��Ƥ	Shiliupi	Granati Pericarpium	Cortex Granati|Granati Pericarpium|Pericarpium Granati|Pomegranate Bark|Pomegranate Peel|Pomegranate Rind|Punica Granatum|Shi Liu Pi|ShiLiuPi	-0.009777085	-0.008373896	-0.179801773	-0.008225419	-0.022639682	-0.118330954	-0.003402315	-0.012778133	-0.000566893	-0.041319497	0	-0.002948854	-0.017625614	-0.059451323	-0.050878005	-0.050878005	-0.04869042	-0.060000686	-0.013545795	-0.037829205	-0.180749832	-0.14892882	-0.005307052	-0.041935764	-0.029061543	-0.032901942	-0.011577691	-0.005330384	-0.001112885	-0.053112655	-0.021807516	-0.014708113	-0.018437921	-0.271481205	-0.030648185	-0.288251933	-0.116396322	-0.041274209	-0.061456175	-1.028541998	-0.068939802	-0.351458922	-0.151571504	0	-0.002768989
Herb_373	ʯ�ϰ�	Shishangbai	Selaginella Doederleinii Hieron	Doederlein'S Spikemoss Herb|Herba Selaginellae Doederleinii|Selaginella Doederleinii|Selaginella Doederleinii Hieron|Shi Shang Bai|ShiShangBai	-0.009742263	-0.012443248	-0.079331706	-0.003473758	-0.011903911	-0.057342164	-0.002502379	-0.009601922	-0.000566893	-0.014765966	0	-0.000596024	-0.009281464	-0.010055417	0	0	-0.030881882	-0.081764709	-0.005828429	-0.012044682	-0.051333399	-0.050045245	-0.001800769	-0.032525639	-0.005927842	-0.011548133	-0.006664971	-0.001439039	-0.001115354	-0.033725767	-0.01710915	-0.020129136	-0.007037774	-0.158098996	-0.011885354	-0.11928039	-0.048801797	-0.016342617	-0.019205802	-0.605272117	-0.025497698	-0.248973066	-0.179946613	0	-0.001078664
Herb_374	ʯΤ	Shiwei	Pyrrosiae Folium	Japanese Felt Fern Leaf|Pyrrosia Leaf|Pyrrosia Lingua|Pyrrosiae Folium|Shi Wei|ShiWei	-0.008050881	-0.005412806	-0.107023764	-0.003604429	-0.018301955	-0.062862003	-0.003044276	-0.006191687	0	-0.025703228	0	-0.001207754	-0.008236879	-0.033778305	-0.018516809	-0.018516809	-0.018664164	-0.052948661	-0.00846027	-0.02256105	-0.168295662	-0.108324065	-0.004228506	-0.024912934	-0.012704628	-0.015309244	-0.009071838	-0.002719481	-0.001084526	-0.033404545	-0.012521891	-0.018462009	-0.011490119	-0.146847317	-0.013154298	-0.165798323	-0.059570773	-0.023471567	-0.019190585	-0.611429258	-0.030761243	-0.234021378	-0.107028556	0	-0.001761543
Herb_375	ʹ����	Shijunzi	Quisqualis Indica	Fructus Quisqualis|Quisqualis Indica|Rangoon Creeper|Rangooncreeper Fruit|The Fruit Of Rangoon Creeper|Shi Jun Zi|ShiJunZi	-0.009229336	0.021250227	-0.107204429	-0.006086762	-0.00570781	-0.052960293	-0.004193812	-0.014328068	-0.001133787	-0.017707777	0	-0.001243876	-0.006809753	-0.039347571	-0.000265393	-0.000265393	-0.010407982	-0.051760953	0.010918961	-0.003989514	-0.158252451	-0.147779132	-0.002959819	-0.023924039	-0.014897526	-0.02317711	-0.00495157	-0.003338405	0.000136793	-0.02171293	-0.011854228	-0.006137278	-0.00452807	-0.24267017	-0.010646271	-0.159390925	-0.067249295	-0.021052997	-0.056231052	-0.555505477	-0.046502824	-0.117468559	-0.136227373	0	-0.000394763
Herb_376	����	Shidi	Kaki Calyx	Diospyros Kaki|Kaki Calyx|Persimmon Calyx|Persimmon Persistent Calyx|Prsimmon Calyx|Shi Di|ShiDi	-0.006652882	0.004662112	-0.100549348	-0.005601113	-0.01295344	-0.051818437	-0.00234145	-0.005829219	0	-0.019631314	0	-0.001202323	-0.00768602	-0.033888263	-0.018516809	-0.018516809	-0.028680638	-0.028947522	0.000416333	-0.020371778	-0.203429468	-0.059351851	-0.004139552	-0.017183948	-0.011054511	-0.013990061	-0.006685685	-0.00296988	-0.000864073	-0.034355703	-0.012534059	-0.008864035	-0.011251609	-0.12918193	-0.013999774	-0.15340638	-0.059383472	-0.021204937	-0.023195059	-0.546539228	-0.031394818	-0.210205042	-0.086120274	0	-0.001702712
Herb_377	��ػ�	Shudihuang	Rehmanniae Radix Praeparata	Prepared Radix Rehmanniae|Prepared Rehmannia Root|Radix Rehmanniae Praeparata|Rehmanniae Radix Praeparata|Shu Di Huang|ShuDiHuang	-0.008021085	-0.001490349	-0.074009299	-0.004068641	-0.010502568	-0.0227101	-0.003536911	-0.006755988	-0.000566893	-0.002953528	0	-1.70E-05	-0.020705542	-0.011072601	-0.05308152	-0.05308152	-0.015517613	-0.058474143	0.003181728	-0.005490704	-0.038225487	-0.101835	-0.001801011	-0.008289694	-0.003384998	-0.007265919	-0.002265337	-0.001244088	4.59E-05	-0.011814083	-0.011787516	-0.074394148	-0.004456733	-0.119796356	-0.006388251	-0.089466393	-0.044089181	-0.008517554	-0.012490364	-0.261019285	-0.025890284	-0.045195137	-0.127372665	0	-0.000329842
Herb_378	������	Shuqucao	Gnaphalii Affinis Herba	Cudweed Herb|Gnaphalium Affine|Gnaphalium Multiceps|Shu Qu Cao|ShuQuCao	-0.026910239	-0.020313031	-0.248429015	-0.01128748	-0.042269242	-0.155736149	-0.006802577	-0.021821129	-0.00170068	-0.047805248	0	-0.002324701	-0.020496456	-0.065842107	-0.018516809	-0.018516809	-0.046100411	-0.117653912	-0.015720141	-0.049076751	-0.264150621	-0.190510046	-0.012979223	-0.044668213	-0.030259328	-0.037027638	-0.01976101	-0.007710314	-0.00359756	-0.066234576	-0.032809678	-0.01919214	-0.024271406	-0.369779236	-0.038003827	-0.409890669	-0.1505062	-0.055448579	-0.073481227	-1.46011656	-0.079898094	-0.534377562	-0.293126777	0	-0.004174436
Herb_379	ˮ�ɼ�	Shuifeiji	Silybum Marianum	Silybum Marianum|Silymarin|Shui Fei Ji|ShuiFeiJi	-0.017978335	0.018422529	-0.134152781	-0.007641019	-0.025834297	-0.07407371	-0.005256033	-0.006152746	-0.000566893	-0.029705235	0	-0.000573729	-0.007376272	-0.04286279	-0.018516809	-0.018516809	-0.032571159	-0.05785251	0.002289298	-0.035382874	-0.053077451	-0.099015879	-0.00288977	-0.007190157	-0.009498961	-0.025262526	-0.010607792	-0.00330783	-0.00094244	-0.057853109	-0.013990169	-0.00130382	-0.011219002	-0.27936471	-0.013061354	-0.201083675	-0.075365114	-0.02353254	-0.041495263	-0.622317334	-0.048064023	-0.259402	-0.184315795	0	-0.002374244
Herb_380	ˮ�컨��	Shuihonghuazi	Polygoni Orientalis Fructus	Fructus Polygoni Orientalis|Polygoni Orientalis Fructus|Prince'S-Feather Fruit|Shui Hong Hua Zi|ShuiHongHuaZi	-0.016656714	-0.010091809	-0.15745512	-0.006114954	-0.032217972	-0.111792776	-0.006140522	-0.0067987	-0.000566893	-0.034895057	0	-0.00155885	-0.012075209	-0.037322945	-0.050612612	-0.050612612	-0.034549518	-0.080972941	-0.015138529	-0.037399403	-0.052341961	-0.097444014	-0.00474998	-0.022645899	-0.015496966	-0.02438146	-0.014296381	-0.004331059	-0.001150061	-0.067700211	-0.019538465	-0.018957304	-0.016585055	-0.249515366	-0.017867017	-0.243636752	-0.091818144	-0.036177488	-0.049778748	-1.058121855	-0.070852865	-0.369289307	-0.369975783	0	-0.0029304
Herb_381	�ļ���	Sijiqing	Ilicis Purpureae Folium	Ilex Chinensis|Ilex Chinensis Sims|Ilex Purpurea|Ilicis Purpureae Folium|Purple Flower Holly Leaf|Purpleflower Holly|Si Ji Qing|SiJiQing	-0.016115318	-0.010469919	-0.190201038	-0.007425596	-0.035563712	-0.100443923	-0.005275255	-0.015695005	-0.000566893	-0.033468501	0	-0.001550214	-0.012913666	-0.036464987	-0.050612612	-0.050612612	-0.039680334	-0.111400276	-0.006611979	-0.033668973	-0.34927056	-0.165252017	-0.008512121	-0.039804837	-0.025336989	-0.025856019	-0.016544065	-0.004180424	-0.002222946	-0.059414114	-0.024679891	-0.018880905	-0.019174156	-0.263483088	-0.024620677	-0.276803471	-0.107212275	-0.038202918	-0.039945293	-1.030925765	-0.056180072	-0.341963845	-0.209206654	0	-0.002491674
Herb_382	�ɻ���	Songhuafen	Pine Pollen	Pine Pollen|Pollen Pini|Song Hua Fen|SongHuaFen	-0.003038328	-0.006341529	-0.033065844	-0.001797433	-0.005160222	-0.027090114	-0.00147041	-0.00300345	0	-0.006242604	0	-0.000358665	-0.002655614	-0.009885814	0	0	-0.004347668	-0.021048178	-0.00115748	-0.00283003	-0.015500449	-0.053860908	-0.001183447	-0.008180816	-0.002697514	-0.004987435	-0.004917746	-0.001212476	-9.41E-05	-0.014277792	-0.005217634	-0.000435594	-0.00477774	-0.047032982	-0.003192798	-0.058305629	-0.021179053	-0.00882384	-0.008071685	-0.263416956	-0.010706036	-0.061256554	-0.07585842	0	-0.000447352
Herb_383	�ɽ�	Songjie	Lignum Pini Nodi	Knotty Pine Wood|Lignum Pini Nodi|Pine Nodular Branch|Song Jie|SongJie	-0.003374564	5.01E-05	-0.026291548	-0.000941309	-0.001592291	-0.005984299	-0.000601234	-0.00077284	0	-0.00013014	0	-3.83E-05	-0.00048942	-0.002302875	0	0	-0.00387619	-0.015282024	0.000367362	-0.00130024	-0.141977064	-0.003596582	-0.001583327	-0.000483189	-0.000862228	-0.002405918	-0.000519918	-0.000639271	0.000145748	-0.003777799	-0.002158492	-0.000205906	-0.001428077	-0.028198539	-0.002188077	-0.042377823	-0.014597296	-0.002939168	-0.0042939	-0.285041757	-0.012959391	-0.059054999	-0.202495784	0	-0.000210054
Herb_384	������	Songziren	Semen Pini Koraiensis	Pine Nut|Pinenut Kernels|Semen Pini Koraiensis|Song Zi Ren|SongZiRen	-0.002202351	0.003623321	-0.008955123	-0.001442503	-0.00217789	-0.010513975	-0.000757981	-0.001559674	0	-0.001451425	0	0.000175565	-0.00042058	-0.011649355	0	0	-0.000856924	-0.004923421	0.00077214	-0.000490637	-0.006455084	-0.045058933	3.69E-05	-0.003798863	-0.000758952	-0.002540803	-0.001357617	-0.000835948	7.10E-05	-0.001975853	-0.001897047	-7.36E-05	-0.000356219	-0.019786699	5.32E-05	-0.019745734	-0.005924574	-0.001538503	-0.006603603	-0.027682539	-0.006019175	-0.026836331	-0.015849319	0	-3.13E-05
Herb_385	�պ���	Suhexiang	Styrax	Liquidambar Orientalis|Oriental Sweetgum Resin|Storax|Styrax|Su He Xiang|SuHeXiang	-0.006095294	0.005464585	-0.081490466	-0.003796816	-0.003166036	-0.014870428	-0.002438464	-0.007137873	0	-0.005329108	0	0.000137249	-0.001365899	-0.006841549	-0.032095803	-0.032095803	-0.039299099	-0.059625583	0.003294126	-0.00426558	-0.168066597	-0.021623332	-0.003603029	-0.002448069	-0.00199068	-0.003827229	-0.001866634	-0.002683353	0.000504624	-0.0071395	-0.004242018	-0.000203574	-0.005010064	-0.0884552	-0.002452082	-0.095966114	-0.044008443	-0.009761577	-0.014750986	-0.646764762	-0.025522537	-0.188634558	-0.448477891	0	-0.000205015
Herb_386	������	Suanzaoren	Ziziphi Spinosae Semen	Jujube Seed|Semen Ziziphi Spinosae|Semen Zizyphi Jujubae|Spine Date Seed|Ziziphi Spinosae Semen|Ziziphus Jujuba|Suan Zao Ren|SuanZaoRen	-0.003832178	-0.006059022	-0.056555695	-0.003537847	-0.044874626	-0.029198161	-0.008226198	-0.004102372	0	-0.106992815	0	-6.94E-05	-0.002566356	-0.01277748	0	0	-0.00268188	-0.029587473	0.001566366	-0.003922409	-0.193100807	-0.02095216	-0.00386037	0.000181696	-0.001662198	-0.003207412	-0.005902479	-0.00031108	0	-0.009437284	-0.037699104	-0.014571864	-0.001012215	-0.360286544	-0.003651789	-0.051672452	-0.020636876	-0.003276354	-0.001057117	-0.223473232	-0.004104491	-0.128844059	-0.078590532	0	8.16E-05
Herb_387	�����	Suoluozi	Semen Aesculi	Aesculus Chinensis|Aesculus Hippocastanum|Aesculus Wilsonii|Chinese Buckeye Seed|Semen Aesculi|Suo Luo Zi|SuoLuoZi	-0.015599854	-0.009995369	-0.123462621	-0.006881066	-0.020411394	-0.084303303	-0.005578906	-0.006088632	0	-0.025112294	0	-0.000872793	-0.010668191	-0.038026757	-0.083171335	-0.083171335	-0.021379061	-0.042714663	-0.0049531	-0.023108249	-0.043438915	-0.136390239	-0.003571582	-0.013534463	-0.014515415	-0.021446377	-0.014496538	-0.004245786	-0.000961844	-0.037176659	-0.017544221	-0.008805371	-0.011830974	-0.185203388	-0.015230263	-0.209707991	-0.077346899	-0.026732101	-0.037782976	-0.694396661	-0.045623896	-0.296826826	-0.138211389	0	-0.001828237
Herb_388	̫�Ӳ�	Taizishen	Pseudostellariae Radix	Heterophylly Falsestarwort Root|Pseudostellaria Heterophylla|Pseudostellariae Radix|Radix Pseudostellariae|Tai Zi Shen|TaiZiShen	-0.009358359	-0.009012232	-0.086143036	-0.003800015	-0.011330028	-0.032689199	-0.002969723	-0.004554806	-0.000566893	-0.007239646	0	-0.000369106	-0.007357247	-0.017852122	0	0	-0.02580695	-0.045436575	0.006814099	-0.019236085	-0.082514306	-0.084537023	-0.00201603	-0.002832756	-0.00719327	-0.013678993	-0.004864591	-0.003573443	9.96E-05	-0.014214112	-0.008602099	-0.002985786	-0.009481537	-0.109509329	-0.013562618	-0.128524516	-0.053118759	-0.016917353	-0.029213732	-0.427672788	-0.032435491	-0.125759942	-0.128715259	0	-0.000619085
Herb_389	̴��	Tanxiang	Santalum Album L��	Lignum Santali Albi|Sandalwood|Santalum Album|Tan Xiang|TanXiang	-0.017320702	-0.026079745	-0.177795579	-0.00757286	-0.034257863	-0.098178181	-0.006540583	-0.012808084	-0.000566893	-0.027361772	0	-0.001173816	-0.01057894	-0.040901146	-0.064191605	-0.064191605	-0.070836079	-0.112821344	-0.007346735	-0.032970034	-0.099054527	-0.127391417	-0.004798952	-0.038934083	-0.012537985	-0.024243638	-0.012742675	-0.005013802	-0.001109847	-0.035961633	-0.025065034	-0.013888286	-0.018432694	-0.364647843	-0.018633585	-0.24782969	-0.118076724	-0.03638671	-0.076075165	-1.390122149	-0.068031041	-0.392178405	-0.619839601	0	-0.002363171
Herb_390	����	Taoren	Persicae Semen	Peach Kernel|Peach Seed|Persicae Semen|Semen Persicae|Tao Ren|TaoRen	-0.007278603	0.038612554	-0.210624516	-0.002288801	-0.005251379	-0.030215283	-0.00178019	-0.023040488	0	-0.014304836	0	0.000152472	-0.008319261	-0.028141927	-0.369101732	-0.369101732	-0.02237898	-0.085993711	-0.001775873	-0.005771813	-1.124903589	-0.061632041	-0.018282068	-0.037075233	-0.002525905	0.000511688	-0.001406521	-0.000964657	7.10E-05	-0.005084046	0.001710775	-0.05996067	-0.004170276	-0.188493163	-0.006515947	-0.178982127	-0.072268894	-0.006169606	-0.00787947	-0.514672646	-0.023998241	-0.21708565	-0.120062251	0	-8.78E-05
Herb_391	�춬	Tiandong	Asparagi Radix	Asparagi Radix|Cochinchinese Asparagus Root|Radix Asparagi|Tian Dong|TianDong	-0.009427653	-0.010481078	-0.113868748	-0.002956885	-0.011840141	-0.044056274	-0.003250803	-0.007581769	-0.000566893	-0.027025047	0	-0.000602461	-0.009542115	-0.02219421	-0.034564711	-0.034564711	-0.029883248	-0.088756925	-0.007838177	-0.021889991	-0.049408095	-0.035926447	-0.007333025	-0.0178232	-0.007646834	-0.010899458	-0.005451486	-0.001759672	-0.001084526	-0.024801463	-0.008274291	-0.010431469	-0.008470345	-0.148903937	-0.011917258	-0.13542839	-0.059157988	-0.018048868	-0.012363515	-0.62252982	-0.026088435	-0.2551749	-0.150985256	0	-0.000937198
Herb_392	�컨��	Tianhuafen	Trichosanthis Radix	Mongolian Snakegourd Root|Radix Trichosanthis|Root Of Chinese Trichosanthes|Trichosanthes Kirilowii|Trichosanthis Radix|Tian Hua Fen|TianHuaFen	-0.002723312	0.017358782	-0.050954161	-0.001433224	-0.004618977	-0.009931241	-0.001422393	-0.004839576	-0.000566893	-0.006112774	0	0	-0.002431972	-0.007713778	-0.016047901	-0.016047901	-0.002396313	-0.023769792	-0.000776845	-0.004882617	-0.14415597	-0.01564565	-0.004253189	-0.000382007	-0.001470334	-0.002358933	-0.00120135	-1.36E-05	0	-0.004743629	-0.001567332	-0.009822777	-0.001675309	-0.035348209	-0.00249269	-0.050672898	-0.022300689	-0.000972671	-0.002397073	-0.139264719	-0.003778014	-0.036427059	-0.064734679	0	-7.74E-05
Herb_393	�����	Tiankuizi	Semiaquilegiae Radix	Muskroot-Like Semiaquilegia Root|Radix Semiaquilegiae|Semiaquilegiae Radix|Tian Kui Zi|TianKuiZi	-0.011343158	-0.012917499	-0.13402679	-0.003906204	-0.010968251	-0.051110566	-0.0041778	-0.011389654	-0.000566893	-0.013801409	0	-0.000215669	-0.029228441	-0.019826349	-0.048143704	-0.048143704	-0.03525333	-0.105458105	-0.003560518	-0.010232215	-0.123869024	-0.062572529	-0.002756305	-0.015333051	-0.016300217	-0.013221683	-0.003741906	-0.004311203	-3.38E-05	-0.0304591	-0.041294057	-0.06740838	-0.008937404	-0.499374597	-0.011845962	-0.177133635	-0.094702635	-0.019226985	-0.03235934	-0.845573023	-0.051590778	-0.26146507	-0.428907822	0	-0.001075814
Herb_394	������	Tiannanxing	Arisaematis Rhizoma	Arisaema Amurense|Arisaema Consanguineum|Arisaema Heterophyllum|Arisaematis Rhizoma|Pinellia Pedatisecta|Rhizoma Arisasmatis|Tian Nan Xing|TianNanXing	-0.021919534	-0.012847752	-0.165782088	-0.008460781	-0.031571248	-0.087063378	-0.009217753	-0.013691349	-0.00170068	-0.014344031	0	0.00071812	-0.011592473	-0.030572908	-0.032361196	-0.032361196	-0.03869451	-0.150756835	-0.000529869	-0.0210398	-0.099927537	-0.10377219	-0.004288922	-0.009869912	-0.020777972	-0.018239252	-0.010332146	-0.005681548	0.000431009	-0.033271157	-0.024589745	-0.018829408	-0.011347035	-0.433511374	-0.008783681	-0.230065212	-0.102515453	-0.026271501	-0.046648422	-1.33997273	-0.049806428	-0.365287475	-0.813003601	0	-0.001843345
Herb_395	��ɽѩ��	Tianshanxuelian	Saussureae Involucratae Herba	Herba Saussureae Involucratae|Saussurea Involucrata|Saussureae Involucratae Herba|Tian Shan Xue Lian|TianShanXueLian	-0.026058249	-0.04794474	-0.235523931	-0.009372686	-0.055623135	-0.167504989	-0.00699454	-0.018091695	-0.000566893	-0.055461341	0	-0.002610004	-0.019477755	-0.074463149	-0.018516809	-0.018516809	-0.056170941	-0.107367311	-0.028703077	-0.054734379	-0.16898543	-0.26723837	-0.005947976	-0.056285494	-0.027208081	-0.040754234	-0.024663207	-0.006372103	-0.002787598	-0.077182527	-0.043510113	-0.027008883	-0.027445818	-0.380652907	-0.036851538	-0.367538687	-0.149112211	-0.053793344	-0.072319375	-1.543508758	-0.083969898	-0.590821648	-0.32732182	0	-0.004372546
Herb_396	������	Tianxianteng	Caulis Aristolochiae	Caulis Aristolochiae|Common Fibraurea|Dutchmanspipe Vine|Fibraurea Recisa|Herba Aristolochiae|Tian Xian Teng|TianXianTeng	-0.000272331	0.00314632	-0.01041086	-0.000110289	0.000318661	-0.002426212	7.93E-05	-0.000802913	0	-0.001255499	0	-3.67E-05	-0.000258761	-0.00192483	0	0	0.004803141	-0.00757624	5.29E-05	-0.000482276	0.004323379	-0.000601289	-0.000379065	0.003729123	-0.000252986	-0.000773407	0.000266157	-3.18E-06	0	-0.000518788	0.000283141	0	-0.00065268	-0.016783286	-0.000850596	-0.012101332	-0.004247853	-0.002060594	-8.16E-05	-0.037116861	-0.000771723	-0.022525737	-0.014537593	0	2.92E-05
Herb_397	������	Tianxianzi	Hyoscyami Semen	Henbane Seed|Hyoscyami Semen|Hyoscyamus Niger|Semen Hyoscyami|Tian Xian Zi|TianXianZi	-0.002226052	0.006103894	-0.026273195	-0.001522835	-0.005541331	-0.003781514	-0.001759026	-0.001987757	-0.000566893	-0.000462998	0	0.000117532	-0.001137404	-0.003307525	0	0	-0.00588288	-0.008228629	0.008437063	-0.00033486	-0.024235209	-0.021490178	0.000272428	0.001368582	-0.000795579	-0.004595512	-0.002171135	-0.001170983	7.10E-05	-0.004955915	-0.003715516	-0.000316981	-0.00073423	-0.057052588	-0.001388729	-0.035395411	-0.018860874	-0.007021661	-0.010411795	-0.071183837	-0.011438541	-0.04328962	-0.031119499	0	-0.000729995
Herb_398	���û�	Tianzhuhuang	Bamusaeconcretiosilicea	Bamusae Concretio Silicea|Concretio Silicea Bambusae|Concretio Silicea Pambusae|Tian Zhu Huang|TianZhuHuang	-0.004886803	0.000784833	-0.088386978	-0.003234818	-0.009587349	-0.02998833	-0.001320835	-0.00598429	-0.001133787	-0.011083558	0	-4.01E-05	-0.007496239	-0.016387111	0	0	-0.022176157	-0.024690162	-0.008193706	-0.013756914	-0.028265346	-0.051704387	-0.003487882	-0.018402322	-0.001101286	0.003309685	0.000118254	-0.001012987	7.10E-05	-0.040673416	-0.009750865	-0.01577444	-0.005806395	-0.145766826	-0.006694817	-0.096883737	-0.045735364	-0.011520029	-0.038171119	-0.714154278	-0.023001682	-0.2032226	-0.396932072	0	-0.001748619
Herb_399	�����	Tianguazi	Melo Semen	Melo Semen|Muskmelon Seed|Semen Cucumis|Tian Gua Zi|TianGuaZi	-0.002498383	0.009153029	-0.027018158	-0.001427057	-0.004865953	-0.005762489	-0.001876729	-0.001783706	-0.000566893	-0.000777106	0	0.000117532	-0.001070859	-0.00170807	0	0	-0.000711147	-0.010086414	0.009311727	-0.00072938	-0.019206664	-0.021337673	-0.000111926	0.007484891	-0.001040078	-0.004752041	-0.002348291	-0.001580483	7.10E-05	-0.004571515	-0.002684514	-0.00024336	-0.00072597	-0.070713621	-0.001035584	-0.03655997	-0.020726954	-0.006228378	-0.008238762	-0.01302482	-0.006410293	-0.003515589	-0.00402149	0	1.94E-05
Herb_400	��˿������	Tiesiweilingxian	Smilax Scodinicaulis C.H. Wrisht?	Radix Smilacis|Smilax Scodinicaulis|Tie Si Wei Ling Xian|TieSiWeiLingXian	-0.003345258	0.011977884	-0.034704033	-0.000909369	-0.002362688	-0.003370553	-0.001189373	-0.001656941	0	-0.000455586	0	0.000171734	-0.003065522	-0.00013626	-0.016047901	-0.016047901	-0.003532301	-0.020174627	0.005163714	-0.002236201	-0.024149601	-0.000261438	-0.004355032	-0.003553154	-0.000848214	-0.001207859	-0.001036748	-0.000985659	7.10E-05	-0.003487753	-0.000338285	-0.002392344	-0.001209273	-0.050984121	-0.000356916	-0.036865386	-0.015313165	-0.005759701	-0.001141247	-0.129346081	-0.00378079	-0.063296825	-0.065627484	0	3.95E-05
Herb_401	����͸�ǲ�	Tiexiantougucao	Herba Clematidis Aethusaefoliae	Herba Clematidis Aethusaefoliae|Tie Xian Tou Gu Cao|TieXianTouGuCao	-0.015859922	-0.033029637	-0.138320322	-0.0067361	-0.034712716	-0.092355863	-0.004841185	-0.014023165	-0.000566893	-0.034983109	0	-0.00147408	-0.011241302	-0.049183093	-0.018516809	-0.018516809	-0.04111071	-0.07227163	-0.015767616	-0.033045925	-0.110325228	-0.144687355	-0.004430371	-0.045392589	-0.015216384	-0.025196795	-0.015969592	-0.003671605	-0.002293989	-0.067165273	-0.029024536	-0.00662295	-0.019537019	-0.222698699	-0.026655854	-0.220231723	-0.080628136	-0.034312554	-0.037811903	-1.027058863	-0.045491652	-0.326267243	-0.190917691	0	-0.002767734
Herb_402	������	Tinglizi	Lepidii Semen Descurainiae Semen	Descurainia Sophia|Lepidium Apetalum|Lepidium Micranthum|Lepidium Virginicum|Pepperweed Seed|Semen Descurainiae|Semen Lepidii|Ting Li Zi|TingLiZi	-0.022535091	-0.019327312	-0.188469717	-0.006060824	-0.025747919	-0.085489842	-0.007336772	-0.010562243	-0.000566893	-0.024713582	0	-0.00069658	-0.013145088	-0.042707109	-0.018516809	-0.018516809	-0.045928241	-0.136591381	0.00290578	-0.028017947	-0.218989783	-0.117433521	-0.005259376	-0.019646772	-0.012777368	-0.023895351	-0.013488303	-0.006621426	-0.000606629	-0.046893321	-0.018416025	-0.018675779	-0.01598284	-0.287080233	-0.014490341	-0.266100025	-0.112967102	-0.034445947	-0.080737846	-0.988576684	-0.06155146	-0.313045922	-0.363926295	0	-0.001862695
Herb_403	ͨ��	Tongcao	Tetrapanacis Medulla	Akebia Quinate|Medulla Tetrapanacis|Ricepaperplant Pith|Tetrapanacis Medulla|Tetrapanax Papyriferus|Tong Cao|TongCao	-0.000544662	0.039225326	-0.094321466	-0.000138475	0.010958601	-0.000192999	0.001557247	-0.008363253	0	0.000713325	0	-2.31E-05	-0.005703267	-0.004172365	-0.256766422	-0.256766422	-0.00010393	-0.018659771	0.006906417	-0.000964553	-0.145032494	-0.003887919	-0.007794428	-0.0078301	-0.000326741	0.001844632	0.003257175	0	0	-0.001569529	0.000880454	-0.0215311	-0.000712141	-0.07248482	-0.003084295	-0.069020945	-0.029475907	0.002844845	0.002803722	-0.037669604	-0.004162876	-0.008829253	-0.043995427	0	0.000329173
Herb_404	����ĸ	Tubeimu	Bolbostemae Paniculati Bulbus	Bolbostemma Paniculatum|Bolbostemma Paniculatum Franquet|Rhizoma Bolbostemmae|Rhizoma Bolbostemmatis|Tu Bei Mu|TuBeiMu	-0.007053085	0.017057334	-0.156419168	-0.002776125	-0.011059406	-0.040600293	-0.001664419	-0.017558656	0	-0.007576621	0	-0.000335354	-0.014356565	-0.020985327	-0.224670619	-0.224670619	-0.025229688	-0.079807407	-0.00112605	-0.008630021	-0.359872719	-0.049395095	-0.011571713	-0.02646802	-0.006898908	-0.004494391	-0.003084987	-0.002384397	-0.001111692	-0.012158395	-0.021852319	-0.040969351	-0.005292336	-0.246109586	-0.016045173	-0.16003731	-0.061803944	-0.010325562	-0.03166797	-0.445130395	-0.023262853	-0.080809789	-0.112995436	0	-0.00060604
Herb_405	������	Tufuling	Smilacis Glabrae Rhixoma	Glabrous Greenbrier Rhizome|Rhizoma Smilacis Glabrae|Smilacis Glabrae Rhixoma|Smilax Glabra|Tu Fu Ling|TuFuLing	-0.019738231	-0.010247746	-0.194680267	-0.005838897	-0.033278185	-0.099667833	-0.007713473	-0.011709883	-0.000566893	-0.073983836	0	-0.001261696	-0.018388169	-0.049909446	-0.034564711	-0.034564711	-0.045053352	-0.106606849	-0.010976997	-0.035030388	-0.123055097	-0.107056176	-0.006729067	-0.030823406	-0.015196929	-0.030560185	-0.011080857	-0.004168581	-0.00128717	-0.070077927	-0.021018507	-0.023468601	-0.013988043	-0.315632304	-0.02123921	-0.278511831	-0.114415507	-0.031882104	-0.044965397	-1.155926895	-0.062189333	-0.404945208	-0.380731801	0	-0.002144439
Herb_406	����Ƥ	Tujingpi	Pseudolaricis Cortex	Chinense Golden Larch Bark|Cortex Pseudolaricis|Golden Larch Bark|Pseudolaricis Cortex|Tu Jing Pi|TuJingPi	-0.003562824	0.006083708	-0.049264297	-0.000842873	-0.005839509	-0.035079543	-0.00199585	-0.003843597	0	-0.01117162	0	-6.18E-05	-0.003185822	-0.0146573	-0.016047901	-0.016047901	-0.00121243	-0.019660887	-0.00305164	-0.003208222	-0.098543147	-0.019384221	-0.002366722	-0.004219013	-0.003475223	-0.005442785	-0.003595762	-0.001744739	0	-0.009700935	-0.006442175	-0.01732618	-0.001987926	-0.048649814	-0.002575841	-0.058405463	-0.02763347	-0.006294132	-0.006114333	-0.249363173	-0.01473867	-0.06877157	-0.095030687	0	-0.000139008
Herb_407	��˿��	Tusizi	Cuscutae Semen	Cuscuta Chinensis|Cuscutae Semen|Dodder Seed|Semen Cuseutae|Tu Si Zi|TuSiZi	-0.009445903	0.004180149	-0.12020524	-0.005262508	-0.018829913	-0.058921157	-0.002765996	-0.006068348	-0.000566893	-0.023912035	0	-0.001180989	-0.009284312	-0.022949367	-0.018516809	-0.018516809	-0.021491151	-0.053508976	-0.005566572	-0.024448832	-0.022097717	-0.045770338	-0.00461281	-0.013522789	-0.011838891	-0.015947316	-0.008420933	-0.002911812	-0.001103929	-0.026886731	-0.010994808	-0.008773363	-0.012159642	-0.164262002	-0.019103981	-0.17886255	-0.071166969	-0.020551335	-0.017977256	-0.543132416	-0.030518141	-0.209072753	-0.157110706	0	-0.001876612
Herb_408	������	Waleng	Arcae Concha	Arc Shell|Arcae Concha|Blood Clam Shell|Concha Arcae|Wa Leng Zi|WaLengZi	0	0	0	0	0	0	0	0	0	0	0	0	0	0	0	0	0	0	0	0	0	0	0	0	0	0	0	0	0	0	0	0	0	0	0	0	0	0	0	-0.012345679	0	0	-0.012345679	0	0
Herb_409	����	Wasong	Cotyledon Fimbriata Turcz.	Fimbriae Orostachys|Herba Orostachyos|Wa Song|WaSong	-0.007052309	-0.007003111	-0.095156777	-0.003793646	-0.015756633	-0.054914255	-0.002657884	-0.004262952	-0.000566893	-0.021983043	0	-0.001358405	-0.008345497	-0.027239685	-0.018516809	-0.018516809	-0.028070294	-0.042363459	-0.00596421	-0.020586493	-0.067212787	-0.06044452	-0.002914809	-0.016557244	-0.011770566	-0.013965695	-0.005844184	-0.002858132	-0.000938778	-0.042906417	-0.011305601	-0.011457436	-0.011643373	-0.143360832	-0.013019342	-0.149578087	-0.057509159	-0.022278522	-0.023107233	-0.598657736	-0.031315804	-0.226633046	-0.139475316	0	-0.002093789
Herb_410	��������	Wangbuliuxing	Vaccariae Semen	Cowherb Seed|Vaccaria Pyramidata|Vaccaria Segetalis|Vaccariae Semen|Wang Bu Liu Xing|WangBuLiuXing	-0.009611431	-0.002406357	-0.083410099	-0.006290812	-0.038509265	-0.04836076	-0.006363725	-0.003548485	0	-0.058207307	0	-0.000270795	-0.004921131	-0.024895122	-0.018516809	-0.018516809	-0.016228537	-0.040701167	0.000683126	-0.020518562	-0.07846505	-0.051888423	-0.001101657	-0.005871804	-0.007627753	-0.013952549	-0.012196753	-0.002366261	-0.000848331	-0.025831442	-0.025871441	-0.006002431	-0.007735614	-0.135747237	-0.009807723	-0.129985577	-0.051336568	-0.020113204	-0.029274025	-0.381754577	-0.03133779	-0.199742642	-0.073119259	0	-0.001231646
Herb_411	������	Weilingxian	Radix Clematidis	Chinese Clematis|Clematis Chinensis|Clematis Root|Radix Clematidis|Wei Ling Xian|WeiLingXian	-0.008311244	-0.000803367	-0.092065436	-0.00310209	-0.01279714	-0.02783307	-0.003847683	-0.005405624	-0.000566893	0.000354769	0	-0.000146125	-0.006553642	-0.006627522	-0.032095803	-0.032095803	-0.041833348	-0.066716176	0.014309991	-0.005608499	-0.103218588	-0.075258408	-0.002882428	-0.015145772	-0.014682592	-0.008397624	-0.004835663	-0.003826321	0.000429919	-0.010931179	-0.012297137	-0.002912164	-0.005921075	-0.335866015	-0.002631424	-0.108735572	-0.057415358	-0.013876298	-0.027536905	-0.547302482	-0.029147822	-0.088972165	-0.373093158	0	-0.000564789
Herb_412	ί���	Weilingcai	Potentillae Chinensis Herba	Chinese Cinquefoil|Chinese Cinquefoil Herb|Potentilla Chinensis|Potentillae Chinensis Herba|Wei Ling Cai|WeiLingCai	-0.017641405	0.004894157	-0.208828621	-0.009152134	-0.026106995	-0.120720925	-0.005021632	-0.016658661	0	-0.0393669	0	-0.002777455	-0.016230932	-0.060530343	-0.018516809	-0.018516809	-0.039863064	-0.070857063	-0.005346988	-0.02827644	-0.547622461	-0.138880027	-0.007677312	-0.034300998	-0.027220393	-0.03456032	-0.015375524	-0.005628499	-0.002774683	-0.067431212	-0.025619482	-0.007825229	-0.016839041	-0.280295656	-0.030091642	-0.324942225	-0.124899306	-0.043090232	-0.056869418	-0.958083819	-0.068790253	-0.369813751	-0.096714857	0	-0.002977652
Herb_413	����ݮ	Wulianmei	Cayratiae Japonicae Herba	Cayratiae Japonicae Herba|Wu Lian Mei|WuLianMei	-0.006324063	-0.010519801	-0.085777203	-0.0037294	-0.015844944	-0.065208202	-0.002152859	-0.007797467	0	-0.014488204	0	-0.001002544	-0.006226414	-0.020519797	-0.016047901	-0.016047901	-0.01651234	-0.040457158	-0.00345988	-0.020550246	-0.120108124	-0.070792907	-0.005206809	-0.014838245	-0.009197258	-0.015794883	-0.007163855	-0.002626566	-0.001303572	-0.02269609	-0.01296575	-0.002788746	-0.010806337	-0.119258592	-0.014902209	-0.136475858	-0.066283169	-0.022252092	-0.022423384	-0.524149928	-0.030511432	-0.181347593	-0.095363124	0	-0.000809937
Herb_414	��÷	Wumei	Mume Fructus	Japanese Apricot|Mume Fructus|Prunus Mume|Wu Mei|WuMei	-0.016839665	0.001393348	-0.144671168	-0.006729622	-0.023416652	-0.071625975	-0.003852985	-0.009329241	-0.000566893	-0.016574359	0	-0.001324467	-0.013361647	-0.033215485	-0.018516809	-0.018516809	-0.049928009	-0.052289842	0.003262621	-0.025293342	-0.156228385	-0.151771993	-0.003586046	-0.031091762	-0.011705912	-0.022606777	-0.009820385	-0.006721353	-0.001503311	-0.043684095	-0.018472736	-0.002072473	-0.014521829	-0.246367987	-0.014972434	-0.21102442	-0.087505893	-0.034173512	-0.038581838	-0.906247451	-0.053155958	-0.317371018	-0.28821827	0	-0.002696887
Herb_415	��ҩ	Wuyao	Linderae Radix	Combined Spicebush|Combined Spicebush Root|Lindera Aggregata|Lindera Aggregate|Lindera Strychnifolia|Linderae Radix|Wu Yao|WuYao	-0.014791261	-0.017476544	-0.123538567	-0.005768657	-0.025660357	-0.051974013	-0.006762517	-0.00677107	-0.000566893	-0.01177278	0	-0.000579222	-0.00810508	-0.026889643	-0.050612612	-0.050612612	-0.011250459	-0.110973009	0.009949277	-0.023623555	-0.046320338	-0.077599073	-0.003597667	0.00252329	-0.012073233	-0.018647977	-0.010672538	-0.004004754	-0.000875059	-0.03281692	-0.015614447	-0.003487191	-0.011047968	-0.408265471	-0.011744406	-0.169282936	-0.087393087	-0.025234082	-0.029834142	-0.944690815	-0.04820457	-0.363254296	-0.473459112	0	-0.002071859
Herb_416	�޻���	Wuhuanzi	Sapindi Mukorossi Semen	Chinese Soapberry Seed|Sapindi Mukorossi Semen|Sapindus Mukorossi|Wu Huan Zi|WuHuanZi	-0.00776262	0.02218018	-0.086913513	-0.002185874	-0.00895417	-0.015517557	-0.003696336	-0.003319474	0	-0.002298693	0	0.000285135	-0.01093827	-0.009009901	-0.160479014	-0.160479014	-0.001656628	-0.046255023	0.010474002	-0.007525014	-0.037983285	-0.042127694	-0.003979525	-0.009895146	-0.003254885	-0.00425658	-0.004429947	-0.001602648	0.000142086	-0.008938952	-0.010818401	-0.005005553	-0.001529755	-0.123331861	-0.002184676	-0.096796802	-0.041959826	-0.005855131	-0.005210038	-0.057270568	-0.014687413	-0.030212413	-0.020910725	0	-0.000307756
Herb_417	�޻���Ƥ	Wuhuanzipi	Sapindi Mukorossiperic Arpium	Chinese Soapberry Fruit|Chinese Soapberry Peel|Sapindi Mukorossiperic Arpium|Sapindus Mukorossi|Wu Huan Zi Pi|WuHuanZiPi	-0.01051556	0.010582008	-0.124984538	-0.00384486	-0.015344368	-0.028323895	-0.003056917	-0.005015638	0	-0.01786892	0	-0.00049782	-0.014664852	-0.022651744	-0.178995823	-0.178995823	-0.014304197	-0.055820269	-0.001632659	-0.025400949	-0.040971939	-0.064741561	-0.005864721	-0.02560409	-0.010334868	-0.012832357	-0.005963262	-0.001806898	-0.001280067	-0.02911067	-0.01553508	-0.008261275	-0.007644744	-0.171568948	-0.013508114	-0.149341611	-0.065429397	-0.016564842	-0.006861285	-0.397207289	-0.022558675	-0.193189832	-0.058698694	0	-0.001778372
Herb_418	������	Wuzhuyu	Evodiae Fructus	Evodia Rutaecarpa|Evodiae Fructus|Medcinal Evodia Fruit|Tetradium Ruticarpum|Wu Zhu Yu|WuZhuYu	-0.033634145	-0.041999925	-0.30194455	-0.009688376	-0.044209864	-0.121911661	-0.011349893	-0.02096358	-0.001133787	-0.090041403	0	-0.000956141	-0.01626007	-0.051043949	-0.098756316	-0.098756316	-0.069352914	-0.252647536	-0.025959029	-0.053217921	-0.652223454	-0.141369018	-0.009347284	-0.036612574	-0.018436338	-0.039752225	-0.014647324	-0.007821128	-0.000684996	-0.06263631	-0.038102396	-0.006717634	-0.023592508	-1.667427927	-0.024162628	-0.390160271	-0.171881306	-0.054558702	-0.063932321	-2.548348977	-0.094126376	-0.835606927	-1.432182468	0	-0.005058571
Herb_419	��ͩ��	Wutongzi	Semen Firmianae	Firmiana Simplex|Phoenix Tree Seed|Semen Firmianae|Wu Tong Zi|WuTongZi	-0.006032012	0.002647834	-0.020118376	-0.000698859	-0.004390328	-0.00362457	-0.001354152	-0.0026686	0	0.00135165	0	0.000150214	-0.002198473	-0.001960059	0	0	-0.005365228	-0.009594459	0.006178825	-0.002371291	-0.021925019	-0.020545306	0.001058442	0.00425623	-0.000876591	-0.004187375	-0.001709171	-0.001977312	0.000287834	-0.007724194	-0.007350816	-6.17E-05	-0.001129863	-0.081850654	0.000230515	-0.022139987	-0.01706954	-0.009190985	-0.007247802	-0.087264266	-0.002717613	0.012698518	-0.032617634	0	-0.000119361
Herb_420	�屶��	Wubeizi	Galla Chinensis	Chinese Gall|Chinese Nutgall|Galla Chinensis|Wu Bei Zi|WuBeiZi	-0.000213298	7.03E-05	-0.014108003	-0.001316275	-0.003326899	-0.003811291	-0.000596171	-0.000207449	0	-0.000979547	0	-1.73E-05	-0.000259652	-0.003434246	0	0	-0.002686604	-0.001639609	-0.001187777	-0.00011998	-0.000930899	-0.0328547	-0.000113127	-0.000648198	-0.000189068	-0.001383419	-0.000769203	-0.000400168	0.000145748	-0.004862651	-0.002064284	-0.000135352	-0.000811657	-0.013184272	-0.00070217	-0.019114421	-0.008806137	-0.00221056	-0.007328334	-0.06176066	-0.008777379	-0.009612484	-0.030475	0	-0.000194485
Herb_421	������	Xiheliu	Tamaricis Cacumen	Cacumen Tamaricis|Chinese Tamarisk Twig|Tamaricis Cacumen|Xi He Liu|XiHeLiu	-0.022554029	0.006446228	-0.213659817	-0.008711391	-0.033638417	-0.109563188	-0.011033325	-0.015327414	-0.000566893	-0.027511617	0	-0.000888652	-0.014415262	-0.049286092	-0.018516809	-0.018516809	-0.032589388	-0.180720898	0.025064197	-0.034549466	-0.446144597	-0.145035444	-0.009146916	-0.002817655	-0.025692577	-0.028970057	-0.015843623	-0.01058145	-0.000723804	-0.047512957	-0.032296352	-0.004260975	-0.017597935	-0.372687342	-0.016415445	-0.323953425	-0.125968918	-0.041584153	-0.04318429	-0.955559927	-0.088358654	-0.334928119	-0.386119129	0	-0.002838277
Herb_422	���컨	Xihonghua	Croci Stigma	Croci Stigma|Crocus Sativus|Saffron|Stigma Croci|Xi Hong Hua|XiHongHua	-0.019653173	-0.011055291	-0.13208005	-0.006698561	-0.02935167	-0.089586629	-0.007439164	-0.008273258	-0.000566893	-0.054019474	0	-0.000885899	-0.012234151	-0.035425305	-0.018516809	-0.018516809	-0.020860136	-0.103105075	0.00573594	-0.032176208	-0.107454522	-0.131175849	-0.002054429	-0.015540994	-0.024227557	-0.025832979	-0.014474204	-0.004961336	-0.001036549	-0.037900896	-0.018569064	-0.011313606	-0.017439201	-0.349266741	-0.016659177	-0.216412252	-0.092864355	-0.03403565	-0.04864755	-0.970282672	-0.054813775	-0.27327604	-0.34281089	0	-0.002137461
Herb_423	�����	Xiyangshen	Panacis Quinquefolii Radix	American Ginseng|Panacis Quinquefolii Radix|Panax Quinquefolium|Panax Quinquefolius|Xi Yang Shen|XiYangShen	-0.025339073	0.029866083	-0.20684155	-0.008951947	-0.031201974	-0.071090042	-0.010480985	-0.016600004	-0.000566893	-0.022525292	0	0.000195901	-0.01217133	-0.024962814	-0.096287408	-0.096287408	-0.021927902	-0.196994005	0.013531539	-0.027212679	-0.325557247	-0.035775343	-0.018655391	-0.000997869	-0.022575619	-0.014191306	-0.01205692	-0.007034749	0.000437243	-0.020377882	-0.011161737	-0.031945828	-0.006478579	-0.511063017	-0.007923837	-0.258506562	-0.09370526	-0.01820114	-0.01599169	-1.188575702	-0.040233938	-0.541042237	-0.67916854	0	-0.001151999
Herb_424	�gݲ��	Xixiancao	Siegesbeckiae Herba	Herba Siegesbeckiae|Siegesbeckia Orientalis|Siegesbeckia Pubescens|Siegesbeckiae Herba|Xi Xian Cao|XiXianCao	-0.001959901	0.018004182	-0.083693332	-0.001420483	-0.00124524	-0.012014881	-7.91E-05	-0.007527516	0	-0.009798489	0	-4.04E-05	-0.001545687	-0.015785852	-0.048143704	-0.048143704	-0.009617016	-0.025131238	-0.003808875	-0.003423993	-0.337234195	-0.036092471	-0.0059637	-0.013583022	-0.001143593	-0.002135836	0.000515648	-2.11E-05	-9.41E-05	-0.005119045	1.37E-05	-0.012397316	-0.001463222	-0.066855697	-0.002851808	-0.077854857	-0.028135397	-0.001393228	0.002195131	-0.225535532	-0.00627872	-0.067294636	-0.063248377	0	-5.76E-05
Herb_425	ϸ��	Xixin	Asari Radix Et Rhizoma	Asari Radix Et Rhizoma|Asarum|Asarum Heterotropoides|Asarum Sieboldii|Herba Asari |Manchurian Wildginger|Xi Xin|XiXin	-0.027578278	-0.051693885	-0.164453849	-0.006533676	-0.028222153	-0.088003231	-0.010730919	-0.008175498	-0.001133787	-0.015187832	0	-0.000446645	-0.011902116	-0.017828183	-0.032095803	-0.032095803	-0.016206795	-0.224674897	-0.011082724	-0.021028833	-0.120897289	-0.044246646	-0.009529779	-0.000783537	-0.017905273	-0.012806116	-0.014576527	-0.007968576	0.000694687	-0.019926402	-0.021633847	-0.010772435	-0.015066317	-1.17744736	-0.009385126	-0.262472532	-0.122563515	-0.027765428	-0.039745077	-2.244483418	-0.073109887	-0.585550243	-1.587300605	0	-0.001506413
Herb_426	�Ŀݲ�	Xiakucao	Prunellae Spica	Common Selfheal|Common Selfheal Fruit-Spike|Prunella Vulgaris|Prunellae Spica|Spica Prunellae|Xia Ku Cao|XiaKuCao	-0.027701292	-0.022478582	-0.265301583	-0.012553759	-0.050853563	-0.148138146	-0.00914558	-0.014849013	-0.000566893	-0.04394744	0	-0.00206071	-0.016840685	-0.069642248	-0.115267138	-0.115267138	-0.067758008	-0.135998228	-0.006094173	-0.051577012	-0.264910998	-0.220254588	-0.009385947	-0.026405474	-0.034021788	-0.04053233	-0.024450122	-0.007705059	-0.001098422	-0.068102732	-0.040885667	-0.030276875	-0.022956521	-0.370404528	-0.035665887	-0.392717331	-0.160962775	-0.04299824	-0.075765226	-1.235291153	-0.0885974	-0.468030813	-0.246118735	0	-0.003154747
Herb_427	������	Xiatianwu	Corydalis Decumbens(Thunb.)Pers.	Corydalis Amabilis|Corydalis Decumbens|Decumbent Corydalis|Decumbent Corydalis Tuber|Rhizoma Corydalis Decumbentis|Xia Tian Wu|XiaTianWu	-0.007207796	-0.005919357	-0.027684459	-0.001998707	-0.00307649	-0.015709741	-0.000480774	-0.003817201	-0.000566893	-0.002745873	0	-6.34E-05	-0.00145088	-0.006306579	0	0	0.016024331	-0.020970244	-0.004022752	-0.003571343	0.007999986	-0.020024396	-3.21E-05	0.014815612	0.001658376	-0.003128511	-0.000799166	1.74E-05	0	-0.007239956	-0.004171121	-0.002562083	-0.001852477	-0.542673317	-0.001962911	-0.02898272	-0.014078182	-0.002883395	-0.005855446	-0.307165475	-0.02630603	-0.169644395	-0.140118356	0	-0.000175561
Herb_428	�ɺײ�	Xianhecao	Agrimonia Eupatoria	Agrimonia Eupatoria|Agrimonia Pilosa|Agrimonia Pilosa Ledeb|Hairyvein Agrimony|Herba Agrimoniae|Japanese Argimonia|Xian He Cao|XianHeCao	-0.019484536	-0.033164026	-0.217082235	-0.012889673	-0.044128884	-0.159490497	-0.006953409	-0.017639122	0	-0.056321791	0	-0.003183226	-0.018057724	-0.063651756	-0.034564711	-0.034564711	-0.0428288	-0.117614336	-0.013841668	-0.045562778	-0.155531696	-0.175478426	-0.007966917	-0.051096927	-0.036311743	-0.040234477	-0.021916133	-0.005837347	-0.001795972	-0.072361331	-0.033297112	-0.012277072	-0.025227877	-0.336380917	-0.037865638	-0.370397886	-0.143103098	-0.051438042	-0.071350865	-1.422675295	-0.092905321	-0.473942229	-0.287462765	0	-0.003405575
Herb_429	��é	Xianmao	Curculiginis Rhizome	Common Cruculigo|Common Cruculigo Rhizome|Curculiginis Rhizome|Curculigo Orchioides|Xian Mao|XianMao	-0.010244365	0.017436493	-0.129041524	-0.002123018	-0.014768473	-0.01998794	-0.004432898	-0.007415212	-0.000566893	-0.010818186	0	-0.000131104	-0.012193961	-0.007947305	-0.096287408	-0.096287408	-0.014788806	-0.08431323	0.003601295	-0.015052968	-0.0851529	-0.031054516	-0.011373484	0.005154543	-0.00397805	-0.006777327	-0.002372511	-0.001903103	7.10E-05	-0.012140492	-0.020132578	-0.026943617	-0.004548126	-0.168339407	-0.006423943	-0.128679532	-0.063845039	-0.011184736	-0.005946139	-0.494621738	-0.017487131	-0.112381386	-0.25139697	0	-0.000320289
Herb_430	���Ҳ�	Xiantaocao	Veronicae Peregrinae Herba	Purslane Speedwell Herb|Veronica Peregrina|Veronicae Peregrinae Herba|Xian Tao Cao|XianTaoCao	-0.002104379	-0.007380587	-0.040752307	-0.001893598	-0.00834017	-0.026828285	-0.001061131	-0.000689313	-0.000566893	-0.00927218	0	-0.000490955	-0.004677214	-0.014409716	0	0	-0.011661585	-0.016191155	-0.005307558	-0.016139952	-0.007207325	-0.056954428	-0.00061542	-0.004943139	-0.005291036	-0.008560034	-0.003027896	-0.001622941	-9.41E-05	-0.014105717	-0.004805408	-0.005316399	-0.006321939	-0.050625818	-0.008835789	-0.072608938	-0.030611903	-0.009045259	-0.01346143	-0.258961351	-0.013764599	-0.055564919	-0.049998131	0	-0.000519226
Herb_431	��˼��	Xiangsizi	Abrus Precatorius L.	Abrus Precatorius|Coralhead Plant|Coralhead Plant Seed|Xiang Si Zi|XiangSiZi	-0.005347362	0.016994203	-0.118188728	-0.003587259	-0.022397065	-0.051355373	-0.003453318	-0.00535839	0	-0.018322751	0	-0.00032878	-0.006958618	-0.018782132	-0.032095803	-0.032095803	-0.014551398	-0.035315464	-0.004919476	-0.024506276	-0.099236723	-0.056374224	-0.004649141	0.000694568	-0.007278702	-0.010763689	-0.003960627	-0.002040265	-4.25E-05	-0.01629163	-0.014250313	-0.020068776	-0.008339384	-0.212869039	-0.013522238	-0.138554417	-0.063850372	-0.011657896	-0.018657918	-0.429541398	-0.024901797	-0.213630466	-0.139864882	0	-0.000742032
Herb_432	�㸽	Xiangfu	Cyperi Rhizoma	Cyperi Rhizoma|Cyperus Rotundus|Nutgrass Galingale|Rhizoma Cyperi|Xiang Fu|XiangFu	-0.021492948	-0.004000121	-0.30302863	-0.008840612	-0.038906459	-0.115639994	-0.005361775	-0.017666267	-0.000566893	-0.061319795	0	-0.001622927	-0.01592134	-0.068762671	-0.114804218	-0.114804218	-0.046203837	-0.108833882	-0.01755704	-0.051233941	-0.235894891	-0.215406952	-0.019643449	-0.032508627	-0.019225919	-0.031963917	-0.016012592	-0.004978437	-0.000925946	-0.066893023	-0.025510676	-0.026558783	-0.027995656	-0.389229568	-0.036922823	-0.394160346	-0.159918052	-0.040950999	-0.058715475	-1.539242475	-0.079205352	-0.549692569	-0.444266465	0	-0.002950626
Herb_433	���Ƥ	Xiangjiapi	Cortex Periplocae Radicis	Chinese Silkvine Bark|Cortex Periplocae Radicis|Periploca Sepium|Xiang Jia Pi|XiangJiaPi	-0.014194714	0.038012464	-0.19986464	-0.00429398	0.012709351	-0.046935913	-0.001805682	-0.014460046	-0.001133787	-0.018778933	0	0.000187392	-0.008236615	-0.029348075	-0.192574816	-0.192574816	-0.03973781	-0.107613622	0.013499053	-0.011844087	-0.419834975	-0.049504489	-0.01471715	-0.007976046	-0.009400552	-0.009037633	0.000569173	-0.002529789	0.000213129	-0.01866504	-0.00902515	-0.027311724	-0.00394063	-0.318726073	-0.009414724	-0.22370624	-0.086259349	-0.009989235	-0.02112436	-0.541533833	-0.029681937	-0.221100893	-0.131979066	0	0.000198113
Herb_434	��é	Xiangmao	Cymbopon Citratus(D C.) Stapf	Cymbopon Citratus|Lemongrass Herb|Xiang Mao|XiangMao	-0.009183062	-0.017519541	-0.084442011	-0.003782589	-0.025553978	-0.045490527	-0.003381486	-0.004577728	0	-0.015128756	0	-0.000601588	-0.005295604	-0.022461842	0	0	-0.025637581	-0.054711155	-0.003916711	-0.024905725	-0.169562472	-0.109699539	-0.000782725	-0.015831386	-0.007528008	-0.013186114	-0.010108208	-0.00211396	5.16E-05	-0.021101872	-0.014857007	-0.010580732	-0.010439117	-0.1214319	-0.01342771	-0.14323669	-0.052496648	-0.015063086	-0.028649683	-0.559376507	-0.02881876	-0.117721839	-0.218148511	0	-0.000831937
Herb_435	��޸	Xiangru	Moslae Herba	Chinese Mosla Herb|Elsholtzia Splendens|Haichow Elsholtzia|Hedyotis Chrysoticha|Moslae Herba|Xiang Ru|XiangRu	-0.045964486	-0.057861648	-0.291197831	-0.015257126	-0.064964596	-0.197153551	-0.013745363	-0.044083094	-0.00170068	-0.054594336	0	-0.002264635	-0.027059056	-0.072917544	-0.018516809	-0.018516809	-0.051483724	-0.215815345	-0.02032444	-0.054769494	-0.245760992	-0.206552028	-0.008700186	-0.042160076	-0.030954909	-0.050202034	-0.029642425	-0.010925003	-0.001974825	-0.090642453	-0.056840696	-0.024858558	-0.031913396	-0.915300221	-0.045013345	-0.498582881	-0.203109216	-0.070778147	-0.09547275	-2.334062556	-0.14024198	-0.642094284	-0.929316293	0	-0.004046055
Herb_436	����	Xiangyuan	Citri Fructus	Citri Fructus|Citrus Medica Limonum|Xiang Yuan|XiangYuan	-0.011851998	0.00168886	-0.054239064	-0.002998836	-0.006799069	-0.02772342	-0.002698862	-0.006302721	0	-0.00881069	0	-0.000151185	-0.006050181	-0.011911218	0	0	-0.01390133	-0.053694477	-0.004605681	-0.008836753	-0.117857154	-0.077057412	-0.002506373	-0.0100625	-0.005212591	-0.006894817	-0.002953175	-0.00091707	5.16E-05	-0.008397707	-0.00695091	-0.004996449	-0.00422583	-0.107640292	-0.00078519	-0.087184751	-0.04473269	-0.006261818	-0.011633493	-0.704937004	-0.021247307	-0.157409067	-0.439818378	0	-0.000192273
Herb_437	С����	Xiaohuixiang	Foeniculi Fructus	Common Fennel|Fennel Fruit|Foeniculi Fructus|Fructus Foeniculi|Xiao Hui Xiang|XiaoHuiXiang	-0.016079148	0.002390016	-0.076637158	-0.003350045	-0.014799273	-0.018374472	-0.003936057	-0.005333471	-0.00170068	-0.002416591	0	3.08E-05	-0.004757629	-0.010290204	0	0	-0.028851437	-0.057529692	0.009955307	-0.008189962	-0.087034647	-0.05946303	-0.001997224	0.007471536	-0.003663646	-0.011258512	-0.004595663	-0.003472167	0.000433581	-0.016631571	-0.011385134	-0.003095575	-0.004881563	-0.336408237	-0.004581962	-0.10875504	-0.060991368	-0.01151757	-0.024975768	-0.697415002	-0.022915817	-0.19611922	-0.42475569	0	-0.000256318
Herb_438	С��	Xiaoji	Herba Cirsii	Cirsium Setosum|Common Cephalanoplos Herb|Herba Cirsii|Setose Thistle|Xiao Ji|XiaoJi	-0.011528921	-0.017165547	-0.099820533	-0.004496168	-0.025365034	-0.044351543	-0.00300235	-0.005907786	-0.000566893	-0.027849554	0	-0.0006596	-0.006789226	-0.031360964	-0.018516809	-0.018516809	-0.026403243	-0.055852298	-0.010039336	-0.024574684	-0.128861182	-0.111885549	-0.00237962	-0.024567562	-0.010987221	-0.017289939	-0.009631951	-0.001598086	-0.001103929	-0.042168488	-0.014357697	-0.003830196	-0.009577784	-0.160920457	-0.017247478	-0.14109698	-0.051158951	-0.017804768	-0.021837124	-0.637180404	-0.028073307	-0.245412364	-0.138390342	0	-0.001887493
Herb_439	Сͨ��	Xiaotongcao	Stachyurimedulla Helwingiaemedulla	Medulla Helwingiae|Medulla Stachyuri|Xiao Tong Cao|XiaoTongCao	-0.003108343	0.026227714	-0.114866435	-0.001914727	-0.000306037	-0.030928707	0.000489148	-0.007847783	0	-0.010624989	0	-0.000826155	-0.008234452	-0.016757688	-0.227139527	-0.227139527	-0.012677305	-0.025800512	-0.000393596	-0.018472667	-0.154091652	-0.050966006	-0.006909747	-0.019264355	-0.006248227	-0.006245755	-0.001847931	-0.000875506	-0.001084526	-0.020417852	-0.004655087	-0.008087183	-0.007016397	-0.124407448	-0.010649345	-0.119385278	-0.048464865	-0.010042426	-0.011289189	-0.334741659	-0.020083098	-0.169865695	-0.082138527	0	-0.001261268
Herb_440	ޯ��	Xiebai	Allium Azureum Ledeb.	Allium Chinense|Allium Macrostemon|Bulbus Allii Macrostemi|Xie Bai|XieBai	-0.027392696	-0.020017002	-0.193429079	-0.008973876	-0.050666029	-0.09809985	-0.008556877	-0.014527389	-0.001133787	-0.038869451	0	-0.00112083	-0.018067466	-0.04060894	-0.050612612	-0.050612612	-0.025491392	-0.152930306	-0.007523659	-0.037335755	-0.15767102	-0.066999022	-0.007400499	-0.014447411	-0.015994932	-0.026537186	-0.01980985	-0.004394509	-0.00079303	-0.055939139	-0.033010508	-0.01932726	-0.014310322	-0.439730531	-0.019272748	-0.267698891	-0.112944023	-0.033766349	-0.049920527	-1.354321877	-0.059275042	-0.339858596	-0.703759512	0	-0.002464305
Herb_441	����	Xinyi	Magnoliae Flos	Biond Magnolia Flower|Magnoliae Flos|Xin Yi|XinYi	-0.027752627	-0.042155091	-0.123913081	-0.005973466	-0.027578643	-0.058350366	-0.009238684	-0.027972977	-0.001133787	-0.018973983	0	-8.62E-05	-0.006361955	-0.012083766	-0.016047901	-0.016047901	-0.007858334	-0.198944002	-0.011952957	-0.018952237	-0.116701512	-0.050994622	-0.012809814	0.00250392	-0.008124855	-0.008613133	-0.011675129	-0.005122211	0.000788796	-0.016554388	-0.014037015	-0.000389317	-0.008576061	-1.051727836	-0.003632846	-0.186347367	-0.087214948	-0.017322624	-0.018935813	-1.813540137	-0.051465058	-0.635963888	-1.249215844	0	-0.000819989
Herb_442	�쳤��	Xuchangqing	Radix Cynanchi Paniculati	Cynanchum Paniculatum|Paniculate Swallowwort|Radix Cynanchi Paniculati|Xu Chang Qing|XuChangQing	-0.011520077	-0.01474701	-0.113203742	-0.003214957	-0.009495051	-0.035241262	-0.004642642	-0.007112897	-0.000566893	0.002599672	0	1.98E-05	-0.004663842	-0.007916547	-0.032095803	-0.032095803	-0.021471963	-0.093062263	0.014901706	-0.005648367	-0.065332023	-0.06166982	-0.004289071	0.001300158	-0.014363325	-0.007585158	-0.005544305	-0.003803656	0.000287834	-0.013973019	-0.009395411	-0.012494649	-0.00643277	-0.237723634	-0.002967093	-0.127416467	-0.06380003	-0.014212629	-0.029746587	-0.734591808	-0.040372543	-0.149026721	-0.512969195	0	-0.000539447
Herb_443	����	Xuduan	Dipsaci Radix	Dipsaci Radix|Dipsacus Asperoids|Dipsacus Japonicus|Himalaya Teasel|Himalayan Teasel Root|Japanese Teasel|Xu Duan|XuDuan	-0.001788887	0.010110342	-0.03528414	-0.000840813	-0.001350641	-0.006061988	-0.000475906	-0.001392215	0	-0.000950328	0	-3.47E-05	-0.000999062	-0.002810446	0	0	-0.004267153	-0.026745234	0.002915808	-0.003308029	-0.099235315	-0.004598081	-0.003994339	0.001870507	-0.001369339	-0.001973636	8.46E-05	-0.000322703	0	-0.0022842	-0.00047458	-0.012480977	-0.001183314	-0.126895209	-0.001817968	-0.041506231	-0.015249378	-0.001780962	-0.008625474	-0.170897836	-0.006276396	-0.086230033	-0.103312391	0	-0.000151902
Herb_444	��ݸ�	Xuancaogen	Hemerocallis Radix	Daylily Root|Hemerocallis Fulva|Hemerocallis Radix|Xuan Cao Gen|XuanCaoGen	-0.007936114	0.000298286	-0.060311942	-0.004730169	-0.012628731	-0.046375151	-0.002062955	-0.004528939	0	-0.003692574	0	-0.000373655	-0.004520612	-0.012297018	0	0	-0.006200225	-0.038362103	0.000278365	-0.012861019	-0.060865096	-0.05461083	-0.002799759	-0.008532536	-0.006951113	-0.008175897	-0.007856922	-0.002883031	5.16E-05	-0.008926385	-0.011342986	-0.01057285	-0.006362912	-0.073121284	-0.007791255	-0.106578848	-0.03674583	-0.014126717	-0.019829829	-0.389221132	-0.039511712	-0.13148722	-0.117464459	0	-0.001295833
Herb_445	����	Xuanshen	Figwort Root	Figwort Root|Radix Scrophulariae|Scrophularia Buergeriana|Scrophularia Ningpoensis|Xuan Shen|XuanShen	-0.007268027	-0.009633556	-0.102582514	-0.003390867	-0.01494817	-0.031817038	-0.002715705	-0.01068603	-0.000566893	-0.027214001	0	-0.000152092	-0.008511186	-0.026900449	-0.016047901	-0.016047901	-0.032392971	-0.082116838	0.002784065	-0.009471876	-0.203266878	-0.168025813	-0.002685151	-0.02683181	-0.004072112	-0.011129134	-0.00645308	-0.000855774	-8.18E-05	-0.016152531	-0.01459181	-0.041772512	-0.006657114	-0.135443085	-0.013093206	-0.131934358	-0.060650897	-0.010494346	-0.022107457	-0.609467668	-0.022900673	-0.166185171	-0.239742753	0	-0.000300472
Herb_446	������	Xuanfuhua	Inulae Flos	British Inula Flower|Flos Inulae|Inula Flower|Inula Japonica Thunb|Inulae Flos|Xuan Fu Hua|XuanFuHua	-0.016710938	-0.016135989	-0.18728133	-0.006923809	-0.036158148	-0.095978959	-0.005857714	-0.009969015	0	-0.051578839	0	-0.001813003	-0.019988453	-0.055119329	-0.034564711	-0.034564711	-0.046961695	-0.085194858	-0.019259407	-0.045815714	-0.189241871	-0.141983054	-0.006504722	-0.039063327	-0.019456838	-0.031648294	-0.015579314	-0.003560081	-0.001311551	-0.054025274	-0.03072173	-0.033165216	-0.020768781	-0.2419017	-0.028847501	-0.273709318	-0.101215464	-0.038237027	-0.039671289	-1.007431608	-0.072006041	-0.378542181	-0.141826412	0	-0.002768705
Herb_447	Ѱ�Ƿ�	Xungufeng	Rhizoma Seu Herba Aristolochiae Mollissimae	Aristolochia Mollissima Hance|Herba Aristolochiae Mollissimae|Wooly Datchmanspipe Herb|Xun Gu Feng|XunGuFeng	-0.000980541	0.004761891	-0.053661136	-0.001419865	-0.003968171	-0.017688516	-0.00107167	-0.004610897	0	-0.003627397	0	-6.02E-05	-0.001256693	-0.008401258	-0.016047901	-0.016047901	-0.000913132	-0.021648922	0.001678449	-0.001865544	-0.008410479	-0.019293858	-0.00267458	-0.003193768	-0.001405421	-0.004231996	-0.0015438	-0.000113383	0	-0.002707349	-0.003648885	-0.002610141	-0.003843502	-0.036792541	-0.002984464	-0.063498362	-0.031337169	-0.00962501	-0.007283166	-0.223690921	-0.012874883	-0.061257588	-0.105924806	0	-0.000138337
Herb_448	ѻ����	Yadanzi	Bruceae Fructus	Brucea Javanica|Bruceae Fructus|Java Brucea|Java Brucea Fruit|Ya Dan Zi|YaDanZi	-0.007690698	0.023338918	-0.18846753	-0.003802957	-0.010347927	-0.062440947	-0.001921441	-0.015230277	0	-0.126946212	0	-0.000739591	-0.024752621	-0.033218109	-0.016047901	-0.016047901	-0.016257548	-0.076961564	-0.005331487	-0.02575325	-0.053655053	-0.06274382	-0.019561321	-0.013293459	-0.011005882	-0.008853117	-0.003243159	-0.001273383	-0.000113513	-0.007453936	-0.002358688	-0.084303003	-0.007627985	-0.151300452	-0.017828329	-0.196230186	-0.079651609	-0.01011373	-0.045307615	-0.42859938	-0.024035813	-0.290703791	-0.05380281	0	-0.000943689
Herb_449	Ѽ�Ų�	Yazhicao	Commelinae Herba	Commelina Communis|Commelinae Herba|Common Dayflower Herb|Herba Commelinae|Ya Zhi Cao (Ya Tuo Cao)|YaZhiCao(YaTuoCao)	-0.009347664	-0.023238929	-0.121581444	-0.004099446	-0.026780291	-0.076255074	-0.003564002	-0.012681755	0	-0.033202569	0	-0.00141718	-0.007449126	-0.035224576	-0.000265393	-0.000265393	-0.027450477	-0.095994051	-0.011268428	-0.022234303	-0.177099687	-0.108491845	-0.001817092	-0.040110187	-0.008400687	-0.017193592	-0.01040277	-0.002905981	-0.001602616	-0.021116065	-0.025314885	-0.017829099	-0.010219773	-0.165432011	-0.018709911	-0.172655419	-0.084771343	-0.025554263	-0.035990178	-0.609788026	-0.039822649	-0.151460149	-0.126082321	-0.000572082	-0.000919338
Herb_450	������	Yamazi	Semen Lini	Common Flax Seed|Linum Usitatissimum|Semen Lini|Ya Ma Zi|YaMaZi	-0.011296836	0.001202412	-0.103288538	-0.005024618	-0.045663523	-0.038200576	-0.007861691	-0.008826496	-0.000566893	-0.030646611	0	0.000430833	-0.005426521	-0.02309684	0	0	-0.014726002	-0.064618685	0.005507674	-0.010651612	-0.226590988	-0.085189585	-0.00271994	-0.001056338	-0.003538306	-0.012074709	-0.013764326	-0.002341108	0.000216791	-0.021160264	-0.025722837	-0.012628785	-0.004204408	-0.172982688	-0.008729235	-0.126054972	-0.0495824	-0.011057106	-0.020238958	-0.321372441	-0.019876259	-0.091452125	-0.090931128	0	-0.000309092
Herb_451	�Ӻ���	Yanhusuo	Corydalis Rhizoma	Common Fumitory|Corydalis Rhizoma|Corydalis Tuber|Corydalis Yanhusuo|Yanhusuo|Yan Hu Suo|YanHuSuo	-0.032909825	-0.031269303	-0.174758221	-0.01251919	-0.032183162	-0.125588329	-0.006143645	-0.019855445	-0.000566893	-0.059416787	0	-0.000504925	-0.021053413	-0.053506309	-0.018516809	-0.018516809	0.091840003	-0.108292793	-0.017981734	-0.034310706	0.051797072	-0.12560383	-0.004292814	0.088285251	-0.014876701	-0.030465239	-0.013608368	-0.003500875	-0.002034728	-0.038914066	-0.028228899	-0.00472214	-0.011303059	-2.120875731	-0.02268285	-0.253160075	-0.100741725	-0.033751446	-0.053873901	-1.708364333	-0.090426109	-0.869822509	-0.619117833	0	-0.003386746
Herb_452	���	Yangjinhua	Daturae Flos	Datura Flower|Datura Metel|Daturae Flos|Yang Jin Hua|YangJinHua	-0.017247529	-0.004072993	-0.339242755	-0.00677738	-0.024096802	-0.1028393	-0.003598422	-0.038386059	0	-0.044289516	0	-0.001448415	-0.029473345	-0.052718198	-0.452075539	-0.452075539	-0.047961137	-0.169202031	-0.011196454	-0.030937589	-0.336067964	-0.105640143	-0.017774957	-0.070666265	-0.017659493	-0.016620987	-0.009122633	-0.005361796	-0.001390894	-0.045863825	-0.023860096	-0.087910873	-0.014822117	-0.389357251	-0.037325512	-0.356423191	-0.150062526	-0.030015028	-0.025569635	-1.248393509	-0.064984681	-0.608059184	-0.42153215	0	-0.003198771
Herb_453	Ұ�ջ�	Yejuhua	Chrysanthemi Indici Flos	Chrysanthemi Indici Flos|Chrysanthemum Indicum|Wild Chrysanthemum|Ye Ju Hua|YeJuHua	-0.010379613	-0.005884009	-0.129627401	-0.005536048	-0.016878873	-0.05848437	-0.002453281	-0.006259195	-0.000566893	-0.029420995	0	-0.00091399	-0.010388808	-0.036482922	-0.066660513	-0.066660513	-0.025173933	-0.057048684	-0.010378344	-0.0352438	-0.210036925	-0.051849415	-0.007132078	-0.016123036	-0.013943412	-0.018867094	-0.006692905	-0.003571956	-0.001032886	-0.031133903	-0.011211002	-0.011072968	-0.013502086	-0.161567773	-0.02101985	-0.197342281	-0.074017945	-0.025117166	-0.03027478	-0.662574022	-0.044326641	-0.273000743	-0.086284741	0	-0.001750139
Herb_454	һ֦�ƻ�	Yizhihuanghua	Solidaginis Herba	Solidaginis Herba|Solidago Decurrens|Solidago Virgaurea|Yi Zhi Huang Hua|YiZhiHuangHua	-0.015619633	-0.00261913	-0.173175176	-0.005462781	-0.026569895	-0.071944805	-0.004428027	-0.012705638	0	-0.040430289	0	-0.000846325	-0.011389597	-0.04659644	-0.018516809	-0.018516809	-0.042789786	-0.103253111	-0.009884462	-0.036025662	-0.247971423	-0.127381252	-0.011767203	-0.033378863	-0.012541749	-0.019610903	-0.011318864	-0.004921784	-0.001032886	-0.042765973	-0.017881175	-0.011814834	-0.018020783	-0.224871978	-0.021829362	-0.227854472	-0.080701822	-0.027679793	-0.024772791	-1.036776483	-0.044051368	-0.384244318	-0.321157169	0	-0.002331873
Herb_455	����ĸ	Yibeimu	Fritillariae Pallidiflorae Bulbus	Bulbus Fritillariae Pallidiflorae|Fritillaria Pallidiflora|Fritillaria Walujewii|Fritillariae Pallidiflorae Bulbus|Sinkiang Fritillary Bulb|Yi Bei Mu|YiBeiMu	-0.00168757	0.002221915	-0.083081695	-0.000577171	0.001782613	-0.014554728	-0.00036768	-0.00638096	0	-0.012899431	0	-5.83E-05	-0.001537586	-0.008457224	-0.064191605	-0.064191605	-0.004445768	-0.03181368	-0.004637301	-0.001446829	-0.05259382	-0.006448942	-0.006851482	-0.005793488	-0.000490111	0.000469873	9.74E-06	-0.000981231	0	-0.000542337	-0.002038901	-0.016820033	-0.000680487	-0.138296833	-0.003601558	-0.069457358	-0.025142935	-0.001382677	0.002575221	-0.2577726	-0.004157397	-0.099825763	-0.04474537	0	-6.25E-05
Herb_456	��ĸ��	Yimucao	Leonuri Herba	Leonuri Herba|Leonurus Artemisia|Leonurus Heterophyllus|Leonurus Heterophyllus Sweet|Leonurus Japonicus|Leonurus Sibiricus|Motherwort Herb|Yi Mu Cao|YiMuCao	-0.019101398	-0.008091943	-0.177773571	-0.007728762	-0.027649003	-0.09570201	-0.004793622	-0.014096249	0	-0.029996562	0	-0.001958387	-0.016887244	-0.052381952	-0.034564711	-0.034564711	-0.021707386	-0.080741151	-0.005791258	-0.027713839	-0.090350902	-0.097969021	-0.011739787	-0.027814186	-0.020011941	-0.02818265	-0.010655095	-0.00399998	-0.002388097	-0.049098042	-0.021086833	-0.021114872	-0.016378151	-0.355283869	-0.024762863	-0.258723653	-0.104074398	-0.036683575	-0.038361529	-1.039558696	-0.058198667	-0.414262302	-0.20121604	0	-0.002956093
Herb_457	����	Yizhi	Alpiniae Oxyphyliae Fructus	Alpinia Oxyphylla|Alpiniae Oxyphyliae Fructus|Fructus Alpiniae Oxyphyllae|Fructus Zingiberis Nigri|Sharpleaf Galangal Fruit|Yi Zhi|YiZhi	-0.011626795	-0.00270954	-0.090097555	-0.002274092	-0.012657414	-0.039452807	-0.004440061	-0.005015852	0	-0.011662112	0	5.83E-06	-0.005116907	-0.015578533	0	0	-0.00537647	-0.063892221	-0.002801177	-0.004281959	-0.038837774	-0.03799241	-0.007940604	-0.00013563	-0.003585206	-0.006909523	-0.006506669	-0.003129221	0.000193725	-0.022723396	-0.007483397	-0.003014135	-0.005937291	-0.393374226	-0.003755179	-0.115115598	-0.055915687	-0.013937088	-0.017723414	-0.439060191	-0.023406762	-0.153399931	-0.193560606	0	-0.000427885
Herb_458	޲����	Yiyiren	Coicis Semen	Adlay Seed|Coicis Semen|Coix Lacryma- Jobi|Coix Seed|Jobstears Seed|Yi Yi Ren|YiYiRen	-0.012024677	0.026027915	-0.091352682	-0.004505256	-0.015836806	-0.0297875	-0.00507738	-0.008367693	-0.001133787	-0.010190797	0	0.000233447	-0.003365673	-0.015792264	-0.064191605	-0.064191605	-0.012140892	-0.070843202	0.009851989	-0.010530685	-0.03517388	-0.038277006	-0.003642095	0.011450691	-0.01600252	-0.009670818	-0.006602769	-0.00335893	0.000213129	-0.009691718	-0.005622051	-0.000557273	-0.002597814	-0.163866304	-0.003067374	-0.116732316	-0.04895368	-0.008311027	-0.010899722	-0.234746335	-0.018379906	-0.079973513	-0.108430919	0	-0.000206653
Herb_459	���	Yinchen	Artemisiae Scopariae Herba	Artemisiae Scopariae Herba|Capillary Wormwood Herb|Herba Artemisiae Scopariae|Oriental Wormwood|Virgate Wormwood Herb|Yin Chen|YinChen	-0.015016061	-0.030379817	-0.144455194	-0.00436683	-0.031510807	-0.067167822	-0.00498281	-0.005720153	-0.000566893	-0.033413005	0	-0.001094047	-0.01100546	-0.047606476	-0.018516809	-0.018516809	-0.045564817	-0.085577175	-0.012472192	-0.028756939	-0.147236336	-0.076187847	-0.003166958	-0.031011813	-0.018147474	-0.021084303	-0.011873636	-0.003681619	-0.001276405	-0.043811655	-0.029666374	-0.009365678	-0.01444208	-0.324337103	-0.019696964	-0.203846091	-0.088085332	-0.029254431	-0.036193548	-1.197697384	-0.056223125	-0.449899656	-0.536849398	0	-0.002767987
Herb_460	�����	Yinchaihu	Gypsophila Licentiana Hand.-Mazz.	Gypsophila Licentiana Hand.-Mazz.|Lanceolate Starwort|Radix Stellariae|Starwort Root|Stellaria Dichotoma Var. Lanceolata|Yin Chai Hu|YinChaiHu	-0.007266226	-0.001421063	-0.069709504	-0.003247513	-0.026820771	-0.02121978	-0.004035036	-0.005078482	0	-0.079224993	0	-5.76E-05	-0.006494892	-0.005876911	-0.016047901	-0.016047901	-0.014890953	-0.052182996	0.004418227	-0.003287259	-0.029626627	-0.021154939	-0.003023586	-0.003473891	-0.001706407	-0.006049593	-0.009477456	-0.001946234	-0.000741564	-0.006846413	-0.021207437	-0.019271041	-0.003891291	-0.185260499	-0.006087888	-0.079353033	-0.035813317	-0.008702157	-0.013883864	-0.484097343	-0.020405301	-0.172447509	-0.205371457	0	-0.000129903
Herb_461	����Ҷ	Yinxingye	Ginkgo Folium	Folium Ginkgo|Gingko Leaf|Ginkgo Folium|Ginkgo Leaves|Ying Xing Ye|YingXingYe	-0.075347877	-0.079309877	-0.526987016	-0.023042037	-0.123423073	-0.312576303	-0.02906405	-0.041374664	-0.001133787	-0.070018698	0	-0.00281821	-0.036646377	-0.136774364	-0.034564711	-0.034564711	-0.113972848	-0.454659214	0.004467626	-0.10283617	-0.603425329	-0.5688387	-0.008357763	-0.081698009	-0.059630101	-0.081622342	-0.060497905	-0.022672659	-0.001595611	-0.166463516	-0.085623444	-0.04380789	-0.050197997	-1.4049011	-0.051417333	-0.829046961	-0.321390383	-0.103669131	-0.168192538	-4.14939742	-0.23537277	-1.026092964	-2.101968489	0	-0.009390178
Herb_462	����޽	Yinyanghuo	Epimrdii Herba	Epimedium Brevicornum Maxim|Epimedium Herb|Epimrdii Herba|Yin Yang Huo|YinYangHuo	-0.030033006	-0.029255497	-0.301907841	-0.015583412	-0.034976454	-0.180186847	-0.005638586	-0.024219806	0	-0.175088557	0	-0.00285847	-0.025044421	-0.067852965	-0.066660513	-0.066660513	-0.056789016	-0.225545129	-0.009285111	-0.063793786	-0.125713653	-0.214238023	-0.010590476	-0.039321719	-0.03431236	-0.046685494	-0.017747398	-0.008152291	-0.003616964	-0.082013175	-0.053334925	-0.043999534	-0.029039993	-0.645004385	-0.045394987	-0.457258042	-0.200532543	-0.060585314	-0.061831778	-1.956664195	-0.101594231	-0.750616848	-0.515628993	0	-0.00477718
Herb_463	��ڿ�	Yingsuke	Papaveris Pericarpium	Opium Poppy Pericarp|Papaver Somniferum|Papaveris Capsular|Papaveris Pericarpium|Ying Su Ke|YingSuKe	-0.007430226	-0.007466586	-0.061698349	-0.001157639	-0.00304276	-0.014323236	-0.000566506	-0.002583323	0	-0.016813644	0	-0.000249398	-0.0079142	-0.010525256	-0.032095803	-0.032095803	-0.008690454	-0.024405838	-0.005765111	-0.003237782	-0.012359706	-0.009888187	-0.004253189	-0.006650894	-0.000699413	-0.005338286	0.00139417	-0.001673084	0	-0.011142085	-0.005191891	-0.005169157	-0.000810222	-0.474446177	-0.002917557	-0.055909059	-0.024150667	-0.005061388	-0.000157448	-0.449110382	-0.020725246	-0.235548367	-0.159361035	0	-0.001173924
Herb_464	�����	Yuganzi	Phyllanthi Fructus	Emblic Leaf Flower Fruit|Emblic Leafflower Fruit|Fructus Phyllanthi|Phyllanthi Fructus|Phyllanthus Emblica|Yu Gan Zi|YuGanZi	-0.021806065	0.013046759	-0.283830413	-0.012002093	-0.003823151	-0.158169422	-0.003124456	-0.01736597	-0.000566893	-0.146060473	-0.000103563	-0.003994558	-0.035188094	-0.071174802	-0.01957838	-0.01957838	-0.067736352	-0.151980037	-0.010461156	-0.046874487	-0.134287796	-0.17473132	-0.003756153	-0.087300573	-0.041586843	-0.042523103	-0.007007978	-0.007898785	-0.001599982	-0.085249553	-0.038439903	-0.056481254	-0.024209213	-0.534788386	-0.04279591	-0.425642416	-0.173328646	-0.063299659	-0.104434751	-1.457651573	-0.109939438	-0.515253669	-0.255102736	0	-0.002498271
Herb_465	���Ȳ�	Yuxingcao	Houttuyniae Herba	Heartleaf Houttuynia|Houttuynia Cordata|Houttuyniae Herba|Yu Xing Cao|YuXingCao	-0.012747783	0.001087362	-0.150532883	-0.005084784	-0.019312016	-0.083213801	-0.003414714	-0.009427701	0	-0.026325616	0	-0.001726555	-0.008729761	-0.041021297	-0.034564711	-0.034564711	-0.016689964	-0.067173472	-0.006800052	-0.028376955	-0.080622637	-0.124598318	-0.006943688	-0.01938979	-0.019583371	-0.017913211	-0.009861626	-0.003668494	-0.001055952	-0.045223919	-0.01404809	-0.01627557	-0.013197377	-0.307895702	-0.015973187	-0.217828356	-0.075164966	-0.027277818	-0.033059957	-0.845734147	-0.038670101	-0.307198071	-0.267533855	0	-0.002934753
Herb_466	����©«	Yuzhouloulu	Echinopsis Radix	Echinopsis Radix|Globethistle Root|Radix Echinopsis|Yu Zhou Lou Lu|YuZhouLouLu	-0.016408744	-0.031897008	-0.133949071	-0.006153596	-0.028586401	-0.083989972	-0.00568655	-0.006068486	-0.000566893	-0.02849922	0	-0.00108249	-0.011643366	-0.038364239	-0.066660513	-0.066660513	-0.038050153	-0.114020089	-0.007853309	-0.043851867	-0.055048695	-0.140207434	-0.003122462	-0.018948846	-0.021525159	-0.032213634	-0.012352143	-0.003743425	-0.00108268	-0.037634522	-0.017405739	-0.008554193	-0.014178804	-0.219139623	-0.020675196	-0.19930472	-0.08482418	-0.029743602	-0.035576958	-0.991593798	-0.044131581	-0.377727679	-0.290471099	0	-0.002154674
Herb_467	������	Yumixu	Maydis Seigma	Corn Stigma|Maize Style|Maydis Seigma|Zea Mays|Yu Mi Xu|YuMiXu	-0.018750287	0.00051236	-0.185426564	-0.007279384	-0.040348861	-0.083222118	-0.007884433	-0.037316935	-0.001133787	-0.024519658	0	-0.000574209	-0.00901561	-0.056455314	-0.016047901	-0.016047901	-0.028947753	-0.133910216	0.0062555	-0.035894693	-0.271987575	-0.280474958	-0.004805002	-0.018513178	-0.016819734	-0.027661641	-0.016306057	-0.005259428	0.000170659	-0.04711788	-0.025489942	-0.015993248	-0.015625232	-0.396588466	-0.019670707	-0.282480031	-0.112806187	-0.028933399	-0.057062263	-1.079298305	-0.051016029	-0.224957481	-0.461186833	0	-0.001935385
Herb_468	����	Yuzhu	Polygonati Odorati Rhizoma	Polygonati Odorati Rhizoma|Polygonatum Odoratum|Polygonatum Officinale|Polygonatum Prattii|Yu Zhu|YuZhu	-0.009902409	0.01044323	-0.152922042	-0.002953083	-0.010249382	-0.025094792	-0.004019211	-0.00834138	0	-0.009615615	0	9.67E-05	-0.014994546	-0.011108807	-0.240718521	-0.240718521	0.004378072	-0.105543735	0.010716112	-0.012303738	-0.081630969	-0.032875674	-0.009114762	-0.01417854	-0.005185308	-0.003973707	-0.003490056	-0.001506602	0.000142086	-0.008263974	-0.011631147	-0.005557342	-0.003962471	-0.302611322	-0.006017466	-0.137651257	-0.06795823	-0.00934025	-0.006414172	-0.443815163	-0.02082008	-0.11396194	-0.2707646	0	-0.000670708
Herb_469	����	Yujin	Curcumae Radix	Aromaticturmeric|Curcuma Aromatica|Curcumae Radix|Turmeric Root Tuber|Yu Jin|YuJin	-0.029594226	-0.037296723	-0.251468512	-0.009363151	-0.047695325	-0.10847071	-0.014699315	-0.039079521	-0.001133787	-0.039197732	0	-0.000323236	-0.013885129	-0.034107184	-0.176526915	-0.176526915	-0.033879098	-0.28981898	-0.012808758	-0.024553003	-0.147069829	-0.089681666	-0.020508339	-0.01324371	-0.013593893	-0.016431193	-0.017848918	-0.00566639	0.000863501	-0.031686094	-0.030108696	-0.003855405	-0.01339449	-0.553805393	-0.008251157	-0.306826852	-0.145564173	-0.02910111	-0.034270996	-1.940832229	-0.089763636	-0.790001391	-1.107032368	0	-0.001323402
Herb_470	������	Yuliren	Semen Pruni	Bunge Cherry Seed|Cerasus Japonica|Prunus Humilis|Prunus Japonica|Semen Pruni|Yu Li Ren|YuLiRen	-0.00576746	-0.009163046	-0.072120879	-0.003411758	-0.011674203	-0.05302856	-0.001512619	-0.003553048	0	-0.016472839	0	-0.000928492	-0.007462666	-0.021236352	-0.018516809	-0.018516809	-0.01706593	-0.027677238	-0.003353354	-0.01843429	-0.069674814	-0.072933142	-0.002226619	-0.020732363	-0.008851123	-0.012379336	-0.007460801	-0.002292438	-0.001084526	-0.031247176	-0.009900282	-0.001489918	-0.010553536	-0.106530489	-0.01256346	-0.126048068	-0.044688502	-0.021082691	-0.021137682	-0.494118051	-0.026618072	-0.170171305	-0.073498739	0	-0.00173432
Herb_471	Ԥ֪��	Yuzhizi	Akebiae Frucyus	Akebia Fruit|Akebia Quinata|Fiveleaf Akebia Seed|Fructus Akebiae|Yu Zhi Zi|YuZhiZi	-0.001809047	0.015522823	-0.024201857	-0.000511205	-0.000238178	-0.003021104	-4.15E-05	-0.001897135	0	-0.002987693	0	-6.74E-05	-0.001001167	-0.001171559	0	0	-0.014808168	-0.01307183	0.005008324	-0.002590719	-0.054262241	-0.003953219	-0.000360931	0.003977477	-0.001470553	-0.003268664	-0.002124339	-0.00068415	0	-0.002643149	0.000291895	-0.002392344	-0.000710921	-0.036123478	-0.001002474	-0.020261072	-0.014107487	-0.003333938	0.001280027	-0.047844663	0.000685423	-0.062959473	-8.24E-05	0	-1.88E-05
Herb_472	ܾ��	Yuanhua	Flos Genkwa	Daphne Genkwa|Flos Genkwa|Lilac Daphne|Lilac Daphne Flower Bud|Yuan Hua|YuanHua	-0.029358282	-0.042486202	-0.232634902	-0.010125117	-0.042121685	-0.160222311	-0.007908028	-0.015683208	-0.000566893	-0.045969705	0	-0.0024276	-0.019743652	-0.057700356	-0.018516809	-0.018516809	-0.058814461	-0.10307914	-0.017074124	-0.047213618	-0.088435618	-0.157981759	-0.008231886	-0.042398468	-0.026077936	-0.041291075	-0.018955639	-0.006992875	-0.002350886	-0.080191362	-0.042428756	-0.024069588	-0.024600756	-0.368274102	-0.032120697	-0.368827624	-0.151416861	-0.052769739	-0.08868351	-1.504960595	-0.091104871	-0.522916965	-0.328315236	0	-0.003315252
Herb_473	ܾݴ	Yuansui	Coriandri Sativi Herba	Coriander|Coriandri Sativi Herba|Coriandrum Sativum|Yuan Sui|YuanSui	-0.067554266	-0.082484752	-0.436317037	-0.023124666	-0.119779269	-0.288777962	-0.026502941	-0.051426546	-0.002834467	-0.062739876	0	-0.00231719	-0.027298255	-0.114399444	-0.067123434	-0.067123434	-0.098627855	-0.369015753	-0.026063678	-0.10006307	-0.270675513	-0.281910615	-0.009063408	-0.042986499	-0.060392222	-0.073532608	-0.044972604	-0.018583208	-0.000975657	-0.141429167	-0.081834984	-0.019039889	-0.049142859	-1.083420251	-0.048611305	-0.725403116	-0.310254759	-0.083653619	-0.203371529	-4.332323687	-0.2029663	-0.910784924	-2.352512521	0	-0.007163333
Herb_474	�¼���	Yuejihua	Mori Cortex	Chinese Rose|Chinese Rose Flower|Mori Cortex|Rosa Chinensis|Yue Ji Hua|YueJiHua	-0.018555496	-0.007373079	-0.179165621	-0.007618902	-0.028547235	-0.098237124	-0.005148488	-0.009216239	-0.001133787	-0.022623421	0	-0.000566926	-0.018966028	-0.053487252	-0.018516809	-0.018516809	-0.036615427	-0.095646375	0.005550349	-0.035495636	-0.295886996	-0.199503463	-0.002911144	-0.0317026	-0.019518288	-0.027547724	-0.002300954	-0.006144687	-0.000917529	-0.072408887	-0.020412941	-0.031338162	-0.018050822	-0.344372924	-0.023111144	-0.291225138	-0.099781795	-0.040136078	-0.052556493	-1.156087787	-0.070094325	-0.439212992	-0.334406475	0	-0.004042008
Herb_475	��֥	Yunzhi	Coriolus	Coriolus Versicolor|Polysaccharidum Versicolor|Trametes Versicolor|Yun Zhi|YunZhi	-0.004202486	-0.005036902	-0.076841657	-0.001228307	-0.005903529	-0.031369523	-0.00317934	-0.005086397	-0.000566893	-0.0057213	0	-0.000148645	-0.00487722	-0.015443304	-0.064191605	-0.064191605	-0.034780499	-0.07431352	-0.000423581	-0.004596463	-0.093006389	-0.03189335	-0.00583186	-0.008152264	-0.003891355	-0.003783612	-0.003305532	-0.001392789	7.10E-05	-0.008282213	-0.011376846	-0.014812156	-0.004218879	-0.071349726	-0.003612062	-0.073496091	-0.036153913	-0.009000563	-0.007524887	-0.377883664	-0.021027964	-0.068894685	-0.196222527	0	3.56E-05
Herb_476	������	Zaojiazi	Gleditsiae Sinensis Semen	Gleditsiae Sinensis Semen|Zao Jia Zi|ZaoJiaZi	-0.002226052	0.005445039	-0.012522746	-0.000863876	-0.00349947	-0.003386314	-0.001759026	-0.001044805	0	0.000989358	0	0.00013684	-0.000713216	-0.001404742	0	0	-0.000559452	-0.008392439	0.007416652	-0.000566133	-0.019313401	-0.017711251	0.000609823	0.005093783	-0.000910589	-0.003258866	-0.002114045	-0.001170983	7.10E-05	-0.004020069	-0.002136523	-0.000147243	-0.000619472	-0.0391806	-0.000161536	-0.025728024	-0.013772313	-0.005647891	-0.006080337	-0.016332755	-0.00517708	-0.002054581	-0.003370563	0	1.08E-05
Herb_477	���Ǵ�	Zaojiaoci	Gleditsiae Spina	Chinese Honeylocust Spine|Gleditsiae Spina|Spina Gleditsiae|Zao Jiao Ci|ZaoJiaoCi	-0.016670607	0.005260192	-0.162028864	-0.007600928	-0.024615353	-0.085761846	-0.003818093	-0.00745744	0	-0.032129723	0	-0.001517954	-0.011751349	-0.041690588	-0.018516809	-0.018516809	-0.031783908	-0.075822527	-0.001851707	-0.040440553	-0.233222319	-0.120436595	-0.006131896	-0.018937533	-0.014394531	-0.026000241	-0.012314506	-0.004337487	-0.001146399	-0.050277952	-0.023221307	-0.004088267	-0.019403235	-0.23173316	-0.023779249	-0.23618327	-0.104065859	-0.032974331	-0.042142422	-0.839627803	-0.057675345	-0.357549276	-0.172764675	0	-0.001674923
Herb_478	����	Zelan	Lycopi Herba	Lycopi Herba|Lycopus Lucidus|Shiny Bugleweed|Ze Lan|ZeLan	-0.002694678	0.008497431	-0.064836369	-0.000942611	-0.001961385	-0.020109596	-0.00128606	-0.003008831	0	-0.001693923	0	-9.82E-05	-0.002955111	-0.007794171	0	0	-0.023131699	-0.033341915	0.007590326	-0.003784256	-0.197409483	-0.071124184	-0.002345731	0.001266762	-0.00414914	-0.005605249	-0.001859791	-0.000590786	0.000142086	-0.014505499	-0.001770781	-0.005445961	-0.001351824	-0.062548515	-0.003022478	-0.078733594	-0.034134104	-0.003763308	-0.013708198	-0.15138309	-0.014755168	-0.080414289	-0.048640219	0	-0.000443173
Herb_479	����	Zeqi	Euphorbiae Helioscopiae Herba	Euphorbia Helioscopia|Euphorbiae Helioscopiae Herba|Sun Euphorbia Herb|Ze Qi|ZeQi	-0.021881087	-0.008959924	-0.306091845	-0.012703796	-0.032550569	-0.15077175	-0.005721183	-0.022257107	0	-0.125215491	0	-0.002533797	-0.021825781	-0.088525149	-0.131117512	-0.131117512	-0.050059483	-0.099283147	-0.029780369	-0.041258821	-0.271279815	-0.213954008	-0.015052776	-0.061230392	-0.023325881	-0.028620912	-0.014528465	-0.008429141	-0.00132964	-0.075049941	-0.035110726	-0.026694679	-0.021197013	-0.400822161	-0.03300852	-0.396157511	-0.150545383	-0.049901274	-0.088917933	-1.391294397	-0.086842766	-0.557203507	-0.273108381	0	-0.003550386
Herb_480	��к	Zexie	Alisma Orientale (Sam.) Juz.	Alisma Plantago-Aquatica|Alisma Orientale|Oriental Waterplantain|Rhizoma Alismatis|Ze Xie|ZeXie	-0.006814538	0.0167933	-0.123275418	-0.00177744	-0.007018061	-0.032574139	-0.002806389	-0.013746241	-0.000566893	-0.007078863	0	-0.000225025	-0.010172797	-0.014430623	-0.096287408	-0.096287408	-0.013193645	-0.056595169	-0.005398168	-0.007357981	-0.530600977	-0.029538135	-0.01095881	-0.017289073	-0.006611255	-0.004294403	-0.0042511	-0.000927089	-0.001186397	-0.007690876	-0.009174528	-0.017259919	-0.003101013	-0.096816584	-0.01036333	-0.156625507	-0.049565878	-0.006442832	-0.016472331	-0.415035081	-0.026317635	-0.137676212	-0.103055654	0	-0.000737167
Herb_481	�㱴ĸ	Zhebeimu	Fritillariae Thunbrgii Bulbus	Bulbus Fritillariae Thunbergii|Fritillaria Thunbergii|Thunberg Fritillary|Zhe Bei Mu|ZheBeiMu	-0.001337079	0.001469569	-0.042956739	-0.001032954	-0.006775095	-0.010862648	-0.001450568	-0.003781646	0	-0.015699871	0	-1.16E-05	-0.002327309	-0.006322357	-0.016047901	-0.016047901	-0.002052855	-0.01454899	-0.002255241	-0.002164548	-0.006720079	-0.018412765	-0.003236208	-0.003594273	-0.00016337	-0.001432149	-0.001257169	-0.000569463	0	-0.001679263	-0.005206698	-0.009569378	-0.000720711	-0.031286423	-0.002389084	-0.038139063	-0.013932681	-0.00128839	0.001708271	-0.119144906	-0.002849389	-0.040143877	-0.017264245	0	-4.28E-05
Herb_482	֪ĸ	Zhimu	Anemarrhenae Rhizoma	Anemarrhena Asphodeloides|Anemarrhenae|Anemarrhenae Rhizoma|Common Anemarrhena|Zhi Mu|ZhiMu	-0.013465085	0.009214308	-0.173204959	-0.004644365	-0.011003983	-0.051417669	-0.005206424	-0.0138156	0	-0.040786967	0	-1.60E-05	-0.011938107	-0.021695785	-0.128383211	-0.128383211	-0.002232922	-0.113725152	-0.007261632	-0.018731457	-0.197158914	-0.08132736	-0.016293511	0.000230533	-0.006028067	-0.007229794	-0.005599706	-0.001361323	-4.98E-05	-0.009130614	-0.015042113	-0.026839963	-0.007694131	-0.346944956	-0.006814519	-0.180752059	-0.076068332	-0.01197137	-0.004786843	-0.611022253	-0.030891738	-0.264669006	-0.196747715	0	-0.000501874
Herb_483	����	Zhizi	Gardeniae Fructus	Cape Jasmine Fruit|Gardenia Florida|Gardenia Jasminoides|Gardeniae Fructus|Zhi Zi|ZhiZi	-0.032480433	-0.002277751	-0.201747503	-0.009059916	-0.045739462	-0.104315947	-0.009012276	-0.014250935	-0.002267574	-0.042130716	0	-0.00153795	-0.016920259	-0.057399782	-0.018516809	-0.018516809	-0.044293059	-0.130263544	0.000498937	-0.043655357	-0.299691504	-0.199034933	-0.003492995	-0.021023093	-0.022589769	-0.032570256	-0.018837454	-0.007918983	-0.000480285	-0.07509011	-0.02933153	-0.034830088	-0.02232485	-0.38716608	-0.025151835	-0.329234905	-0.139014528	-0.040216649	-0.050008148	-1.267607543	-0.069836116	-0.416108256	-0.424754936	0	-0.00400778
Herb_484	�ח���	Zhijuzi	Hoveniae Dulcis Semen	Hovenia Dulcis Thunb|Hoveniae Dulcis Semen|Semen Hoveniae|Zhi Ju Zi|ZhiJuZi	-0.021457879	-0.016675544	-0.186527855	-0.009055037	-0.046116072	-0.139584907	-0.007360006	-0.023824614	0	-0.04768574	0	-0.002658933	-0.019690426	-0.053877755	-0.034830103	-0.034830103	-0.031202826	-0.104208932	-0.014145679	-0.030923786	-0.211752319	-0.140131845	-0.007552975	-0.049273522	-0.0231592	-0.030684709	-0.019617743	-0.006815447	-0.003637344	-0.076142543	-0.035089066	-0.006896449	-0.018059259	-0.301453266	-0.028825336	-0.310198982	-0.110281053	-0.047830174	-0.052654837	-1.227566003	-0.074771665	-0.400778822	-0.227807571	0	-0.003199851
Herb_485	�׿�	Zhike	Aurantii Fructus	Aurantii Fructus|Fructus Aurantii|Fruit Of Seville Orange|Zhi Qiao|ZhiQiao	-0.007564471	-0.009867644	-0.039433192	-0.002223178	-0.013019098	-0.031684687	-0.002650891	-0.001343172	-0.001133787	-0.00645261	0	-0.000418316	-0.008009661	-0.005729818	0	0	-0.011351783	-0.024314375	-0.00647325	-0.002662053	-0.012673033	-0.019486352	-0.000936802	-0.004886331	-0.00616206	-0.007228577	-0.0046102	-0.000987211	0.000126344	-0.013627159	-0.008693613	-0.005515987	-0.001533048	-0.07640101	-0.005371199	-0.056667995	-0.030412842	-0.005669899	-0.010324903	-0.44105855	-0.014282598	-0.225294542	-0.158647838	0	-0.000290743
Herb_486	��ʵ	Zhishi	Aurantii Fructus Immaturus	Aurantii Fructus Immaturus|Citrus Aurantium|Citrus Wilsonii|Fructus Aurantii Immaturus|Fruit Of Immature Citron|Poncirus Trifoliata|Zhi Shi|ZhiShi	-0.027239413	-0.025773669	-0.145751353	-0.006756723	-0.02744582	-0.101034794	-0.005707313	-0.008695835	-0.003401361	-0.027268106	0	-0.000794094	-0.017791393	-0.029190639	0	0	-0.036271259	-0.081256725	-0.01718185	-0.024344572	-0.277780506	-0.120384042	-0.005869279	-0.024805374	-0.014925197	-0.027099367	-0.007097905	-0.0047077	-0.000846925	-0.043159434	-0.02815955	-0.027901578	-0.013197318	-0.252843183	-0.026305789	-0.241558739	-0.103713207	-0.031885594	-0.043587161	-1.145533884	-0.055579199	-0.518019595	-0.283590841	0	-0.001505443
Herb_487	�׽ڷ�	Zhongjiefeng	Herba Sarcandrae	Glabrous Sarcandra|Glabrous Sarcandra Herb|Herba Sarcandrae|Zhong Jie Feng|ZhongJieFeng	-0.010953621	-0.009894381	-0.12392978	-0.00506038	-0.021352602	-0.062818881	-0.002394843	-0.007447326	0	-0.027028895	0	-0.000690477	-0.007050507	-0.040173714	-0.018516809	-0.018516809	-0.03668123	-0.057925417	-0.010723544	-0.024743412	-0.190555526	-0.105583072	-0.003018107	-0.027974761	-0.011341538	-0.016940193	-0.009254097	-0.002908803	-0.001013483	-0.049127815	-0.018746809	-0.009113495	-0.011762102	-0.177115862	-0.015827002	-0.176707136	-0.071408692	-0.024195594	-0.03060678	-0.761164642	-0.042532777	-0.276435999	-0.230468389	0	-0.002079386
Herb_488	����	Zhuling	Polyporus Umbellatus(Pers)Fr.	Grifola Umbellata|Polyporus Umbellatus|Popyporus Agaric|Zhu Ling|ZhuLing	-0.00538038	0.033077719	-0.123658918	-0.001809459	-0.006856731	-0.022477625	-0.001887848	-0.012871496	-0.000566893	-0.008868447	0	0	-0.005199447	-0.013525049	-0.11233531	-0.11233531	-0.003570646	-0.055578481	0.000615101	-0.009957534	-0.044076729	-0.017114945	-0.011775111	0.002863629	-0.002989029	-0.000727457	-0.001678753	-0.000400168	0	-0.027293755	0.000727392	-0.047943007	-0.001533782	-0.080887503	-0.0063823	-0.118586813	-0.041488998	0.000727746	0.008804116	-0.295099303	-0.00340646	-0.098945095	-0.055083308	0	3.75E-05
Herb_489	������	Zhuyazao	Gleditsiae Fructus Abnormalis	Chinese Honeylocust Abnormal Fruit|Fructus Gleditsiae|Fructus Gleditsiae Abnormalis|Gleditsiae Fructus Abnormalis|Honeylocust Fruit|Zhu Ya Zao|ZhuYaZao	-0.000671164	0.010383799	-0.030254022	-0.000471305	-0.001185933	-0.002246674	-8.25E-05	-0.000924409	0	-0.002526967	0	-3.76E-05	-0.002366324	-0.002254049	0	0	-0.000532441	-0.006638167	-0.001005235	-0.000964553	-0.013028262	-0.018372122	-0.002685746	-0.00981608	-0.000229367	-0.002369015	0.000104347	-5.75E-05	-9.78E-05	-0.002506646	0.000355495	-8.55E-05	-0.000177573	-0.04078315	-0.00167522	-0.030829844	-0.014671528	-0.000485058	0.002055364	-0.057318877	-0.001693757	-0.049932847	-0.000633373	0	-3.30E-05
Herb_490	��ڲ�	Zhujieshen	Panacis Japonici Rhizoma	Japanese Ginseng|Panacis Japonici Rhizoma|Panax Japonicus|Zhu Jie Shen|ZhuJieShen	-0.005141612	0.017535419	-0.034454885	-0.001782209	-0.008222063	-0.011160478	-0.001883239	-0.00315455	0	-0.00404528	0	0	-0.002729453	-0.00377145	-0.032095803	-0.032095803	-0.007869971	-0.035268931	-0.000243343	-0.009210776	-0.013737902	-0.019721176	-0.010390752	-0.004947424	-0.01297436	-0.001591618	-0.002366331	-0.001357211	0	-0.001576958	-0.000558008	-0.000301457	-0.002163601	-0.053605458	0.000941402	-0.04385217	-0.023726857	-0.00288714	-0.001341735	-0.355196112	-0.00839135	-0.090762957	-0.201623611	0	-0.000459076
Herb_491	����	Zhuli	Bomboo Juice	Bomboo Juice|Succus Bambusae|Zhu Li|ZhuLi	-0.004201331	-0.012867575	-0.051309261	-0.001284967	-0.008747464	-0.017018921	-0.0015041	-0.004521313	0	0.00597766	0	-5.03E-05	-0.003543203	-0.014660356	0	0	-0.036763886	-0.039370864	0.009957434	-0.01349581	-0.041263673	-0.048930046	0.000843878	-0.018694944	-0.001782412	-0.005851999	-0.002538427	-0.002510498	0.000142086	-0.010760311	-0.007793744	-0.000461807	-0.006938302	-0.072077863	-0.003382101	-0.05605819	-0.028475934	-0.008718338	-0.027049219	-0.777030708	-0.014966402	-0.113715294	-0.499576707	0	-0.000607567
Herb_492	�����	Zhumagen	Boehmeriae Rhizoma Et Radix	Boehmeriae Rhizoma Et Radix|Radix Boehmeriae|Ramine Root|Zhu Ma Gen|ZhuMaGen	-0.016330558	-0.009677011	-0.142154043	-0.006006498	-0.028554183	-0.087786515	-0.005920783	-0.012590871	0	-0.02358209	0	-0.000945091	-0.013087155	-0.05439185	-0.018516809	-0.018516809	-0.052586103	-0.099227422	-0.010107994	-0.030009218	-0.420979142	-0.092439883	-0.004405587	-0.031315772	-0.022971657	-0.017510249	-0.013097701	-0.002831103	-0.002196218	-0.048092806	-0.02344265	-0.01370774	-0.01016543	-0.206474472	-0.022197108	-0.222779698	-0.071664789	-0.02701519	-0.031358646	-0.929765656	-0.045017269	-0.384190759	-0.18066147	0	-0.002774826
Herb_493	�ϲ�	Zicao	Lithospermum Erythrorhizon	Arnebia Euchroma|Arnebia Guttata|Arnebia Root|Lithospermum Erythrorhizon|Zi Cao|ZiCao	-0.00750595	0.003891369	-0.091291301	-0.003541236	-0.01536911	-0.032575647	-0.002234932	-0.006437266	-0.000566893	-0.017870241	0	5.03E-05	-0.002696851	-0.014130435	0	0	-0.032183759	-0.043114576	0.00399232	-0.007447809	-0.233541516	-0.083592808	-0.001173857	-0.006346579	-0.003590754	-0.010117995	-0.005207644	-0.003019276	0.000145748	-0.022334811	-0.010816146	-0.000814305	-0.006530234	-0.252893258	-0.0113699	-0.123170486	-0.064900565	-0.01602763	-0.01859656	-0.453309211	-0.023659215	-0.217938694	-0.204187243	0	-0.001454723
Herb_494	�ϻ��ض�	Zihuadiding	Violsse Herba	Viola Mandshurica|Viola Philippica|Viola Yedoensis|Violsse Herba|Zi Hua Di Ding|ZiHuaDiDing	-0.010561837	-0.015193965	-0.050650289	-0.003416304	-0.011942593	-0.022779641	-0.003568297	-0.002955551	-0.000566893	-0.004224064	0	-7.14E-05	-0.00441776	-0.010409338	-0.048606624	-0.048606624	-0.013193211	-0.02950823	-2.05E-05	-0.005013774	-0.020721251	-0.061826489	-0.001708592	0.000826442	-0.006328763	-0.011575273	-0.005336072	-0.001518713	0.000216791	-0.011208227	-0.01322026	-0.005522305	-0.003434198	-0.086371407	-0.004383252	-0.085689591	-0.030039103	-0.007102036	-0.030406825	-0.41214381	-0.024083925	-0.073859669	-0.222207907	0	-0.000255312
Herb_495	�ϻ�ǰ��	Zihuaqianhu	Peucedanidecursivi Radix	Angelica Decursiva|Peucedanidecursivi Radix|Peucedanum Decursivum Maxim|Radix Angelicae Decursivae|Zi Hua Qian Hu|ZiHuaQianHu	-0.009127061	-0.013869614	-0.071972748	-0.005737164	-0.012349954	-0.048937279	-0.003281409	-0.002662963	-0.002267574	-0.006223115	0	-9.52E-05	-0.00718289	-0.0198455	0	0	-0.01075869	-0.055063035	-0.007531148	-0.011512078	-0.016704622	-0.092474142	-0.004185405	-0.00170746	-0.014819945	-0.009945838	-0.006704684	-0.002376051	7.10E-05	-0.013212612	-0.015637492	-0.010536682	-0.004100254	-0.112624523	-0.01114725	-0.108508969	-0.052960747	-0.008571922	-0.026756554	-0.660584155	-0.022119668	-0.204907331	-0.320823737	0	-0.000528701
Herb_496	����	Zisu	Perilla Frutescens	Perilla Frutescens|Perilla Frutescens Var Acuta|Perilla Frutescens Var Crispa|Perilla Frutescens|Zi Su|ZiSu	-0.06841376	-0.068930139	-0.435014436	-0.020661148	-0.089769728	-0.22765581	-0.022389898	-0.056900086	-0.002267574	-0.034661	0	-0.00106496	-0.034624745	-0.073507902	-0.11279823	-0.11279823	-0.105028922	-0.407490731	0.018378845	-0.070280358	-0.419849995	-0.324348102	-0.013663348	-0.031756572	-0.047223171	-0.056978961	-0.035633939	-0.020880295	0.000412444	-0.096430816	-0.068608041	-0.04887603	-0.038178297	-1.407437712	-0.032906058	-0.651378385	-0.293870549	-0.072884593	-0.144457316	-3.821878741	-0.188041477	-1.009750473	-2.23454116	0	-0.004386025
Herb_497	������	Zisuzi	Perillae Fructus	Fructus Perillae|Perilia Fruit|Perillae Fructus|Zi Su Zi|ZiSuZi	-0.030852637	0.00415173	-0.21298037	-0.012903204	-0.045204503	-0.120042006	-0.011626372	-0.019971455	0	-0.033409302	0	-0.000776693	-0.01180124	-0.053314432	-0.064191605	-0.064191605	-0.033367643	-0.182733302	-0.001124983	-0.045967302	-0.397657498	-0.108488371	-0.01122574	-0.00830181	-0.01792263	-0.033053634	-0.017828298	-0.008609892	-0.000637458	-0.045579509	-0.025856295	-0.001076741	-0.018568989	-0.361774445	-0.019322874	-0.339066939	-0.130556033	-0.039148701	-0.060563305	-1.470289755	-0.07510727	-0.315767232	-0.761957022	0	-0.002229966
Herb_498	����	Ziwan	Asteris Radix Et Rhizoma	Aster Tataricus|Asteris Radix|Tatarian Aster Root|Zi Wan|ZiWan	-0.034183737	-0.004983484	-0.327556916	-0.014104961	-0.085706046	-0.176396471	-0.012326944	-0.026750561	0	-0.111797093	0	-0.003041566	-0.028838051	-0.079532885	-0.227139527	-0.227139527	-0.07451598	-0.134100394	-0.016855913	-0.060388676	-0.326034384	-0.187516654	-0.017313742	-0.075963756	-0.030039117	-0.038252957	-0.027295791	-0.006245775	-0.003522856	-0.077536597	-0.077924914	-0.041212401	-0.02821738	-0.45268275	-0.043340005	-0.446032293	-0.170597875	-0.054221986	-0.056871582	-1.741335376	-0.093436979	-0.679750792	-0.315547245	0	-0.004061123
Herb_499	���	Gegen	Radix Puerariae	Kudzuvine Root|Pueraria Edulis|Pueraria Lobata|Pueraria Omeiensis|Pueraria Phaseoloides|Pueraria Thomsonii|Radix Puerariae|Ge Gen|GeGen	-0.008174885	0.001715384	-0.052584287	-0.002748687	-0.004477567	-0.026488822	-0.001416615	-0.003236639	0	-0.017373828	0	-0.000211508	-0.006023168	-0.00947877	0	0	-0.006879153	-0.025226587	-0.001086559	-0.006779566	-0.011126282	-0.010883038	-0.001234405	-0.002235199	-0.003304516	-0.012943728	-0.002293495	-0.001882379	-0.000104874	-0.017010666	-0.011946848	-0.012319686	-0.002175541	-0.093950322	-0.005642972	-0.075401094	-0.037814761	-0.00851241	-0.015757207	-0.420693047	-0.034559793	-0.195414267	-0.103942683	0	-0.000717893
Herb_500	����	Haishen	Sea Cucumber	Holothuria Leucospilota|Holothurian|Sea Cucumber|Hai Shen|HaiShen	-0.005446623	0.061677591	-0.226004784	-0.001395159	-0.00766355	0.003990994	-0.002354049	-0.001378611	0	-0.009021486	0	0	-0.03115082	0.004235852	0	0	-0.002851979	-0.052206052	0.000600132	-0.007716422	-0.111398243	-0.036944427	-0.036190476	-0.10751672	-0.002613927	0.003601828	-0.002354049	-2.22E-05	0	-0.014475611	0.000292908	-0.016746411	-0.000750751	-0.270614565	-0.012236069	-0.178785177	-0.090653896	-0.000357042	0.020216049	-0.20898085	0.001962232	-0.2496814	-0.004533476	0	-0.000168103
Herb_501	��յϸ��	Dengzhanxixin	Erigeron Breviscapus	Erigeron Breviscapine|Erigeron Breviscapus|Herba Erigerontis|Deng Zhan Xi Xin|DengZhanXiXin	-0.034889147	-0.068835492	-0.265195789	-0.012283777	-0.06679485	-0.179980031	-0.01224646	-0.018375188	-0.000566893	-0.071858008	0	-0.002868004	-0.02598157	-0.076028445	-0.083171335	-0.083171335	-0.077476871	-0.174103731	-0.037771947	-0.058843002	-0.287769622	-0.235848384	-0.006932255	-0.059918253	-0.026359022	-0.050284087	-0.031701368	-0.00744379	-0.002073536	-0.110180394	-0.05091315	-0.020872954	-0.029802552	-0.499989849	-0.041506414	-0.422530169	-0.151192698	-0.056103455	-0.079955134	-1.816323441	-0.101475293	-0.558295692	-0.45289205	0	-0.003948917
Herb_502	�ﱾ	Haoben	Radix et Rhizoma Ligustici Chinesis	Ligusticum Jeholense|Ligusticum Sinense Oliv|Hao Ben|HaoBen	-0.026488125	-0.049732305	-0.140489093	-0.003293437	-0.022474497	-0.050401608	-0.008425882	-0.00800644	0	-0.004095696	0	0.000143183	-0.006441457	-0.014872563	0	0	-0.046741211	-0.16221844	-0.00950373	-0.013344733	-0.089757185	-0.026390225	-0.006084749	-0.011461657	-0.004804852	-0.0096553	-0.009637273	-0.006138467	6.10E-05	-0.028313823	-0.01985599	-0.005125947	-0.010142841	-0.766759968	-0.005456785	-0.198496665	-0.082537007	-0.020742343	-0.042725472	-1.591756684	-0.058006394	-0.397287236	-1.062783124	0	-0.000830474
[truncated: 5,000 more columns]
