# Supplementary material for: Systems-Mapping of Herbal Effects on Complex Diseases Using the Network-Perturbation Signatures
Source: Front Pharmacol. 2018 Oct 18;9:1174. doi: 10.3389/fphar.2018.01174 (PMC6201628; doi:10.3389/fphar.2018.01174)
Supplement: Supplementary file 2 [file Data_Sheet_2.ZIP › Supplementary Table 4.csv]

Herb ID	Herb Name	Description	PubMed PMID	Reference
Herb_394	Arisaematis Rhizoma	¡­Chinese Medicine Could Adjust the Cytokine Network of RA ¡­Lijie Capsule (Àú½Ú½ºÄÒ, Caulis Lonicerae, Astragalus membranaceus Bge., Semen Coicis, Rhizoma Arisaematis , Rhizoma Atractylodis , Rhizoma Ligusticum Wallichii, Radix Paeoniae rubra, Radix Angelicae, Radix Saposhnikoviae, etc.) can significantly reduce serum IL-6 in AA rats, improve IL-2 levels, and significantly increase T lymphocyte …	24170633	Chinese journal of integrative medicine, 2013, 19(11): 874-880.
Herb_394	Arisaematis Rhizoma	Rheumatoid arthritis (RA) is a chronic inflammatory disease and its exact cause and pathophysiological process remain unclear. Because the mast cell contains potent mediators, including multifunctional cytokines, its potential contributions to the processes of inflammation and matrix degradation have recently become evident. Gamisopoonghwanghyul-tang (GSPHHT) has been used as a traditional Korean…	15658607	Immunopharmacology and immunotoxicology, 2004, 26(4): 587-596.
Herb_394	Arisaematis Rhizoma	Rheumatoid arthritis (RA) is a systemic and chronic inflammatory autoimmune disorder characterized by synovial hyperplasia, inflammatory cell infiltration and angiogenesis, which ultimately lead to cartilage erosion and articular destruction ¡­ the extract of Arisaematis Rhizoma (ÌìÄÏÐÇ ti¨¡n n¨¢n x¨©ng; the root of Arisaema rhizomatum), scopolin and kirenol inhibited paw and joint swelling by su…	24716101	Journal of traditional and complementary medicine, 2011, 1(1): 8-24.
Herb_394	Arisaematis Rhizoma	To assess the short-term efficacy and safety of two kinds of Traditional Chinese herbal patches, Fufang Nanxing Zhitong Gao (FNZG) and Shangshi Jietong Gao (SJG), for painful knee osteoarthritis (OA)¡­Conclusions. FNZG may be a useful treatment for symptom of knee OA and merits long-term study in broader populations ... The FNZG contained¡­Rhizoma Arisaematis ¡­	22454655	Evidence-Based Complementary and Alternative Medicine, 2012, 2012.
Herb_394	Arisaematis Rhizoma	Rhizoma Arisaematis (WERA) exerts therapeutic effects in CIA in rats by decreasing the serum levels of TNF-¦Á, IL-1¦Â, IL-6 and IL-10, suggesting WERA may be an effective candidate drug for treating human rheumatoid arthritis.	/	Tropical Journal of Pharmaceutical Research, 2016, 15(4): 805-813.; Tropical Journal of Pharmaceutical Research, 2015, 14(12): 2279-2286.
Herb_366	Rhizoma Cimicifugae	¡­Chinese Medicine Could Adjust the Cytokine Network of RA ¡­ Danggui Niantong Decoction (µ±¹éÄéÍ´ÌÀ, Herba Artemisiae scopariae, Rhizoma et Radix Notopterygii, Radix Saposhnikoviae, Rhizoma Cimicifugae, Radix Puerariae, Rhizoma Atractylodis Macrocephalae, Radix Glycyrrhizae, Radix Scutellariae, Radix Sophorae Flavescentis, Rhizoma Anemarrhenae, Radix Angelicae sinensis, Polyporus, and Rhizoma Al…	24170633	Chinese journal of integrative medicine, 2013, 19(11): 874-880.
Herb_366	Rhizoma Cimicifugae	¡­ Er Xian Pills: Hei Mu Er (Auricularia polytricha), Cang Zhu (Rhizoma Atractylodis), Chuan Wu (Radix Aconiti Carmichaeli), Cao Wu (Radix Aconiti Kusnezoffi), Du Zhong (Cortex Eucommiae), Niu Xi (Radix Achyranthis Bidentatae), Sheng Ma (Rhizoma Cimicifugae), Shen Qu (Massa Medica Fermentata) ¡­ commonly used proprietary Chinese medicines (PCMs) and their networks that together use for rheumatoid…	/	Advances in Botanical Research, 2012, 62: 273-313.
Herb_366	Rhizoma Cimicifugae	Cimicifuga rhizome (black cohosh) has a long and diverse history of medicinal use in Eastern United States and Canada. Historically, native American Indians used it to treat a variety of conditions including malaria, rheumatism, abnormalities in kidney function, sore throat, menstrual irregularities, and menopause.	19835377	Journal of medicinal chemistry, 2009, 52(21): 6707-6715.
Herb_366	Rhizoma Cimicifugae	Dang-guei-nian-tong-tang is used as a remedy for waist soft-tissue strain, rheumatic arthritis, sciatic neuralgia, and rheumatoid arthritis. Dang-guei-nian-tong-tang contains 15 herbs, including Sophorae Radix, Angelicae sinensis Radix, Anemarrhena Rhizoma, Glycyrrhizae Radix, Artemisiae capillaris Herb, Notopterygii Rhizoma, Cimicifugae Rhizoma, Puerariae Radix, Atractylodis Rhizoma, Scutellaria…	16181760 |	Journal of pharmaceutical and biomedical analysis, 2006, 40(2): 472-477.; European Journal of Integrative Medicine, 2014, 6(2): 176-185.
Herb_366	Rhizoma Cimicifugae	¡­ Traditional Oriental medicinal prescription, Daeganghwal-tang (DGHT) has been used for the treatment of rheumatoid arthritis (RA) in Korea ¡­ the DGHT water extract powder was dissolved in sterile saline (50 mg/ml). The ingredients of DGHT include 6 g of Angelicae koreanae radix, 6 g of Cimicifugae rhizoma, ¡­	12576215	Journal of ethnopharmacology, 2003, 85(1): 157-161.
Herb_53	Boschniakia Rossica	These compounds have been shown to exhibit anti-inflammatory, anti-lipid, peroxidative and free-radical scavenging activities ¡­ The water extract exhibited inhibitory effects on acute inflammation on chronic inflammation in the adjuvant-induced arthritis.	22414102	Current medicinal chemistry, 2012, 19(14): 2104-2127.
Herb_53	Boschniakia Rossica	The above herbal medicines in powder and decoction forms are well noted in traditional Chinese and Korean medicine for treatment of low back pain. ¡­. has been reported to have osteoblast-like cell proliferation, osteoclast inhibition effects and improve bone biomechanical quality through modifications of bone mineral density.	20430290	Complementary therapies in medicine, 2010, 18(2): 78-86.
Herb_53	Boschniakia Rossica	¡­ herbs frequently prescribed for LBP (or nerve root pain) treatment in Korean medicine and traditional Chinese medicine ¡­	/	BMJ open, 2014, 4(9): e005801.
Herb_53	Boschniakia Rossica	¡­ Boschniakia rossica, and Cuscuta chinensis have been used as treatments for LBP in this study¡­Boschniakia rossica are good anti-oxidant ¡­	23626884	International journal of preventive medicine, 2013, 4(3): 279.
Herb_53	Boschniakia Rossica	¡­ Boschniakia rossica ¡­ were selected from herbs prescribed in Korean medicine and Traditional Chinese Medicine literature for LBP treatment ¡­ The anti-inflammation and nerve and joint protection effects of the main herbal ingredients of the medicine ¡­	27213976	The Journal of Alternative and Complementary Medicine, 2016, 22(7): 533-543.
