# Supplementary material for: Systems-Mapping of Herbal Effects on Complex Diseases Using the Network-Perturbation Signatures
Source: Front Pharmacol. 2018 Oct 18;9:1174. doi: 10.3389/fphar.2018.01174 (PMC6201628; doi:10.3389/fphar.2018.01174)
Supplement: Supplementary file 2 [file Data_Sheet_2.ZIP › Supplementary Table 5.csv]

Term_ID	Term_Name	Count	%	Genes	P_Value	FDR
GO:0043401	Steroid hormone mediated signaling pathway	16	6.86695279	RARG, THRB, ESRRB, RXRA, PPARG, ESR1, ESRRG, RORC, RORB, HNF4G, NR0B2, NR0B1, NR1H2, NR1I3, NR1I2, NR1H3	9.67381E-16	1.70974E-12
GO:0030518	Intracellular steroid hormone receptor signaling pathway	10	4.291845494	MED4, MED30, MED16, MED17, ESR1, MED12, MED24, MED14, MED13, MED1	1.58815E-13	2.7216E-10
GO:0030521	Androgen receptor signaling pathway	13	5.579399142	AR, MED12, MED24, MED14, MED13, BRCA1, CTNNB1, MED4, NR1I3, MED30, MED16, MED17, MED1	1.91692E-13	3.28682E-10
GO:0006694	Steroid biosynthetic process	9	3.862660944	CYP17A1, HSD17B2, HSD17B1, CYP51A1, SRD5A1, SRD5A2, NR0B1, CYP19A1, HSD17B8	8.99156E-09	1.54137E-05
GO:0008202	Tteroid metabolic process	8	3.433476395	CYP17A1, UGT2B17, NR1I2, CYP1B1, UGT1A8, CYP1A1, CYP2C19, UGT2B7	1.79988E-06	0.003085384
GO:0032355	Response to estradiol	10	4.291845494	ALDH1A2, PTGS2, FOXA1, CASP8, PCNA, ESR1, CYP1A2, MYC, NCOR2, CTNNB1	4.44599E-06	0.007621215
GO:0006367	Transcription initiation from RNA polymerase II promoter	42	18.02575107	THRB, PPARG, MED25, RORC, MED24, RORB, MED23, NR3C1, MED20, NR1H2, MED26, MED27, NR1H3, TAF2, AR, RARG, ESRRB, TAF5, RXRA, ESRRG, MED12, CDK8, ESR1, CCNC, MED14, HNF4G, ESR2, MED13, NR0B2, NR0B1, MED6, TAF10, MED7, TAF13, MED4, NR1I3, NR1I2, MED30, MED15, MED16, MED17, MED1	7.15874E-42	1.22718E-38
GO:0045893	Positive regulation of transcription, DNA-templated	40	17.16738197	SUPT3H, HNF1A, XRCC6, PPARG, RORC, MED24, NFKB1, RORB, SRC, CTNNB1, NR1H2, FOS, NPAS2, PRMT2, AGT, MYC, NR1H3, AR, NOS1, TRIP4, RELA, TP53, ESRRG, MED12, ESR1, MED14, ESR2, MED13, BRCA1, CDK2, MED4, NR1I2, MED30, HDAC1, SP1, IRF6, MED16, MED17, NSD1, MED1	2.16613E-18	3.71326E-15
GO:0045944	Positive regulation of transcription from RNA polymerase II promoter	52	22.31759657	HNF1A, THRB, ZNF821, XRCC6, CCNT1, PPARG, HEXB, MED25, NFKB1, MED21, CTNNB1, FOS, APP, PAX9, TNIP2, MYC, TOP2A, EGFR, AR, RARG, RELA, RXRA, TP53, ESR1, CDK8, MED12, MED14, CCNC, MED13, MED6, MED19, IFNB1, MED17, MED1, PRKDC, NR3C1, NR1H2, NPAS2, MEIS2, XBP1, NR1H3, TAF2, NOS1, ESRRB, FOXA1, ESRRG, BRCA1, NR1I3, NR1I2, SP1, HDAC1, PARP1	6.61538E-17	1.88738E-13
GO:0006357	Regulation of transcription from RNA polymerase II promoter	30	12.87553648	SUPT3H, HNF1A, MED24, NFKB1, TADA1, MED23, MED22, MED21, MED20, TCEAL4, FOS, MED26, SMARCD1, MED27, KAT2A, MED11, MED14, HNF4G, TAF6L, MED13L, BRCA1, MED6, MED7, TAF13, MED4, MED30, MED15, MED16, MED17, MED18	2.80953E-12	4.8162E-09
GO:0006351	Transcription, DNA-templated	64	27.46781116	XRCC5, THRB, ZNF821, XRCC6, PPARG, CCNT1, ZNF200, ASCC1, RORC, RORB, MED22, ZNF253, MED21, MED20, TCEAL4, CTNNB1, CSNK2A2, CSNK2A1, AES, PAX9, MED26, TNIP2, TGS1, AR, RARG, RXRA, TP53, ESR1, MED11, TLE1, ESR2, HNF4G, NR0B1, MED19, MED6, CARM1, NSD1, ZSCAN12, TADA1, NR3C1, TRRAP, ZNF513, NR1H2, CHD9, NPAS2, ZSCAN22, POU2F1, SUPT7L, SSX3, NR1H3, EEF1A1, TRIP4, ESRRB, SRA1, ESRRG, MED13L, BRCA1, NR1…	5.01281E-11	8.59315E-08
GO:0006366	Transcription from RNA polymerase II promoter	24	10.30042918	TAF2, KAT2A, SUPT3H, HNF1A, TAF5, RELA, FOXA1, CCNT1, TP53, ESR1, NFKB1, NR3C1, MED20, TAF10, FOS, TAF13, TAF5L, MED4, MEIS2, PAX9, MED16, XBP1, PARP1, MYC	6.8719E-07	0.001178001
GO:0000122	Negative regulation of transcription from RNA polymerase II promoter	29	12.44635193	HNF1A, THRB, PPARG, MED25, ANKRD2, NFKB1, CTNNB1, NR1H2, MEIS2, AES, XBP1, MYC, NR1H3, RARG, RELA, RXRA, FOXA1, TP53, ESR1, TLE1, NR0B2, ESR2, NR0B1, HDAC1, IRF8, PARP1, NSD1, NCOR2, MED1	7.12441E-07	0.001221287
GO:0055114	Oxidation-reduction process	42	18.02575107	CYP1B1, CYP2F1, ALDH18A1, CYP2C19, PTGS2, HSD17B2, HSD17B1, CYP51A1, PTGS1, ALDH3A2, ALDH3A1, ALDH1A1, ALDH1A2, CYP27B1, AGPS, ALDH1A3, ALDH4A1, SRD5A1, HSD17B3, SRD5A2, HSD17B7, HSD17B8, CYP19A1, ALDH6A1, NOS1, CYP1A1, MAOA, MAOB, ALDH3B2, CYP1A2, ALDH3B1, CYP4F8, ALDH7A1, CYP17A1, TXNRD2, HSD11B2, AOC2, HPGD, AOC1, ALDH9A1, AOC3, KDM4E	6.43701E-18	1.10346E-14
GO:0042493	Response to drug	23	9.871244635	XRCC5, CDK1, LYN, PTGS2, CYP1A1, RELA, PPARG, MAOB, SRC, ALDH3A1, CTNNB1, FOS, TOP1, APOA1, MCM7, HDAC1, FYN, HSD11B2, SRD5A1, SRD5A2, ABL1, AOC1, MYC	2.31123E-10	3.96199E-07
GO:0006805	Xenobiotic metabolic process	13	5.579399142	CYP1B1, CYP2F1, CYP2C19, PTGS1, RORC, CYP1A2, ALDH3A1, NR1I2, UGT2B4, AOC2, AOC1, UGT2B28, AOC3	6.73347E-10	1.15428E-06
GO:0019827	Stem cell population maintenance	9	3.862660944	MED7, MED30, MED17, MED27, MED12, MED24, MED14, MED21, CTNNB1	3.70851E-07	0.000635725
GO:1901796	Regulation of signal transduction by p53 class mediator	12	5.150214592	RPA1, CSNK2A2, TAF2, TAF10, RPA2, TAF13, CSNK2A1, HDAC1, TAF5, TP53, BRCA1, CDK2	1.1378E-06	0.001950445
GO:0030522	Intracellular receptor signaling pathway	9	3.862660944	AR, NR1I2, THRB, ESRRB, RORC, RORB, HNF4G, NR0B1, NR1H3	3.89363E-08	6.6746E-05
GO:0006081	Cellular aldehyde metabolic process	6	2.575107296	ALDH1A1, ALDH7A1, ALDH3A2, ALDH9A1, ALDH3B1, ALDH3A1	2.03772E-07	0.000349314
GO:0044255	Cellular lipid metabolic process	8	3.433476395	NR1H2, CHD9, RXRA, TGS1, CARM1, NCOR2, NR1H3, MED1	1.28543E-06	0.002203514
