# Supplementary material for: Systems-Mapping of Herbal Effects on Complex Diseases Using the Network-Perturbation Signatures
Source: Front Pharmacol. 2018 Oct 18;9:1174. doi: 10.3389/fphar.2018.01174 (PMC6201628; doi:10.3389/fphar.2018.01174)
Supplement: Supplementary file 2 [file Data_Sheet_2.ZIP › Supplementary Table 6.csv]

Herb	Gene	Protein_Name	Uniprot_ID	Gene_ID	Herb_Perturbation_Strong	Activated or Inhibited
Arisaematis Rhizoma	ABL1	Tyrosine-protein kinase ABL1	P00519	25	0.981814865	-1
Arisaematis Rhizoma	ACE2	Angiotensin-converting enzyme 2	Q9BYF1	59272	1.830314785	-1
Arisaematis Rhizoma	ACP2	Lysosomal acid phosphatase	P11117	53	0.014475373	1
Arisaematis Rhizoma	ADCY1	Adenylate cyclase type 1	Q08828	107	0.326888483	-1
Arisaematis Rhizoma	ADCY10	Adenylate cyclase type 10	Q96PN6	55811	0.299024579	-1
Arisaematis Rhizoma	ADCY2	Adenylate cyclase type 2	Q08462	108	0.325610393	-1
Arisaematis Rhizoma	ADCY3	Adenylate cyclase type 3	O60266	109	0.309509482	-1
Arisaematis Rhizoma	ADCY4	Adenylate cyclase type 4	Q8NFM4	196883	0.297998938	-1
Arisaematis Rhizoma	ADCY5	Adenylate cyclase type 5	O95622	111	0.422907384	-1
Arisaematis Rhizoma	ADCY6	Adenylate cyclase type 6	O43306	112	0.344756343	-1
Arisaematis Rhizoma	ADCY7	Adenylate cyclase type 7	P51828	113	0.308993072	-1
Arisaematis Rhizoma	ADCY8	Adenylate cyclase type 8	P40145	114	0.318729021	-1
Arisaematis Rhizoma	ADCY9	Adenylate cyclase type 9	O60503	115	0.297998938	-1
Arisaematis Rhizoma	AES	Amino-terminal enhancer of split	Q08117	166	1.03293989	-1
Arisaematis Rhizoma	AFAP1L1	Actin filament-associated protein 1-like 1	Q8TED9	134265	0.017793846	1
Arisaematis Rhizoma	AGPS	Alkyldihydroxyacetonephosphate synthase, peroxisomal	O00116	8540	0.013574829	1
Arisaematis Rhizoma	AGT	Angiotensinogen	P01019	183	12.4950295	-1
Arisaematis Rhizoma	AGTR1	Type-1 angiotensin II receptor	P30556	185	1.86310768	-1
Arisaematis Rhizoma	AGTR2	Type-2 angiotensin II receptor	P50052	186	1.825310045	-1
Arisaematis Rhizoma	AKR1A1	Alcohol dehydrogenase [NADP(+)]	P14550	10327	0.639205151	-1
Arisaematis Rhizoma	AKR1B1	Aldose reductase	P15121	231	0.592784636	-1
Arisaematis Rhizoma	AKR7A2	Aflatoxin B1 aldehyde reductase member 2	O43488	8574	0.173849669	1
Arisaematis Rhizoma	ALDH18A1	Delta-1-pyrroline-5-carboxylate synthase	P54886	5832	0.837011421	-1
Arisaematis Rhizoma	ALDH1A1	Retinal dehydrogenase 1	P00352	216	1.163772871	-1
Arisaematis Rhizoma	ALDH1A2	Retinal dehydrogenase 2	O94788	8854	1.135527832	-1
Arisaematis Rhizoma	ALDH1A3	Aldehyde dehydrogenase family 1 member A3	P47895	220	1.385226949	-1
Arisaematis Rhizoma	ALDH1B1	Aldehyde dehydrogenase X, mitochondrial	P30837	219	1.156678491	-1
Arisaematis Rhizoma	ALDH2	Aldehyde dehydrogenase, mitochondrial	P05091	217	1.214912799	-1
Arisaematis Rhizoma	ALDH3A1	Aldehyde dehydrogenase, dimeric NADP-preferring	P30838	218	1.386116605	-1
Arisaematis Rhizoma	ALDH3A2	Fatty aldehyde dehydrogenase	P51648	224	1.178874206	-1
Arisaematis Rhizoma	ALDH3B1	Aldehyde dehydrogenase family 3 member B1	P43353	221	1.39143048	-1
Arisaematis Rhizoma	ALDH3B2	Aldehyde dehydrogenase family 3 member B2	P48448	222	1.385226949	-1
Arisaematis Rhizoma	ALDH4A1	Delta-1-pyrroline-5-carboxylate dehydrogenase, mitochondrial	P30038	8659	1.143458176	-1
Arisaematis Rhizoma	ALDH5A1	Succinate-semialdehyde dehydrogenase, mitochondrial	P51649	7915	0.887415062	-1
Arisaematis Rhizoma	ALDH6A1	Methylmalonate-semialdehyde dehydrogenase [acylating], mitochondrial	Q02252	4329	0.801350647	-1
Arisaematis Rhizoma	ALDH7A1	Alpha-aminoadipic semialdehyde dehydrogenase	P49419	501	1.156985059	-1
Arisaematis Rhizoma	ALDH9A1	4-trimethylaminobutyraldehyde dehydrogenase	P49189	223	1.158719503	-1
Arisaematis Rhizoma	ALOX15B	Arachidonate 15-lipoxygenase B	O15296	247	1	-1
Arisaematis Rhizoma	ANKRD2	Ankyrin repeat domain-containing protein 2	Q9GZV1	26287	0.014065409	1
Arisaematis Rhizoma	ANXA5	Annexin A5	P08758	308	0.000681969	1
Arisaematis Rhizoma	AOC1	Amiloride-sensitive amine oxidase [copper-containing]	P19801	26	3.154272543	-1
Arisaematis Rhizoma	AOC2	Retina-specific copper amine oxidase	O75106	314	3.145902603	-1
Arisaematis Rhizoma	AOC3	Membrane primary amine oxidase	Q16853	8639	3.197927903	-1
Arisaematis Rhizoma	APC	Adenomatous polyposis coli protein	P25054	324	0.649179028	-1
Arisaematis Rhizoma	APCDD1	Protein APCDD1	Q8J025	147495	0.016610615	1
Arisaematis Rhizoma	APOA1	Apolipoprotein A-I	P02647	335	0.717666225	-1
Arisaematis Rhizoma	APOH	Beta-2-glycoprotein 1	P02749	350	1.077621038	-1
Arisaematis Rhizoma	APP	Amyloid-beta A4 protein	P05067	351	2.270573991	-1
Arisaematis Rhizoma	AR	Androgen receptor	P10275	367	1.79242706	-1
Arisaematis Rhizoma	ARID1B	AT-rich interactive domain-containing protein 1B	Q8NFD5	57492	0.001791332	1
Arisaematis Rhizoma	ARID2	AT-rich interactive domain-containing protein 2	Q68CP9	196528	0.0031599	1
Arisaematis Rhizoma	ARPC3	Actin-related protein 2/3 complex subunit 3	O15145	10094	0.006132976	1
Arisaematis Rhizoma	ARRB2	Beta-arrestin-2	P32121	409	0.631051706	-1
Arisaematis Rhizoma	ARSB	Arylsulfatase B	P15848	411	0.401166086	-1
Arisaematis Rhizoma	ASCC1	Activating signal cointegrator 1 complex subunit 1	Q8N9N2	51008	0.023258906	1
Arisaematis Rhizoma	ASMT	Acetylserotonin O-methyltransferase	P46597	438	0.57423447	-1
Arisaematis Rhizoma	ATG14	Beclin 1-associated autophagy-related key regulator	Q6ZNE5	22863	0.025527144	1
Arisaematis Rhizoma	ATP5I	ATP synthase subunit e, mitochondrial	P56385	521	0.008418796	1
Arisaematis Rhizoma	ATP6V1C1	V-type proton ATPase subunit C 1	P21283	528	0.045695124	1
Arisaematis Rhizoma	BARD1	BRCA1-associated RING domain protein 1	Q99728	580	0.819555332	-1
Arisaematis Rhizoma	BGLAP	Osteocalcin	P02818	632	0.063149708	1
Arisaematis Rhizoma	BRCA1	Breast cancer type 1 susceptibility protein	P38398	672	1.374711177	-1
Arisaematis Rhizoma	BRD7	Bromodomain-containing protein 7	Q9NPI1	29117	0.8706244	-1
Arisaematis Rhizoma	C1D	Nuclear nucleic acid-binding protein C1D	Q13901	10438	0.02015684	1
Arisaematis Rhizoma	CA14	Carbonic anhydrase 14	Q9ULX7	23632	1	-1
Arisaematis Rhizoma	CA2	Carbonic anhydrase 2	P00918	760	0.292292802	-1
Arisaematis Rhizoma	CA3	Carbonic anhydrase 3	P07451	761	1	-1
Arisaematis Rhizoma	CA5A	Carbonic anhydrase 5A, mitochondrial	P35218	763	1	-1
Arisaematis Rhizoma	CA5B	Carbonic anhydrase 5B, mitochondrial	Q9Y2D0	11238	1	-1
Arisaematis Rhizoma	CA7	Carbonic anhydrase 7	P43166	766	1	-1
Arisaematis Rhizoma	CACNA2D1	Voltage-dependent calcium channel subunit alpha-2/delta-1	P54289	781	1	-1
Arisaematis Rhizoma	CALCA	Calcitonin gene-related peptide 1	P06881	796	0.008854119	-1
Arisaematis Rhizoma	CALCRL	Calcitonin gene-related peptide type 1 receptor	Q16602	10203	3.99844E-05	-1
Arisaematis Rhizoma	CALM1	Calmodulin-1	P0DP23	801	0.77423058	-1
Arisaematis Rhizoma	CARM1	Histone-arginine methyltransferase CARM1	Q86X55	10498	0.050623731	1
Arisaematis Rhizoma	CARNS1	Carnosine synthase 1	A5YM72	57571	0.018518519	1
Arisaematis Rhizoma	CASP8	Caspase-8	Q14790	841	0.858072835	-1
Arisaematis Rhizoma	CCK	Cholecystokinin	P06307	885	10.67167551	-1
Arisaematis Rhizoma	CCKAR	Cholecystokinin receptor type A	P32238	886	5.335214586	-1
Arisaematis Rhizoma	CCKBR	Gastrin/cholecystokinin type B receptor	P32239	887	5.347822957	-1
Arisaematis Rhizoma	CCNC	Cyclin-C	P24863	892	0.031248255	1
Arisaematis Rhizoma	CCNT1	Cyclin-T1	O60563	904	0.058030795	1
Arisaematis Rhizoma	CD8A	T-cell surface glycoprotein CD8 alpha chain	P01732	925	0.004074607	1
Arisaematis Rhizoma	CD8B	T-cell surface glycoprotein CD8 beta chain	P10966	926	0.010259523	1
Arisaematis Rhizoma	CDC7	Cell division cycle 7-related protein kinase	O00311	8317	0.912767711	-1
Arisaematis Rhizoma	CDK1	Cyclin-dependent kinase 1	P06493	983	1.228569659	-1
Arisaematis Rhizoma	CDK19	Cyclin-dependent kinase 19	Q9BWU1	23097	0.032408169	1
Arisaematis Rhizoma	CDK2	Cyclin-dependent kinase 2	P24941	1017	2.012517201	-1
Arisaematis Rhizoma	CDK7	Cyclin-dependent kinase 7	P50613	1022	0.972644564	-1
Arisaematis Rhizoma	CDK8	Cyclin-dependent kinase 8	P49336	1024	0.045044009	1
Arisaematis Rhizoma	CES2	Cocaine esterase	O00748	8824	2	-1
Arisaematis Rhizoma	CFTR	Cystic fibrosis transmembrane conductance regulator	P13569	1080	0.662787374	-1
Arisaematis Rhizoma	CHD9	Chromodomain-helicase-DNA-binding protein 9	Q3L8U1	80205	0.024868192	1
Arisaematis Rhizoma	CHRNA4	Neuronal acetylcholine receptor subunit alpha-4	P43681	1137	0.219921928	-1
Arisaematis Rhizoma	CLIC3	Chloride intracellular channel protein 3	O95833	9022	0.000510168	1
Arisaematis Rhizoma	CMA1	Chymase	P23946	1215	1.809577794	-1
Arisaematis Rhizoma	CMAS	N-acylneuraminate cytidylyltransferase	Q8NFW8	55907	0.29564972	-1
Arisaematis Rhizoma	CNOT2	CCR4-NOT transcription complex subunit 2	Q9NZN8	4848	0.016302906	1
Arisaematis Rhizoma	CNOT3	CCR4-NOT transcription complex subunit 3	O75175	4849	0.014278653	1
Arisaematis Rhizoma	CNOT6	CCR4-NOT transcription complex subunit 6	Q9ULM6	57472	0.017056107	1
Arisaematis Rhizoma	COL5A2	Collagen alpha-2(V) chain	P05997	1290	0.01175158	1
Arisaematis Rhizoma	CPE	Carboxypeptidase E	P16870	1363	5.428569579	-1
Arisaematis Rhizoma	CR1	Complement receptor type 1	P17927	1378	0.025392697	1
Arisaematis Rhizoma	CREBBP	CREB-binding protein	Q92793	1387	0.922545364	-1
Arisaematis Rhizoma	CRH	Corticoliberin	P06850	1392	0.008970103	1
Arisaematis Rhizoma	CRHR2	Corticotropin-releasing factor receptor 2	Q13324	1395	0.015789474	1
Arisaematis Rhizoma	CRIP2	Cysteine-rich protein 2	P52943	1397	0.007260787	1
Arisaematis Rhizoma	CSMD1	CUB and sushi domain-containing protein 1	Q96PZ7	64478	0.073302336	1
Arisaematis Rhizoma	CSNK2A1	Casein kinase II subunit alpha	P68400	1457	1.192643099	-1
Arisaematis Rhizoma	CSNK2A2	Casein kinase II subunit alpha'	P19784	1459	0.59593219	-1
Arisaematis Rhizoma	CTNNB1	Catenin beta-1	P35222	1499	0.645307727	-1
Arisaematis Rhizoma	CTSA	Lysosomal protective protein	P10619	5476	0.983878712	-1
Arisaematis Rhizoma	CTSG	Cathepsin G	P08311	1511	1.874482519	-1
Arisaematis Rhizoma	CXADR	Coxsackievirus and adenovirus receptor	P78310	1525	0.013385304	1
Arisaematis Rhizoma	CYP17A1	Steroid 17-alpha-hydroxylase/17,20 lyase	P05093	1586	0.921235821	-1
Arisaematis Rhizoma	CYP19A1	Aromatase	P11511	1588	1.261841262	-1
Arisaematis Rhizoma	CYP1A1	Cytochrome P450 1A1	P04798	1543	1.268140809	-1
Arisaematis Rhizoma	CYP1A2	Cytochrome P450 1A2	P05177	1544	1.276502042	-1
Arisaematis Rhizoma	CYP1B1	Cytochrome P450 1B1	Q16678	1545	1.251962196	-1
Arisaematis Rhizoma	CYP24A1	1,25-dihydroxyvitamin D(3) 24-hydroxylase, mitochondrial	Q07973	1591	7	1
Arisaematis Rhizoma	CYP27B1	25-hydroxyvitamin D-1 alpha hydroxylase, mitochondrial	O15528	1594	5	-1
Arisaematis Rhizoma	CYP2C19	Cytochrome P450 2C19	P33261	1557	1.276502042	-1
Arisaematis Rhizoma	CYP2F1	Cytochrome P450 2F1	P24903	1572	1.247766414	-1
Arisaematis Rhizoma	CYP4F8	Cytochrome P450 4F8	P98187	11283	1.249941872	-1
Arisaematis Rhizoma	CYP51A1	Lanosterol 14-alpha demethylase	Q16850	1595	1.249810622	-1
Arisaematis Rhizoma	DCK	Deoxycytidine kinase	P27707	1633	0.027338089	1
Arisaematis Rhizoma	DDC	Aromatic-L-amino-acid decarboxylase	P20711	1644	0.86732945	-1
Arisaematis Rhizoma	DGAT1	Diacylglycerol O-acyltransferase 1	O75907	8694	25	-1
Arisaematis Rhizoma	DNAJB14	DnaJ homolog subfamily B member 14	Q8TBM8	79982	0.016610615	1
Arisaematis Rhizoma	DNM1	Dynamin-1	Q05193	1759	1.651415963	-1
Arisaematis Rhizoma	DNPEP	Aspartyl aminopeptidase	Q9ULA0	23549	1.826789899	-1
Arisaematis Rhizoma	DUSP10	Dual specificity protein phosphatase 10	Q9Y6W6	11221	0.011952421	1
Arisaematis Rhizoma	DYDC2	DPY30 domain-containing protein 2	Q96IM9	84332	0.007847682	1
Arisaematis Rhizoma	DYNLRB1	Dynein light chain roadblock-type 1	Q9NP97	83658	0.003912886	1
Arisaematis Rhizoma	DYNLT3	Dynein light chain Tctex-type 3	P51808	6990	0.008357918	1
Arisaematis Rhizoma	EBAG9	Receptor-binding cancer antigen expressed on SiSo cells	O00559	9166	0.012873386	1
Arisaematis Rhizoma	EEF1A1	Elongation factor 1-alpha 1	P68104	1915	0.6275826	-1
Arisaematis Rhizoma	EGFR	Epidermal growth factor receptor	P00533	1956	1.117886135	-1
Arisaematis Rhizoma	EIF1AY	Eukaryotic translation initiation factor 1A, Y-chromosomal	O14602	9086	0.007823994	1
Arisaematis Rhizoma	ELOVL6	Elongation of very long chain fatty acids protein 6	Q9H5J4	79071	3	-1
Arisaematis Rhizoma	ENGASE	Cytosolic endo-beta-N-acetylglucosaminidase	Q8NFI3	64772	0.301608571	-1
Arisaematis Rhizoma	ENPEP	Glutamyl aminopeptidase	Q07075	2028	17.79204981	-1
Arisaematis Rhizoma	ENY2	Transcription and mRNA export factor ENY2	Q9NPA8	56943	0.015205161	1
Arisaematis Rhizoma	EP300	Histone acetyltransferase p300	Q09472	2033	0.745690919	-1
Arisaematis Rhizoma	EPRS	Bifunctional glutamate/proline--tRNA ligase	P07814	2058	0.739051781	-1
Arisaematis Rhizoma	ESR1	Estrogen receptor	P03372	2099	1.194601373	-1
Arisaematis Rhizoma	ESR2	Estrogen receptor beta	Q92731	2100	0.137886367	1
Arisaematis Rhizoma	ESRRA	Steroid hormone receptor ERR1	P11474	2101	0.094208725	1
Arisaematis Rhizoma	ESRRB	Steroid hormone receptor ERR2	O95718	2103	0.015391795	1
Arisaematis Rhizoma	ESRRG	Estrogen-related receptor gamma	P62508	2104	0.094840756	1
Arisaematis Rhizoma	EWSR1	RNA-binding protein EWS	Q01844	2130	2.05316655	-1
Arisaematis Rhizoma	EXOSC4	Exosome complex component RRP41	Q9NPD3	54512	0.103111166	1
Arisaematis Rhizoma	F7	Coagulation factor VII	P08709	2155	0.344367556	1
Arisaematis Rhizoma	F9	Coagulation factor IX	P00740	2158	0.066201237	1
Arisaematis Rhizoma	FCMR	Fas apoptotic inhibitory molecule 3	O60667	9214	0.026514734	1
Arisaematis Rhizoma	FFAR4	Free fatty acid receptor 4	Q5NUL3	338557	2	-1
Arisaematis Rhizoma	FOS	Proto-oncogene c-Fos	P01100	2353	1.085787673	-1
Arisaematis Rhizoma	FOXA1	Hepatocyte nuclear factor 3-alpha	P55317	3169	0.016040495	1
Arisaematis Rhizoma	FUT6	Alpha-(1,3)-fucosyltransferase 6	P51993	2528	1	-1
Arisaematis Rhizoma	FYN	Tyrosine-protein kinase Fyn	P06241	2534	0.999030191	-1
Arisaematis Rhizoma	G6PD	Glucose-6-phosphate 1-dehydrogenase	P11413	2539	0.169285447	-1
Arisaematis Rhizoma	GAA	Lysosomal alpha-glucosidase	P10253	2548	0.544855551	-1
Arisaematis Rhizoma	GABRA1	Gamma-aminobutyric acid receptor subunit alpha-1	P14867	2554	0.27534835	1
Arisaematis Rhizoma	GABRA2	Gamma-aminobutyric acid receptor subunit alpha-2	P47869	2555	0.272503819	1
Arisaematis Rhizoma	GABRA3	Gamma-aminobutyric acid receptor subunit alpha-3	P34903	2556	0.262846647	1
Arisaematis Rhizoma	GABRA4	Gamma-aminobutyric acid receptor subunit alpha-4	P48169	2557	0.265168514	1
Arisaematis Rhizoma	GABRA5	Gamma-aminobutyric acid receptor subunit alpha-5	P31644	2558	1	1
Arisaematis Rhizoma	GABRA6	Gamma-aminobutyric acid receptor subunit alpha-6	Q16445	2559	0.280992025	1
Arisaematis Rhizoma	GABRB2	Gamma-aminobutyric acid receptor subunit beta-2	P47870	2561	0.174456398	1
Arisaematis Rhizoma	GABRB3	Gamma-aminobutyric acid receptor subunit beta-3	P28472	2562	0.138091066	1
Arisaematis Rhizoma	GABRG3	Gamma-aminobutyric acid receptor subunit gamma-3	Q99928	2567	0.236588823	1
Arisaematis Rhizoma	GADD45GIP1	Growth arrest and DNA damage-inducible proteins-interacting protein 1	Q8TAE8	90480	0.046613183	1
Arisaematis Rhizoma	GALNS	N-acetylgalactosamine-6-sulfatase	P34059	2588	0.890922726	-1
Arisaematis Rhizoma	GANC	Neutral alpha-glucosidase C	Q8TET4	2595	0.544855551	-1
Arisaematis Rhizoma	GAPDH	Glyceraldehyde-3-phosphate dehydrogenase	P04406	2597	1.631650249	-1
Arisaematis Rhizoma	GBA	Glucosylceramidase	P04062	2629	1.277250586	-1
Arisaematis Rhizoma	GGCX	Vitamin K-dependent gamma-carboxylase	P38435	2677	0.094280069	1
Arisaematis Rhizoma	GHRL	Appetite-regulating hormone	Q9UBU3	51738	0.00346107	-1
Arisaematis Rhizoma	GLB1	Beta-galactosidase	P16278	2720	0.96336828	-1
Arisaematis Rhizoma	GMNN	Geminin	O75496	51053	0.807252635	-1
Arisaematis Rhizoma	GNS	N-acetylglucosamine-6-sulfatase	P15586	2799	0.42527634	-1
Arisaematis Rhizoma	GPR26	G-protein coupled receptor 26	Q8NDV2	2849	0.061375661	1
Arisaematis Rhizoma	GRB2	Growth factor receptor-bound protein 2	P62993	2885	4.144168446	-1
Arisaematis Rhizoma	GSK3B	Glycogen synthase kinase-3 beta	P49841	2932	0.592186976	-1
Arisaematis Rhizoma	GTF2A1	Transcription initiation factor IIA subunit 1	P52655	2957	0.001661042	1
Arisaematis Rhizoma	GTF2A2	Transcription initiation factor IIA subunit 2	P52657	2958	0.012114967	1
Arisaematis Rhizoma	GUCY1A2	Guanylate cyclase soluble subunit alpha-2	P33402	2977	0.35476812	-1
Arisaematis Rhizoma	GUCY1A3	Guanylate cyclase soluble subunit alpha-1	Q02108	2982	0.308293809	-1
Arisaematis Rhizoma	GUCY1B2	Guanylate cyclase soluble subunit beta-2	O75343	2974	0.297998938	-1
Arisaematis Rhizoma	GUCY1B3	Guanylate cyclase soluble subunit beta-1	Q02153	2983	0.325447016	-1
Arisaematis Rhizoma	GUCY2C	Heat-stable enterotoxin receptor	P25092	2984	0.300254885	-1
Arisaematis Rhizoma	GUCY2D	Retinal guanylyl cyclase 1	Q02846	3000	0.314345591	-1
Arisaematis Rhizoma	GUCY2F	Retinal guanylyl cyclase 2	P51841	2986	0.30681728	-1
Arisaematis Rhizoma	GUSB	Beta-glucuronidase	P08236	2990	0.543831141	-1
Arisaematis Rhizoma	H2AFY2	Core histone macro-H2A.2	Q9P0M6	55506	0.018073817	1
Arisaematis Rhizoma	HDAC1	Histone deacetylase 1	Q13547	3065	1.428378351	-1
Arisaematis Rhizoma	HESX1	Homeobox expressed in ES cells 1	Q9UBX0	8820	0.020003061	1
Arisaematis Rhizoma	HEXA	Beta-hexosaminidase subunit alpha	P06865	3073	0.98114663	-1
Arisaematis Rhizoma	HEXB	Beta-hexosaminidase subunit beta	P07686	3074	1.185637573	-1
Arisaematis Rhizoma	HEXIM1	Protein HEXIM1	O94992	10614	0.131108833	1
Arisaematis Rhizoma	HGF	Hepatocyte growth factor	P14210	3082	0.075469937	1
Arisaematis Rhizoma	HIST2H2BE	Histone H2B type 2-E	Q16778	8349	0.762246143	-1
Arisaematis Rhizoma	HNF1A	Hepatocyte nuclear factor 1-alpha	P20823	6927	1.756962995	-1
Arisaematis Rhizoma	HNF4G	Hepatocyte nuclear factor 4-gamma	Q14541	3174	0.087592621	1
Arisaematis Rhizoma	HOXD4	Homeobox protein Hox-D4	P09016	3233	0.030621178	1
Arisaematis Rhizoma	HPGD	15-hydroxyprostaglandin dehydrogenase [NAD(+)]	P15428	3248	10	-1
Arisaematis Rhizoma	HPN	Serine protease hepsin	P05981	3249	0.149659864	1
Arisaematis Rhizoma	HSD11B2	Corticosteroid 11-beta-dehydrogenase isozyme 2	P80365	3291	13	-1
Arisaematis Rhizoma	HSD17B1	Estradiol 17-beta-dehydrogenase 1	P14061	3292	1.350537769	-1
Arisaematis Rhizoma	HSD17B2	Estradiol 17-beta-dehydrogenase 2	P37059	3294	1.296144192	-1
Arisaematis Rhizoma	HSD17B3	Testosterone 17-beta-dehydrogenase 3	P37058	3293	1.298475553	-1
Arisaematis Rhizoma	HSD17B7	3-keto-steroid reductase	P56937	51478	1.296144192	-1
Arisaematis Rhizoma	HSD17B8	Estradiol 17-beta-dehydrogenase 8	Q92506	7923	1.297699469	-1
Arisaematis Rhizoma	HTR1A	5-hydroxytryptamine receptor 1A	P08908	3350	0.362967584	1
Arisaematis Rhizoma	HTR1B	5-hydroxytryptamine receptor 1B	P28222	3351	0.258125166	1
Arisaematis Rhizoma	HTR1D	5-hydroxytryptamine receptor 1D	P28221	3352	0.353916421	1
Arisaematis Rhizoma	IDO1	Indoleamine 2,3-dioxygenase 1	P14902	3620	0.559112392	-1
Arisaematis Rhizoma	IFNB1	Interferon beta	P01574	3456	0.019503806	1
Arisaematis Rhizoma	IGHG1	Immunoglobulin heavy constant gamma 1	P01857	3500	0.716240357	-1
Arisaematis Rhizoma	IL1R2	Interleukin-1 receptor type 2	P27930	7850	0.031578947	1
Arisaematis Rhizoma	ING3	Inhibitor of growth protein 3	Q9NXR8	54556	0.011303059	1
Arisaematis Rhizoma	IRF6	Interferon regulatory factor 6	O14896	3664	0.012750259	1
Arisaematis Rhizoma	IRF8	Interferon regulatory factor 8	Q02556	3394	0.016742132	1
Arisaematis Rhizoma	JADE2	E3 ubiquitin-protein ligase Jade-2	Q9NQC1	23338	0.011368383	1
Arisaematis Rhizoma	JUN	Transcription factor AP-1	P05412	3725	1.007049559	-1
Arisaematis Rhizoma	KAT2A	Histone acetyltransferase KAT2A	Q92830	2648	0.158004666	1
Arisaematis Rhizoma	KCNN3	Small conductance calcium-activated potassium channel protein 3	Q9UGI6	3782	1	-1
Arisaematis Rhizoma	KDM4E	Lysine-specific demethylase 4E	B2RXH2	390245	5	-1
Arisaematis Rhizoma	KIF1A	Kinesin-like protein KIF1A	Q12756	547	0.024900529	1
Arisaematis Rhizoma	KISS1	Metastasis-suppressor KiSS-1	Q15726	3814	0.44686339	-1
Arisaematis Rhizoma	KISS1R	KiSS-1 receptor	Q969F8	84634	0.68126035	-1
Arisaematis Rhizoma	KLHL11	Kelch-like protein 11	Q9NVR0	55175	0.016610615	1
Arisaematis Rhizoma	KNG1	Kininogen-1	P01042	3827	1.850601578	-1
Arisaematis Rhizoma	LCT	Lactase-phlorizin hydrolase	P09848	3938	0.714839508	-1
Arisaematis Rhizoma	LEFTY2	Left-right determination factor 2	O00292	7044	0.011292721	1
Arisaematis Rhizoma	LIG1	DNA ligase 1	P18858	3978	1.256506767	-1
Arisaematis Rhizoma	LMNA	Prelamin-A/C [Cleaved into: Lamin-A/C	P02545	4000	0.882928999	-1
Arisaematis Rhizoma	LSS	Lanosterol synthase	P48449	4047	0.441244482	-1
Arisaematis Rhizoma	LYN	Tyrosine-protein kinase Lyn	P07948	4067	1.04213567	-1
Arisaematis Rhizoma	MAOA	Amine oxidase [flavin-containing] A	P21397	4128	3.165040038	-1
Arisaematis Rhizoma	MAOB	Amine oxidase [flavin-containing] B	P27338	4129	3.23368844	-1
Arisaematis Rhizoma	MAP2K6	Dual specificity mitogen-activated protein kinase kinase 6	P52564	5608	0.038157985	1
Arisaematis Rhizoma	MAP2K7	Dual specificity mitogen-activated protein kinase kinase 7	O14733	5609	0.02124034	1
Arisaematis Rhizoma	MAP3K4	Mitogen-activated protein kinase kinase kinase 4	Q9Y6R4	4216	0.038532928	1
Arisaematis Rhizoma	MAPT	Microtubule-associated protein tau	P10636	4137	1.724883053	-1
Arisaematis Rhizoma	MAS1	Proto-oncogene Mas	P04201	4142	1.792049808	-1
Arisaematis Rhizoma	MCFD2	Multiple coagulation factor deficiency protein 2	Q8NI22	90411	0.016610615	1
Arisaematis Rhizoma	MCM2	DNA replication licensing factor MCM2	P49736	4171	0.795398671	-1
Arisaematis Rhizoma	MCM4	DNA replication licensing factor MCM4	P33991	4173	0.697306185	-1
Arisaematis Rhizoma	MCM7	DNA replication licensing factor MCM7	P33993	4176	0.76818578	-1
Arisaematis Rhizoma	MED1	Mediator of RNA polymerase II transcription subunit 1	Q15648	5469	0.055509228	1
Arisaematis Rhizoma	MED10	Mediator of RNA polymerase II transcription subunit 10	Q9BTT4	84246	0.014096508	1
Arisaematis Rhizoma	MED11	Mediator of RNA polymerase II transcription subunit 11	Q9P086	400569	0.044913571	1
Arisaematis Rhizoma	MED12	Mediator of RNA polymerase II transcription subunit 12	Q93074	9968	0.073394324	1
Arisaematis Rhizoma	MED13	Mediator of RNA polymerase II transcription subunit 13	Q9UHV7	9969	0.062421386	1
Arisaematis Rhizoma	MED13L	Mediator of RNA polymerase II transcription subunit 13-like	Q71F56	23389	0.044913571	1
Arisaematis Rhizoma	MED14	Mediator of RNA polymerase II transcription subunit 14	O60244	9282	0.037948191	1
Arisaematis Rhizoma	MED15	Mediator of RNA polymerase II transcription subunit 15	Q96RN5	51586	0.02513246	1
Arisaematis Rhizoma	MED16	Mediator of RNA polymerase II transcription subunit 16	Q9Y2X0	10025	0.082563952	1
Arisaematis Rhizoma	MED17	Mediator of RNA polymerase II transcription subunit 17	Q9NVC6	9440	0.081597232	1
Arisaematis Rhizoma	MED18	Mediator of RNA polymerase II transcription subunit 18	Q9BUE0	54797	0.055334436	1
Arisaematis Rhizoma	MED19	Mediator of RNA polymerase II transcription subunit 19	A0JLT2	219541	0.055431584	1
Arisaematis Rhizoma	MED20	Mediator of RNA polymerase II transcription subunit 20	Q9H944	9477	0.068600327	1
Arisaematis Rhizoma	MED21	Mediator of RNA polymerase II transcription subunit 21	Q13503	9412	0.054221285	1
Arisaematis Rhizoma	MED22	Mediator of RNA polymerase II transcription subunit 22	Q15528	6837	0.044913571	1
Arisaematis Rhizoma	MED23	Mediator of RNA polymerase II transcription subunit 23	Q9ULK4	9439	0.048726706	1
Arisaematis Rhizoma	MED24	Mediator of RNA polymerase II transcription subunit 24	O75448	9862	0.054790613	1
Arisaematis Rhizoma	MED25	Mediator of RNA polymerase II transcription subunit 25	Q71SY5	81857	0.03838973	1
Arisaematis Rhizoma	MED26	Mediator of RNA polymerase II transcription subunit 26	O95402	9441	0.038374516	1
Arisaematis Rhizoma	MED27	Mediator of RNA polymerase II transcription subunit 27	Q6P2C8	9442	0.050507756	1
Arisaematis Rhizoma	MED30	Mediator of RNA polymerase II transcription subunit 30	Q96HR3	90390	0.039127588	1
Arisaematis Rhizoma	MED4	Mediator of RNA polymerase II transcription subunit 4	Q9NPJ6	29079	0.035654689	1
Arisaematis Rhizoma	MED6	Mediator of RNA polymerase II transcription subunit 6	O75586	10001	0.048626221	1
Arisaematis Rhizoma	MED7	Mediator of RNA polymerase II transcription subunit 7	O43513	9443	0.065627686	1
Arisaematis Rhizoma	MED8	Mediator of RNA polymerase II transcription subunit 8	Q96G25	112950	0.024930406	1
Arisaematis Rhizoma	MEIS2	Homeobox protein Meis2	O14770	4212	0.036218902	1
Arisaematis Rhizoma	MEP1A	Meprin A subunit alpha	Q16819	4224	7.261141936	-1
Arisaematis Rhizoma	MEP1B	Meprin A subunit beta	Q16820	4225	5.492995666	-1
Arisaematis Rhizoma	MGAM	Maltase-glucoamylase, intestinal [Includes: Maltase	O43451	8972	0.528862285	-1
Arisaematis Rhizoma	MIDN	Midnolin	Q504T8	90007	0.019462166	1
Arisaematis Rhizoma	MLNR	Motilin receptor	O43193	2862	0.005224116	-1
Arisaematis Rhizoma	MMP14	Matrix metalloproteinase-14	P50281	4323	0.305129374	-1
Arisaematis Rhizoma	MMP2	72 kDa type IV collagenase	P08253	4313	0.272969297	-1
Arisaematis Rhizoma	MMP9	Matrix metalloproteinase-9	P14780	4318	0.346326271	-1
Arisaematis Rhizoma	MND1	Meiotic nuclear division protein 1 homolog	Q9BWT6	84057	0.033448088	1
Arisaematis Rhizoma	MYC	Myc proto-oncogene protein	P01106	4609	0.766638495	-1
Arisaematis Rhizoma	N4BP2	NEDD4-binding protein 2	Q86UW6	55728	0.003839074	1
Arisaematis Rhizoma	NCF2	Neutrophil cytosol factor 2	P19878	4688	0.020930453	1
Arisaematis Rhizoma	NCOA1	Nuclear receptor coactivator 1	Q15788	8648	0.565645794	-1
Arisaematis Rhizoma	NCOA6	Nuclear receptor coactivator 6	Q14686	23054	0.011919005	1
Arisaematis Rhizoma	NCOR1	Nuclear receptor corepressor 1	O75376	9611	0.557164228	-1
Arisaematis Rhizoma	NCOR2	Nuclear receptor corepressor 2	Q9Y618	9612	1.196883026	-1
Arisaematis Rhizoma	NEU1	Sialidase-1	Q99519	4758	0.904015665	-1
Arisaematis Rhizoma	NEU2	Sialidase-2	Q9Y3R4	4759	0.393808696	-1
Arisaematis Rhizoma	NEU4	Sialidase-4	Q8WWR8	129807	0.439430497	-1
Arisaematis Rhizoma	NFKB1	Nuclear factor NF-kappa-B p105 subunit	P19838	4790	1.280144494	-1
Arisaematis Rhizoma	NFYA	Nuclear transcription factor Y subunit alpha	P23511	4800	0.785089136	-1
Arisaematis Rhizoma	NKX2-8	Homeobox protein Nkx-2.8	O15522	26257	0.011842105	1
Arisaematis Rhizoma	NOS1	Nitric oxide synthase, brain	P29475	4842	0.966473779	-1
Arisaematis Rhizoma	NPAS2	Neuronal PAS domain-containing protein 2	Q99743	4862	0.018641797	1
Arisaematis Rhizoma	NPR1	Atrial natriuretic peptide receptor 1	P16066	4881	0.358372593	-1
Arisaematis Rhizoma	NPR2	Atrial natriuretic peptide receptor 2	P20594	4882	0.317523276	-1
Arisaematis Rhizoma	NR0B1	Nuclear receptor subfamily 0 group B member 1	P51843	190	0.021509486	1
Arisaematis Rhizoma	NR0B2	Nuclear receptor subfamily 0 group B member 2	Q15466	8431	0.112102464	1
Arisaematis Rhizoma	NR1D1	Nuclear receptor subfamily 1 group D member 1	P20393	9572	0.037780043	1
Arisaematis Rhizoma	NR1H2	Oxysterols receptor LXR-beta	P55055	7376	0.170266574	1
Arisaematis Rhizoma	NR1H3	Oxysterols receptor LXR-alpha	Q13133	10062	0.147203051	1
Arisaematis Rhizoma	NR1I2	Nuclear receptor subfamily 1 group I member 2	O75469	8856	0.230735743	1
Arisaematis Rhizoma	NR1I3	Nuclear receptor subfamily 1 group I member 3	Q14994	9970	0.094800454	1
Arisaematis Rhizoma	NR2F1	COUP transcription factor 1	P10589	7025	1.791921137	-1
Arisaematis Rhizoma	NR3C1	Glucocorticoid receptor	P04150	2908	0.020737086	1
Arisaematis Rhizoma	NR6A1	Nuclear receptor subfamily 6 group A member 1	Q15406	2649	0.019657501	1
Arisaematis Rhizoma	NSD1	Histone-lysine N-methyltransferase, H3 lysine-36 and H4 lysine-20 specific	Q96L73	64324	0.024486705	1
Arisaematis Rhizoma	NT5C	5'(3')-deoxyribonucleotidase, cytosolic type	Q8TCD5	30833	0.014475373	1
Arisaematis Rhizoma	NT5C1B	Cytosolic 5'-nucleotidase 1B	Q96P26	93034	0.014475373	1
Arisaematis Rhizoma	NT5C3A	Cytosolic 5'-nucleotidase 3A	Q9H0P0	51251	0.014475373	1
Arisaematis Rhizoma	NT5M	5'(3')-deoxyribonucleotidase, mitochondrial	Q9NPB1	56953	0.014475373	1
Arisaematis Rhizoma	PAGR1	PAXIP1-associated glutamate-rich protein 1	Q9BTK6	79447	0.01134799	1
Arisaematis Rhizoma	PARP1	Poly [ADP-ribose] polymerase 1	P09874	142	1.276659716	-1
Arisaematis Rhizoma	PAX7	Paired box protein Pax-7	P23759	5081	0.050227965	1
Arisaematis Rhizoma	PAX9	Paired box protein Pax-9	P55771	5083	0.026027365	1
Arisaematis Rhizoma	PCNA	Proliferating cell nuclear antigen	P12004	5111	1.284666806	-1
Arisaematis Rhizoma	PGC	Gastricsin	P20142	5225	1	-1
Arisaematis Rhizoma	PIP4K2C	Phosphatidylinositol 5-phosphate 4-kinase type-2 gamma	Q8TBX8	79837	0.003224919	1
Arisaematis Rhizoma	PITX1	Pituitary homeobox 1	P78337	5307	0.009039649	1
Arisaematis Rhizoma	PKNOX2	Homeobox protein PKNOX2	Q96KN3	63876	0.007332739	1
Arisaematis Rhizoma	PLK1	Serine/threonine-protein kinase PLK1	P53350	5347	0.474963846	-1
Arisaematis Rhizoma	PLPPR3	Phospholipid phosphatase-related protein type 3	Q6T4P5	79948	1.839612127	-1
Arisaematis Rhizoma	POLA1	DNA polymerase alpha catalytic subunit	P09884	5422	0.824875365	-1
Arisaematis Rhizoma	POLD1	DNA polymerase delta catalytic subunit	P28340	5424	0.772544637	-1
Arisaematis Rhizoma	POLK	DNA polymerase kappa	Q9UBT6	51426	5	-1
Arisaematis Rhizoma	POU2F1	POU domain, class 2, transcription factor 1	P14859	5451	1.052680955	-1
Arisaematis Rhizoma	POU2F2	POU domain, class 2, transcription factor 2	P09086	5452	0.743626777	-1
Arisaematis Rhizoma	PPARD	Peroxisome proliferator-activated receptor delta	Q03181	5467	0.381079826	1
Arisaematis Rhizoma	PPARG	Peroxisome proliferator-activated receptor gamma	P37231	5468	0.993941379	1
Arisaematis Rhizoma	PPARGC1A	Peroxisome proliferator-activated receptor gamma coactivator 1-alpha	Q9UBK2	10891	0.576592145	-1
Arisaematis Rhizoma	PPP2CA	Serine/threonine-protein phosphatase 2A catalytic subunit alpha isoform	P67775	5515	0.630427822	-1
Arisaematis Rhizoma	PPP6R3	Serine/threonine-protein phosphatase 6 regulatory subunit 3	Q5H9R7	55291	0.009603697	1
Arisaematis Rhizoma	PRCP	Lysosomal Pro-X carboxypeptidase	P42785	5547	1.792049808	-1
Arisaematis Rhizoma	PREP	Prolyl endopeptidase	P48147	5550	1.910183091	-1
Arisaematis Rhizoma	PRG2	Bone marrow proteoglycan	P13727	5553	1.814137252	-1
Arisaematis Rhizoma	PRKACA	cAMP-dependent protein kinase catalytic subunit alpha	P17612	5566	1.922861071	-1
Arisaematis Rhizoma	PRKACB	cAMP-dependent protein kinase catalytic subunit beta	P22694	5567	1.279669339	-1
Arisaematis Rhizoma	PRKACG	cAMP-dependent protein kinase catalytic subunit gamma	P22612	5568	1.249603349	-1
Arisaematis Rhizoma	PRKCA	Protein kinase C alpha type	P17252	5578	1.098034465	-1
Arisaematis Rhizoma	PRKCE	Protein kinase C epsilon type	Q02156	5581	0.759945047	-1
Arisaematis Rhizoma	PRKDC	DNA-dependent protein kinase catalytic subunit	P78527	5591	1.775604354	-1
Arisaematis Rhizoma	PRMT2	Protein arginine N-methyltransferase 2	P55345	3275	0.075534128	1
Arisaematis Rhizoma	PROSER1	Proline and serine-rich protein 1	Q86XN7	80209	0.007424185	1
Arisaematis Rhizoma	PROX1	Prospero homeobox protein 1	Q92786	5629	0.024785567	1
Arisaematis Rhizoma	PSMB9	Proteasome subunit beta type-9	P28065	5698	0.025086084	1
Arisaematis Rhizoma	PSMC3IP	Homologous-pairing protein 2 homolog	Q9P2W1	29893	0.044517009	1
Arisaematis Rhizoma	PTGS1	Prostaglandin G/H synthase 1	P23219	5742	0.647896081	-1
Arisaematis Rhizoma	PTGS2	Prostaglandin G/H synthase 2	P35354	5743	0.668021962	-1
Arisaematis Rhizoma	PTPRN2	Receptor-type tyrosine-protein phosphatase N2	Q92932	5799	0.005285892	1
Arisaematis Rhizoma	QKI	Protein quaking	Q96PU8	9444	0.008508268	1
Arisaematis Rhizoma	RAMP1	Receptor activity-modifying protein 1	O60894	10267	0.03264868	-1
Arisaematis Rhizoma	RAMP3	Receptor activity-modifying protein 3	O60896	10268	0.035147053	-1
Arisaematis Rhizoma	RARB	Retinoic acid receptor beta	P10826	5915	0.018181504	1
Arisaematis Rhizoma	RARG	Retinoic acid receptor gamma	P13631	5916	0.140754749	1
Arisaematis Rhizoma	RBPJ	Recombining binding protein suppressor of hairless	Q06330	3516	0.004075162	1
Arisaematis Rhizoma	RELA	Transcription factor p65	Q04206	5970	1.380595864	-1
Arisaematis Rhizoma	RFC1	Replication factor C subunit 1	P35251	5981	0.872494536	-1
Arisaematis Rhizoma	RGPD5	RANBP2-like and GRIP domain-containing protein 5/6	Q99666	84220	0.014352043	1
Arisaematis Rhizoma	RN7SK	RNA, 7SK small nuclear	-	125050	0.032281019	1
Arisaematis Rhizoma	RORA	Nuclear receptor ROR-alpha	P35398	6095	0.008740263	1
Arisaematis Rhizoma	RORB	Nuclear receptor ROR-beta	Q92753	6096	0.035387528	1
Arisaematis Rhizoma	RORC	Nuclear receptor ROR-gamma	P51449	6097	0.044858095	1
Arisaematis Rhizoma	RPA1	Replication protein A 70 kDa DNA-binding subunit	P27694	6117	1.467293438	-1
Arisaematis Rhizoma	RPA2	Replication protein A 32 kDa subunit	P15927	6118	0.930920714	-1
Arisaematis Rhizoma	RXRA	Retinoic acid receptor RXR-alpha	P19793	6256	0.720447109	-1
Arisaematis Rhizoma	RXRB	Retinoic acid receptor RXR-beta	P28702	6257	0.094456144	1
Arisaematis Rhizoma	RXRG	Retinoic acid receptor RXR-gamma	P48443	6258	0.562047238	-1
Arisaematis Rhizoma	S1PR1	Sphingosine 1-phosphate receptor 1	P21453	1901	0.063452291	1
Arisaematis Rhizoma	SCYL1	N-terminal kinase-like protein	Q96KG9	57410	0.004988726	1
Arisaematis Rhizoma	SDCBP2	Syntenin-2	Q9H190	27111	0.001710123	1
Arisaematis Rhizoma	SDHB	Succinate dehydrogenase [ubiquinone] iron-sulfur subunit, mitochondrial	P21912	6390	0.022857214	1
Arisaematis Rhizoma	SDHC	Succinate dehydrogenase cytochrome b560 subunit, mitochondrial	Q99643	6391	0.027085781	1
Arisaematis Rhizoma	SDHD	Succinate dehydrogenase [ubiquinone] cytochrome b small subunit, mitochondrial	O14521	6392	0.028665555	1
Arisaematis Rhizoma	SELP	P-selectin	P16109	6403	0.058173449	1
Arisaematis Rhizoma	SGSM2	Small G protein signaling modulator 2	O43147	9905	0.006860256	1
Arisaematis Rhizoma	SI	Sucrase-isomaltase, intestinal [Cleaved into: Sucrase	P14410	6476	0.431634455	-1
Arisaematis Rhizoma	SLC22A8	Solute carrier family 22 member 8	Q8TCC7	9376	2	-1
Arisaematis Rhizoma	SLC5A2	Sodium/glucose cotransporter 2	P31639	6524	9	-1
Arisaematis Rhizoma	SLCO1B3	Solute carrier organic anion transporter family member 1B3	Q9NPD5	28234	0.600029788	-1
Arisaematis Rhizoma	SMARCD1	SWI/SNF-related matrix-associated actin-dependent regulator of chromatin subfamily D member 1	Q96GM5	6602	0.653857709	-1
Arisaematis Rhizoma	SMARCD2	SWI/SNF-related matrix-associated actin-dependent regulator of chromatin subfamily D member 2	Q92925	6603	0.000796331	1
Arisaematis Rhizoma	SNW1	SNW domain-containing protein 1	Q13573	22938	0.034349136	1
Arisaematis Rhizoma	SP1	Transcription factor Sp1	P08047	6667	1.33997273	-1
Arisaematis Rhizoma	SP4	Transcription factor Sp4	Q02446	6671	0.813003601	-1
Arisaematis Rhizoma	SPEN	Msx2-interacting protein	Q96T58	23013	0.014580016	1
Arisaematis Rhizoma	SRA1	Steroid receptor RNA activator 1	Q9HD15	10011	0.029092317	1
Arisaematis Rhizoma	SRC	Proto-oncogene tyrosine-protein kinase Src	P12931	6714	2.362970741	-1
Arisaematis Rhizoma	SRCAP	Helicase SRCAP	Q6ZRS2	10847	0.024196022	1
Arisaematis Rhizoma	SRD5A1	3-oxo-5-alpha-steroid 4-dehydrogenase 1	P18405	6715	1.115050559	-1
Arisaematis Rhizoma	SRD5A2	3-oxo-5-alpha-steroid 4-dehydrogenase 2	P31213	6716	1.110288654	-1
Arisaematis Rhizoma	SSX3	Protein SSX3	Q99909	10214	0.028512823	1
Arisaematis Rhizoma	ST18	Suppression of tumorigenicity 18 protein	O60284	9705	0.007088751	1
Arisaematis Rhizoma	STS	Steryl-sulfatase	P08842	412	1.285772023	-1
Arisaematis Rhizoma	STX18	Syntaxin-18	Q9P2W9	53407	0.016255588	1
Arisaematis Rhizoma	SUCLA2	Succinate--CoA ligase [ADP-forming] subunit beta, mitochondrial	Q9P2R7	8803	0.027959052	1
Arisaematis Rhizoma	SULT1A1	Sulfotransferase 1A1	P50225	6817	0.429844829	-1
Arisaematis Rhizoma	SUPT3H	Transcription initiation protein SPT3 homolog	O75486	8464	0.046962208	1
Arisaematis Rhizoma	SUPT7L	STAGA complex 65 subunit gamma	O94864	9913	0.020570712	1
Arisaematis Rhizoma	TACC2	Transforming acidic coiled-coil-containing protein 2	O95359	10579	0.018878842	1
Arisaematis Rhizoma	TADA1	Transcriptional adapter 1	Q96BN2	117143	0.028679274	1
Arisaematis Rhizoma	TADA3	Transcriptional adapter 3	O75528	10474	0.039764133	1
Arisaematis Rhizoma	TAF10	Transcription initiation factor TFIID subunit 10	Q12962	6881	0.070544057	1
Arisaematis Rhizoma	TAF12	Transcription initiation factor TFIID subunit 12	Q16514	6883	0.008840232	1
Arisaematis Rhizoma	TAF13	Transcription initiation factor TFIID subunit 13	Q15543	6884	0.028603145	1
Arisaematis Rhizoma	TAF2	Transcription initiation factor TFIID subunit 2	Q6P1X5	6873	0.035979834	1
Arisaematis Rhizoma	TAF4	Transcription initiation factor TFIID subunit 4	O00268	6874	0.007649905	1
Arisaematis Rhizoma	TAF5	Transcription initiation factor TFIID subunit 5	Q15542	6877	0.029140284	1
Arisaematis Rhizoma	TAF5L	TAF5-like RNA polymerase II p300/CBP-associated factor-associated factor 65 kDa subunit 5L	O75529	27097	0.032552503	1
Arisaematis Rhizoma	TAF6L	TAF6-like RNA polymerase II p300/CBP-associated factor-associated factor 65 kDa subunit 6L	Q9Y6J9	10629	0.050331882	1
Arisaematis Rhizoma	TAF9	Transcription initiation factor TFIID subunit 9	Q16594	6880	0.024834555	1
Arisaematis Rhizoma	TAF9B	Transcription initiation factor TFIID subunit 9B	Q9HBM6	51616	0.023784645	1
Arisaematis Rhizoma	TBR1	T-box brain protein 1	Q16650	10716	0.009621107	1
Arisaematis Rhizoma	TCEAL4	Transcription elongation factor A protein-like 4	Q96EI5	79921	0.012894666	1
Arisaematis Rhizoma	TDG	G/T mismatch-specific thymine DNA glycosylase	Q13569	6996	0.018213924	1
Arisaematis Rhizoma	TGS1	Trimethylguanosine synthase	Q96RS0	96764	0.02358974	1
Arisaematis Rhizoma	THRAP3	Thyroid hormone receptor-associated protein 3	Q9Y2W1	9967	0.006932894	1
Arisaematis Rhizoma	THRB	Thyroid hormone receptor beta	P10828	7068	0.645402549	1
Arisaematis Rhizoma	TK1	Thymidine kinase, cytosolic	P04183	7083	0.732940021	-1
Arisaematis Rhizoma	TLE1	Transducin-like enhancer protein 1	Q04724	7088	1.172866243	-1
Arisaematis Rhizoma	TM7SF2	Delta(14)-sterol reductase	O76062	7108	0.445832378	-1
Arisaematis Rhizoma	TMEM57	Macoilin	Q8N5G2	55219	0.015859198	1
Arisaematis Rhizoma	TNF	Tumor necrosis factor	P01375	7124	0.764361456	-1
Arisaematis Rhizoma	TNIP2	TNFAIP3-interacting protein 2	Q8NFZ5	79155	0.017511865	1
Arisaematis Rhizoma	TOP1	DNA topoisomerase 1	P11387	7150	1.166948023	-1
Arisaematis Rhizoma	TOP2A	DNA topoisomerase 2-alpha	P11388	7153	0.901703477	-1
Arisaematis Rhizoma	TP53	Cellular tumor antigen p53	P04637	7157	1.347986474	-1
Arisaematis Rhizoma	TRIP4	Activating signal cointegrator 1	Q15650	9325	0.036793921	1
Arisaematis Rhizoma	TROVE2	60 kDa SS-A/Ro ribonucleoprotein	P10155	6738	0.027184454	1
Arisaematis Rhizoma	TRRAP	Transformation/transcription domain-associated protein	Q9Y4A5	8295	0.085202132	1
Arisaematis Rhizoma	TSEN15	tRNA-splicing endonuclease subunit Sen15	Q8WW01	116461	0.031753015	1
Arisaematis Rhizoma	TSEN2	tRNA-splicing endonuclease subunit Sen2	Q8NCE0	80746	0.032281019	1
Arisaematis Rhizoma	TSEN34	tRNA-splicing endonuclease subunit Sen34	Q9BSV6	79042	0.032281019	1
Arisaematis Rhizoma	TSEN54	tRNA-splicing endonuclease subunit Sen54	Q7Z6J9	283989	0.032281019	1
Arisaematis Rhizoma	TSNAX	Translin-associated protein X	Q99598	7257	0.041607375	1
Arisaematis Rhizoma	TSPO	Translocator protein	P30536	706	0.28527918	1
Arisaematis Rhizoma	TXNRD2	Thioredoxin reductase 2, mitochondrial	Q9NNW7	10587	0.033486756	1
Arisaematis Rhizoma	UBC	Polyubiquitin-C [Cleaved into: Ubiquitin]	P0CG48	7316	0.882225174	-1
Arisaematis Rhizoma	UBE2C	Ubiquitin-conjugating enzyme E2 C	O00762	11065	0.015612144	1
Arisaematis Rhizoma	UBQLN1	Ubiquilin-1	Q9UMX0	29979	0.401168022	-1
Arisaematis Rhizoma	UGT1A10	UDP-glucuronosyltransferase 1-10	Q9HAW8	54575	1.280994136	-1
Arisaematis Rhizoma	UGT1A4	UDP-glucuronosyltransferase 1-4	P22310	54657	1	-1
Arisaematis Rhizoma	UGT1A8	UDP-glucuronosyltransferase 1-8	Q9HAW9	54576	1.280598322	-1
Arisaematis Rhizoma	UGT2B17	UDP-glucuronosyltransferase 2B17	O75795	7367	1.274378876	-1
Arisaematis Rhizoma	UGT2B28	UDP-glucuronosyltransferase 2B28	Q9BY64	54490	1.074368973	-1
Arisaematis Rhizoma	UGT2B4	UDP-glucuronosyltransferase 2B4	P06133	7363	1.074368973	-1
Arisaematis Rhizoma	UGT2B7	UDP-glucuronosyltransferase 2B7	P16662	7364	1.253127835	-1
Arisaematis Rhizoma	USP47	Ubiquitin carboxyl-terminal hydrolase 47	Q96K76	55031	0.017851812	1
Arisaematis Rhizoma	VIPR1	Vasoactive intestinal polypeptide receptor 1	P32241	7433	0.099751388	-1
Arisaematis Rhizoma	XBP1	X-box-binding protein 1	P17861	7494	0.02650048	1
Arisaematis Rhizoma	XDH	Xanthine dehydrogenase/oxidase [Includes: Xanthine dehydrogenase	P47989	7498	0.006622517	-1
Arisaematis Rhizoma	XRCC3	DNA repair protein XRCC3	O43542	7517	0.019062717	1
Arisaematis Rhizoma	XRCC5	X-ray repair cross-complementing protein 5	P13010	7520	1.70970301	-1
Arisaematis Rhizoma	XRCC6	X-ray repair cross-complementing protein 6	P12956	2547	1.586681646	-1
Arisaematis Rhizoma	YWHAZ	14-3-3 protein zeta/delta	P63104	7534	1.281077001	-1
Arisaematis Rhizoma	ZBTB6	Zinc finger and BTB domain-containing protein 6	Q15916	10773	0.02584117	1
Arisaematis Rhizoma	ZDHHC2	Palmitoyltransferase ZDHHC2	Q9UIJ5	51201	0.014319958	1
Arisaematis Rhizoma	ZFP64	Zinc finger protein 64 homolog, isoforms 1 and 2	Q9NPA5	55734	0.022914172	1
Arisaematis Rhizoma	ZKSCAN4	Zinc finger protein with KRAB and SCAN domains 4	Q969J2	387032	0.006511206	1
Arisaematis Rhizoma	ZNF148	Zinc finger protein 148	Q9UQR1	7707	0.017278255	1
Arisaematis Rhizoma	ZNF200	Zinc finger protein 200	P98182	7752	0.03034853	1
Arisaematis Rhizoma	ZNF253	Zinc finger protein 253	O75346	56242	0.06884058	1
Arisaematis Rhizoma	ZNF281	Zinc finger protein 281	Q9Y2X9	23528	0.004198597	1
Arisaematis Rhizoma	ZNF483	Zinc finger protein 483	Q8TF39	158399	0.010183663	1
Arisaematis Rhizoma	ZNF513	Zinc finger protein 513	Q8N8E2	130557	0.027164528	1
Arisaematis Rhizoma	ZNF556	Zinc finger protein 556	Q9HAH1	80032	0.012750259	1
Arisaematis Rhizoma	ZNF821	Zinc finger protein 821	O75541	55565	0.042781858	1
Arisaematis Rhizoma	ZRANB1	Ubiquitin thioesterase ZRANB1	Q9UGI0	54764	0.048476541	1
Arisaematis Rhizoma	ZSCAN12	Zinc finger and SCAN domain-containing protein 12	O43309	9753	0.014301455	1
Arisaematis Rhizoma	ZSCAN21	Zinc finger and SCAN domain-containing protein 21	Q9Y5A6	7589	0.011762357	1
Arisaematis Rhizoma	ZSCAN22	Zinc finger and SCAN domain-containing protein 22	P10073	342945	0.027980455	1
Boschniakia Rossica	ABL1	Tyrosine-protein kinase ABL1	P00519	25	0.143683924	-1
Boschniakia Rossica	ACE2	Angiotensin-converting enzyme 2	Q9BYF1	59272	0.074683931	-1
Boschniakia Rossica	ADCY1	Adenylate cyclase type 1	Q08828	107	0.127269875	-1
Boschniakia Rossica	ADCY10	Adenylate cyclase type 10	Q96PN6	55811	0.121452944	-1
Boschniakia Rossica	ADCY2	Adenylate cyclase type 2	Q08462	108	0.121452944	-1
Boschniakia Rossica	ADCY3	Adenylate cyclase type 3	O60266	109	0.123358241	-1
Boschniakia Rossica	ADCY4	Adenylate cyclase type 4	Q8NFM4	196883	0.121452944	-1
Boschniakia Rossica	ADCY5	Adenylate cyclase type 5	O95622	111	0.132812791	-1
Boschniakia Rossica	ADCY6	Adenylate cyclase type 6	O43306	112	0.127031244	-1
Boschniakia Rossica	ADCY7	Adenylate cyclase type 7	P51828	113	0.122899252	-1
Boschniakia Rossica	ADCY8	Adenylate cyclase type 8	P40145	114	0.122588168	-1
Boschniakia Rossica	ADCY9	Adenylate cyclase type 9	O60503	115	0.121452944	-1
Boschniakia Rossica	AES	Amino-terminal enhancer of split	Q08117	166	0.178372034	-1
Boschniakia Rossica	AFAP1L1	Actin filament-associated protein 1-like 1	Q8TED9	134265	0.001620726	1
Boschniakia Rossica	AGPS	Alkyldihydroxyacetonephosphate synthase, peroxisomal	O00116	8540	0.002409639	1
Boschniakia Rossica	AGT	Angiotensinogen	P01019	183	0.527776089	-1
Boschniakia Rossica	AGTR1	Type-1 angiotensin II receptor	P30556	185	0.08876028	-1
Boschniakia Rossica	AGTR2	Type-2 angiotensin II receptor	P50052	186	0.090540424	-1
Boschniakia Rossica	AKR1A1	Alcohol dehydrogenase [NADP(+)]	P14550	10327	0.160618269	-1
Boschniakia Rossica	AKR1B1	Aldose reductase	P15121	231	0.312123733	-1
Boschniakia Rossica	AKR1C2	Aldo-keto reductase family 1 member C2	P52895	1646	1	-1
Boschniakia Rossica	ALDH18A1	Delta-1-pyrroline-5-carboxylate synthase	P54886	5832	0.180718764	-1
Boschniakia Rossica	ALDH1A1	Retinal dehydrogenase 1	P00352	216	0.284065526	-1
Boschniakia Rossica	ALDH1A2	Retinal dehydrogenase 2	O94788	8854	0.274123133	-1
Boschniakia Rossica	ALDH1A3	Aldehyde dehydrogenase family 1 member A3	P47895	220	0.317226728	-1
Boschniakia Rossica	ALDH1B1	Aldehyde dehydrogenase X, mitochondrial	P30837	219	0.278760275	-1
Boschniakia Rossica	ALDH2	Aldehyde dehydrogenase, mitochondrial	P05091	217	0.308426831	-1
Boschniakia Rossica	ALDH3A1	Aldehyde dehydrogenase, dimeric NADP-preferring	P30838	218	0.321054548	-1
Boschniakia Rossica	ALDH3A2	Fatty aldehyde dehydrogenase	P51648	224	0.279473616	-1
Boschniakia Rossica	ALDH3B1	Aldehyde dehydrogenase family 3 member B1	P43353	221	0.324494028	-1
Boschniakia Rossica	ALDH3B2	Aldehyde dehydrogenase family 3 member B2	P48448	222	0.317226728	-1
Boschniakia Rossica	ALDH4A1	Delta-1-pyrroline-5-carboxylate dehydrogenase, mitochondrial	P30038	8659	0.274396537	-1
Boschniakia Rossica	ALDH5A1	Succinate-semialdehyde dehydrogenase, mitochondrial	P51649	7915	0.193332326	-1
Boschniakia Rossica	ALDH6A1	Methylmalonate-semialdehyde dehydrogenase [acylating], mitochondrial	Q02252	4329	0.238173317	-1
Boschniakia Rossica	ALDH7A1	Alpha-aminoadipic semialdehyde dehydrogenase	P49419	501	0.27898806	-1
Boschniakia Rossica	ALDH9A1	4-trimethylaminobutyraldehyde dehydrogenase	P49189	223	0.278941996	-1
Boschniakia Rossica	ANKRD2	Ankyrin repeat domain-containing protein 2	Q9GZV1	26287	0.002494559	1
Boschniakia Rossica	AOC1	Amiloride-sensitive amine oxidase [copper-containing]	P19801	26	0.558715997	-1
Boschniakia Rossica	AOC2	Retina-specific copper amine oxidase	O75106	314	0.55766427	-1
Boschniakia Rossica	AOC3	Membrane primary amine oxidase	Q16853	8639	0.563039454	-1
Boschniakia Rossica	APC	Adenomatous polyposis coli protein	P25054	324	0.116319589	-1
Boschniakia Rossica	APCDD1	Protein APCDD1	Q8J025	147495	0.002285671	1
Boschniakia Rossica	APOA1	Apolipoprotein A-I	P02647	335	0.272773641	-1
Boschniakia Rossica	APOH	Beta-2-glycoprotein 1	P02749	350	0.196639576	-1
Boschniakia Rossica	APP	Amyloid-beta A4 protein	P05067	351	0.382721511	-1
Boschniakia Rossica	AR	Androgen receptor	P10275	367	0.198238661	-1
Boschniakia Rossica	ARPC3	Actin-related protein 2/3 complex subunit 3	O15145	10094	5.59369E-05	1
Boschniakia Rossica	ARRB2	Beta-arrestin-2	P32121	409	0.115152779	-1
Boschniakia Rossica	ARSB	Arylsulfatase B	P15848	411	0.067997199	-1
Boschniakia Rossica	ASCC1	Activating signal cointegrator 1 complex subunit 1	Q8N9N2	51008	0.004765533	1
Boschniakia Rossica	ASMT	Acetylserotonin O-methyltransferase	P46597	438	0.158711758	-1
Boschniakia Rossica	ATG14	Beclin 1-associated autophagy-related key regulator	Q6ZNE5	22863	0.002569036	1
Boschniakia Rossica	ATP6V1C1	V-type proton ATPase subunit C 1	P21283	528	0.010040079	1
Boschniakia Rossica	BARD1	BRCA1-associated RING domain protein 1	Q99728	580	0.121249377	-1
Boschniakia Rossica	BRCA1	Breast cancer type 1 susceptibility protein	P38398	672	0.287149108	-1
Boschniakia Rossica	BRD7	Bromodomain-containing protein 7	Q9NPI1	29117	0.124562978	-1
Boschniakia Rossica	CA14	Carbonic anhydrase 14	Q9ULX7	23632	2	-1
Boschniakia Rossica	CA2	Carbonic anhydrase 2	P00918	760	0.551145355	-1
Boschniakia Rossica	CA3	Carbonic anhydrase 3	P07451	761	2	-1
Boschniakia Rossica	CA5A	Carbonic anhydrase 5A, mitochondrial	P35218	763	2	-1
Boschniakia Rossica	CA5B	Carbonic anhydrase 5B, mitochondrial	Q9Y2D0	11238	2	-1
Boschniakia Rossica	CA7	Carbonic anhydrase 7	P43166	766	2	-1
Boschniakia Rossica	CALCA	Calcitonin gene-related peptide 1	P06881	796	0.001778466	-1
Boschniakia Rossica	CALCRL	Calcitonin gene-related peptide type 1 receptor	Q16602	10203	3.74949E-05	-1
Boschniakia Rossica	CALM1	Calmodulin-1	P0DP23	801	0.162806128	-1
Boschniakia Rossica	CARM1	Histone-arginine methyltransferase CARM1	Q86X55	10498	0.001628119	1
Boschniakia Rossica	CARNS1	Carnosine synthase 1	A5YM72	57571	0.001851852	1
Boschniakia Rossica	CASP8	Caspase-8	Q14790	841	0.29599614	-1
Boschniakia Rossica	CCK	Cholecystokinin	P06307	885	0.444444444	-1
Boschniakia Rossica	CCKAR	Cholecystokinin receptor type A	P32238	886	0.222013954	-1
Boschniakia Rossica	CCKBR	Gastrin/cholecystokinin type B receptor	P32239	887	0.223133981	-1
Boschniakia Rossica	CCNC	Cyclin-C	P24863	892	0.007173695	1
Boschniakia Rossica	CCNT1	Cyclin-T1	O60563	904	0.007023189	1
Boschniakia Rossica	CD8B	T-cell surface glycoprotein CD8 beta chain	P10966	926	0.001805595	1
Boschniakia Rossica	CDC7	Cell division cycle 7-related protein kinase	O00311	8317	0.160142078	-1
Boschniakia Rossica	CDK1	Cyclin-dependent kinase 1	P06493	983	0.257207382	-1
Boschniakia Rossica	CDK19	Cyclin-dependent kinase 19	Q9BWU1	23097	0.000756111	1
Boschniakia Rossica	CDK2	Cyclin-dependent kinase 2	P24941	1017	0.358797473	-1
Boschniakia Rossica	CDK7	Cyclin-dependent kinase 7	P50613	1022	0.115409222	-1
Boschniakia Rossica	CDK8	Cyclin-dependent kinase 8	P49336	1024	0.011847125	1
Boschniakia Rossica	CFTR	Cystic fibrosis transmembrane conductance regulator	P13569	1080	0.179724186	-1
Boschniakia Rossica	CHD9	Chromodomain-helicase-DNA-binding protein 9	Q3L8U1	80205	0.002923272	1
Boschniakia Rossica	CHRNA4	Neuronal acetylcholine receptor subunit alpha-4	P43681	1137	0.001293601	-1
Boschniakia Rossica	CLIC3	Chloride intracellular channel protein 3	O95833	9022	0.002622583	1
Boschniakia Rossica	CMA1	Chymase	P23946	1215	0.077286638	-1
Boschniakia Rossica	CMAS	N-acylneuraminate cytidylyltransferase	Q8NFW8	55907	0.065254678	-1
Boschniakia Rossica	CNOT2	CCR4-NOT transcription complex subunit 2	Q9NZN8	4848	0.003301125	1
Boschniakia Rossica	CNOT3	CCR4-NOT transcription complex subunit 3	O75175	4849	0.003122219	1
Boschniakia Rossica	CNOT6	CCR4-NOT transcription complex subunit 6	Q9ULM6	57472	0.003023432	1
Boschniakia Rossica	COL5A2	Collagen alpha-2(V) chain	P05997	1290	0.001754472	1
Boschniakia Rossica	CPE	Carboxypeptidase E	P16870	1363	0.231197975	-1
Boschniakia Rossica	CR1	Complement receptor type 1	P17927	1378	0.028978926	1
Boschniakia Rossica	CREBBP	CREB-binding protein	Q92793	1387	0.191829555	-1
Boschniakia Rossica	CRHR2	Corticotropin-releasing factor receptor 2	Q13324	1395	0.003508772	1
Boschniakia Rossica	CRIP2	Cysteine-rich protein 2	P52943	1397	0.000234502	1
Boschniakia Rossica	CSMD1	CUB and sushi domain-containing protein 1	Q96PZ7	64478	0.000107847	1
Boschniakia Rossica	CSNK2A1	Casein kinase II subunit alpha	P68400	1457	0.313363982	-1
Boschniakia Rossica	CSNK2A2	Casein kinase II subunit alpha'	P19784	1459	0.162551848	-1
Boschniakia Rossica	CTNNB1	Catenin beta-1	P35222	1499	0.20468809	-1
Boschniakia Rossica	CTSA	Lysosomal protective protein	P10619	5476	0.175184654	-1
Boschniakia Rossica	CTSG	Cathepsin G	P08311	1511	0.100716887	-1
Boschniakia Rossica	CXADR	Coxsackievirus and adenovirus receptor	P78310	1525	0.0020703	1
Boschniakia Rossica	CYP17A1	Steroid 17-alpha-hydroxylase/17,20 lyase	P05093	1586	0.154712654	-1
Boschniakia Rossica	CYP19A1	Aromatase	P11511	1588	0.189358123	-1
Boschniakia Rossica	CYP1A1	Cytochrome P450 1A1	P04798	1543	0.191779327	-1
Boschniakia Rossica	CYP1A2	Cytochrome P450 1A2	P05177	1544	0.190736749	-1
Boschniakia Rossica	CYP1B1	Cytochrome P450 1B1	Q16678	1545	0.192181684	-1
Boschniakia Rossica	CYP27B1	25-hydroxyvitamin D-1 alpha hydroxylase, mitochondrial	O15528	1594	2	-1
Boschniakia Rossica	CYP2C19	Cytochrome P450 2C19	P33261	1557	0.190736749	-1
Boschniakia Rossica	CYP2F1	Cytochrome P450 2F1	P24903	1572	0.190288984	-1
Boschniakia Rossica	CYP4F8	Cytochrome P450 4F8	P98187	11283	0.190736749	-1
Boschniakia Rossica	CYP51A1	Lanosterol 14-alpha demethylase	Q16850	1595	0.190942571	-1
Boschniakia Rossica	DCK	Deoxycytidine kinase	P27707	1633	0.002397291	1
Boschniakia Rossica	DDC	Aromatic-L-amino-acid decarboxylase	P20711	1644	0.154097888	-1
Boschniakia Rossica	DGAT1	Diacylglycerol O-acyltransferase 1	O75907	8694	1	-1
Boschniakia Rossica	DNAJB14	DnaJ homolog subfamily B member 14	Q8TBM8	79982	0.002285671	1
Boschniakia Rossica	DNM1	Dynamin-1	Q05193	1759	0.026153765	-1
Boschniakia Rossica	DNPEP	Aspartyl aminopeptidase	Q9ULA0	23549	0.092045821	-1
Boschniakia Rossica	DYNLRB1	Dynein light chain roadblock-type 1	Q9NP97	83658	0.000309547	1
Boschniakia Rossica	DYNLT3	Dynein light chain Tctex-type 3	P51808	6990	0.00047494	1
Boschniakia Rossica	EBAG9	Receptor-binding cancer antigen expressed on SiSo cells	O00559	9166	0.004517894	1
Boschniakia Rossica	EEF1A1	Elongation factor 1-alpha 1	P68104	1915	0.134908924	-1
Boschniakia Rossica	EGFR	Epidermal growth factor receptor	P00533	1956	0.280150642	-1
Boschniakia Rossica	EIF1AY	Eukaryotic translation initiation factor 1A, Y-chromosomal	O14602	9086	0.002073328	1
Boschniakia Rossica	ELOVL6	Elongation of very long chain fatty acids protein 6	Q9H5J4	79071	1	-1
Boschniakia Rossica	ENGASE	Cytosolic endo-beta-N-acetylglucosaminidase	Q8NFI3	64772	0.065503777	-1
Boschniakia Rossica	ENPEP	Glutamyl aminopeptidase	Q07075	2028	0.740740741	-1
Boschniakia Rossica	ENY2	Transcription and mRNA export factor ENY2	Q9NPA8	56943	0.003359369	1
Boschniakia Rossica	EP300	Histone acetyltransferase p300	Q09472	2033	0.270743998	-1
Boschniakia Rossica	EPRS	Bifunctional glutamate/proline--tRNA ligase	P07814	2058	0.113079788	-1
Boschniakia Rossica	ESR1	Estrogen receptor	P03372	2099	0.251478425	-1
Boschniakia Rossica	ESR2	Estrogen receptor beta	Q92731	2100	0.039327596	1
Boschniakia Rossica	ESRRA	Steroid hormone receptor ERR1	P11474	2101	0.001087859	1
Boschniakia Rossica	ESRRB	Steroid hormone receptor ERR2	O95718	2103	0.004243441	1
Boschniakia Rossica	ESRRG	Estrogen-related receptor gamma	P62508	2104	0.0063789	1
Boschniakia Rossica	EWSR1	RNA-binding protein EWS	Q01844	2130	0.114303089	-1
Boschniakia Rossica	FCMR	Fas apoptotic inhibitory molecule 3	O60667	9214	0.004424098	1
Boschniakia Rossica	FOS	Proto-oncogene c-Fos	P01100	2353	0.209360986	-1
Boschniakia Rossica	FOXA1	Hepatocyte nuclear factor 3-alpha	P55317	3169	0.001821575	1
Boschniakia Rossica	FUT6	Alpha-(1,3)-fucosyltransferase 6	P51993	2528	1	-1
Boschniakia Rossica	FYN	Tyrosine-protein kinase Fyn	P06241	2534	0.258156872	-1
Boschniakia Rossica	G6PD	Glucose-6-phosphate 1-dehydrogenase	P11413	2539	0.003483167	-1
Boschniakia Rossica	GAA	Lysosomal alpha-glucosidase	P10253	2548	0.143985814	-1
Boschniakia Rossica	GADD45GIP1	Growth arrest and DNA damage-inducible proteins-interacting protein 1	Q8TAE8	90480	0.001864968	1
Boschniakia Rossica	GALNS	N-acetylgalactosamine-6-sulfatase	P34059	2588	0.15541263	-1
Boschniakia Rossica	GANC	Neutral alpha-glucosidase C	Q8TET4	2595	0.143985814	-1
Boschniakia Rossica	GAPDH	Glyceraldehyde-3-phosphate dehydrogenase	P04406	2597	0.381281304	-1
Boschniakia Rossica	GBA	Glucosylceramidase	P04062	2629	0.291340505	-1
Boschniakia Rossica	GHRL	Appetite-regulating hormone	Q9UBU3	51738	0.000244379	-1
Boschniakia Rossica	GLB1	Beta-galactosidase	P16278	2720	0.165517202	-1
Boschniakia Rossica	GMNN	Geminin	O75496	51053	0.019009336	-1
Boschniakia Rossica	GNS	N-acetylglucosamine-6-sulfatase	P15586	2799	0.083846999	-1
Boschniakia Rossica	GRB2	Growth factor receptor-bound protein 2	P62993	2885	0.513146109	-1
Boschniakia Rossica	GSK3B	Glycogen synthase kinase-3 beta	P49841	2932	0.257840428	-1
Boschniakia Rossica	GTF2A2	Transcription initiation factor IIA subunit 2	P52657	2958	0.002414444	1
Boschniakia Rossica	GTF2F1	General transcription factor IIF subunit 1	P35269	2962	0.000762487	1
Boschniakia Rossica	GUCY1A2	Guanylate cyclase soluble subunit alpha-2	P33402	2977	0.130550886	-1
Boschniakia Rossica	GUCY1A3	Guanylate cyclase soluble subunit alpha-1	Q02108	2982	0.122892338	-1
Boschniakia Rossica	GUCY1B2	Guanylate cyclase soluble subunit beta-2	O75343	2974	0.121452944	-1
Boschniakia Rossica	GUCY1B3	Guanylate cyclase soluble subunit beta-1	Q02153	2983	0.124180595	-1
Boschniakia Rossica	GUCY2C	Heat-stable enterotoxin receptor	P25092	2984	0.12152509	-1
Boschniakia Rossica	GUCY2D	Retinal guanylyl cyclase 1	Q02846	3000	0.124004209	-1
Boschniakia Rossica	GUCY2F	Retinal guanylyl cyclase 2	P51841	2986	0.121452944	-1
Boschniakia Rossica	GUSB	Beta-glucuronidase	P08236	2990	0.075206532	-1
Boschniakia Rossica	H2AFY2	Core histone macro-H2A.2	Q9P0M6	55506	0.002842618	1
Boschniakia Rossica	HCAR2	Hydroxycarboxylic acid receptor 2	Q8TDS4	338442	2	1
Boschniakia Rossica	HDAC1	Histone deacetylase 1	Q13547	3065	0.50347255	-1
Boschniakia Rossica	HEXA	Beta-hexosaminidase subunit alpha	P06865	3073	0.318147298	-1
Boschniakia Rossica	HEXB	Beta-hexosaminidase subunit beta	P07686	3074	0.320391679	-1
Boschniakia Rossica	HIST2H2BE	Histone H2B type 2-E	Q16778	8349	0.103180943	-1
Boschniakia Rossica	HNF1A	Hepatocyte nuclear factor 1-alpha	P20823	6927	0.432308885	-1
Boschniakia Rossica	HNF4G	Hepatocyte nuclear factor 4-gamma	Q14541	3174	0.002673874	1
Boschniakia Rossica	HPGD	15-hydroxyprostaglandin dehydrogenase [NAD(+)]	P15428	3248	2	-1
Boschniakia Rossica	HSD11B2	Corticosteroid 11-beta-dehydrogenase isozyme 2	P80365	3291	3	-1
Boschniakia Rossica	HSD17B1	Estradiol 17-beta-dehydrogenase 1	P14061	3292	0.221490865	-1
Boschniakia Rossica	HSD17B2	Estradiol 17-beta-dehydrogenase 2	P37059	3294	0.212760707	-1
Boschniakia Rossica	HSD17B3	Testosterone 17-beta-dehydrogenase 3	P37058	3293	0.213109913	-1
Boschniakia Rossica	HSD17B7	3-keto-steroid reductase	P56937	51478	0.212760707	-1
Boschniakia Rossica	HSD17B8	Estradiol 17-beta-dehydrogenase 8	Q92506	7923	0.21420766	-1
Boschniakia Rossica	HTR1A	5-hydroxytryptamine receptor 1A	P08908	3350	0.000393822	1
Boschniakia Rossica	HTR1B	5-hydroxytryptamine receptor 1B	P28222	3351	0.00019425	1
Boschniakia Rossica	HTR1D	5-hydroxytryptamine receptor 1D	P28221	3352	0.000393822	1
Boschniakia Rossica	IDO1	Indoleamine 2,3-dioxygenase 1	P14902	3620	0.118637976	-1
Boschniakia Rossica	IFNB1	Interferon beta	P01574	3456	0.004501024	1
Boschniakia Rossica	IGHG1	Immunoglobulin heavy constant gamma 1	P01857	3500	0.108109287	-1
Boschniakia Rossica	IL1R2	Interleukin-1 receptor type 2	P27930	7850	0.005308142	1
Boschniakia Rossica	ING3	Inhibitor of growth protein 3	Q9NXR8	54556	0.001917313	1
Boschniakia Rossica	IRF6	Interferon regulatory factor 6	O14896	3664	0.003107426	1
Boschniakia Rossica	IRF8	Interferon regulatory factor 8	Q02556	3394	0.003945917	1
Boschniakia Rossica	JADE2	E3 ubiquitin-protein ligase Jade-2	Q9NQC1	23338	0.006539299	1
Boschniakia Rossica	JUN	Transcription factor AP-1	P05412	3725	0.177312232	-1
Boschniakia Rossica	KAT2A	Histone acetyltransferase KAT2A	Q92830	2648	0.027799789	1
Boschniakia Rossica	KDM4E	Lysine-specific demethylase 4E	B2RXH2	390245	2	-1
Boschniakia Rossica	KIF1A	Kinesin-like protein KIF1A	Q12756	547	0.007953965	1
Boschniakia Rossica	KISS1	Metastasis-suppressor KiSS-1	Q15726	3814	0.003521712	-1
Boschniakia Rossica	KISS1R	KiSS-1 receptor	Q969F8	84634	0.009341852	-1
Boschniakia Rossica	KLHL11	Kelch-like protein 11	Q9NVR0	55175	0.002285671	1
Boschniakia Rossica	KNG1	Kininogen-1	P01042	3827	0.091930394	-1
Boschniakia Rossica	LCT	Lactase-phlorizin hydrolase	P09848	3938	0.143183251	-1
Boschniakia Rossica	LEFTY2	Left-right determination factor 2	O00292	7044	1.06027E-06	1
Boschniakia Rossica	LIG1	DNA ligase 1	P18858	3978	0.203313569	-1
Boschniakia Rossica	LMNA	Prelamin-A/C [Cleaved into: Lamin-A/C	P02545	4000	0.173672319	-1
Boschniakia Rossica	LSS	Lanosterol synthase	P48449	4047	0.100469951	-1
Boschniakia Rossica	LYN	Tyrosine-protein kinase Lyn	P07948	4067	0.261987097	-1
Boschniakia Rossica	MAOA	Amine oxidase [flavin-containing] A	P21397	4128	0.569970907	-1
Boschniakia Rossica	MAOB	Amine oxidase [flavin-containing] B	P27338	4129	0.590600069	-1
Boschniakia Rossica	MAPT	Microtubule-associated protein tau	P10636	4137	0.255781246	-1
Boschniakia Rossica	MAS1	Proto-oncogene Mas	P04201	4142	0.074074074	-1
Boschniakia Rossica	MCFD2	Multiple coagulation factor deficiency protein 2	Q8NI22	90411	0.002285671	1
Boschniakia Rossica	MCM2	DNA replication licensing factor MCM2	P49736	4171	0.132625755	-1
Boschniakia Rossica	MCM4	DNA replication licensing factor MCM4	P33991	4173	0.1320483	-1
Boschniakia Rossica	MCM7	DNA replication licensing factor MCM7	P33993	4176	0.144388515	-1
Boschniakia Rossica	MED1	Mediator of RNA polymerase II transcription subunit 1	Q15648	5469	0.013180866	1
Boschniakia Rossica	MED11	Mediator of RNA polymerase II transcription subunit 11	Q9P086	400569	0.011404803	1
Boschniakia Rossica	MED12	Mediator of RNA polymerase II transcription subunit 12	Q93074	9968	0.015009201	1
Boschniakia Rossica	MED13	Mediator of RNA polymerase II transcription subunit 13	Q9UHV7	9969	0.014283885	1
Boschniakia Rossica	MED13L	Mediator of RNA polymerase II transcription subunit 13-like	Q71F56	23389	0.011404803	1
Boschniakia Rossica	MED14	Mediator of RNA polymerase II transcription subunit 14	O60244	9282	0.008510022	1
Boschniakia Rossica	MED15	Mediator of RNA polymerase II transcription subunit 15	Q96RN5	51586	0.00532719	1
Boschniakia Rossica	MED16	Mediator of RNA polymerase II transcription subunit 16	Q9Y2X0	10025	0.014616836	1
Boschniakia Rossica	MED17	Mediator of RNA polymerase II transcription subunit 17	Q9NVC6	9440	0.013932243	1
Boschniakia Rossica	MED18	Mediator of RNA polymerase II transcription subunit 18	Q9BUE0	54797	0.012312082	1
Boschniakia Rossica	MED19	Mediator of RNA polymerase II transcription subunit 19	A0JLT2	219541	0.003698503	1
Boschniakia Rossica	MED20	Mediator of RNA polymerase II transcription subunit 20	Q9H944	9477	0.01367557	1
Boschniakia Rossica	MED21	Mediator of RNA polymerase II transcription subunit 21	Q13503	9412	0.01310032	1
Boschniakia Rossica	MED22	Mediator of RNA polymerase II transcription subunit 22	Q15528	6837	0.011404803	1
Boschniakia Rossica	MED23	Mediator of RNA polymerase II transcription subunit 23	Q9ULK4	9439	0.007588093	1
Boschniakia Rossica	MED24	Mediator of RNA polymerase II transcription subunit 24	O75448	9862	0.009612423	1
Boschniakia Rossica	MED25	Mediator of RNA polymerase II transcription subunit 25	Q71SY5	81857	0.00863037	1
Boschniakia Rossica	MED26	Mediator of RNA polymerase II transcription subunit 26	O95402	9441	0.011723183	1
Boschniakia Rossica	MED27	Mediator of RNA polymerase II transcription subunit 27	Q6P2C8	9442	0.012478374	1
Boschniakia Rossica	MED28	Mediator of RNA polymerase II transcription subunit 28	Q9H204	80306	0.005792113	1
Boschniakia Rossica	MED29	Mediator of RNA polymerase II transcription subunit 29	Q9NX70	55588	0.002589599	1
Boschniakia Rossica	MED30	Mediator of RNA polymerase II transcription subunit 30	Q96HR3	90390	0.008845772	1
Boschniakia Rossica	MED4	Mediator of RNA polymerase II transcription subunit 4	Q9NPJ6	29079	0.012450361	1
Boschniakia Rossica	MED6	Mediator of RNA polymerase II transcription subunit 6	O75586	10001	0.011963351	1
Boschniakia Rossica	MED7	Mediator of RNA polymerase II transcription subunit 7	O43513	9443	0.013120831	1
Boschniakia Rossica	MEIS2	Homeobox protein Meis2	O14770	4212	0.008083856	1
Boschniakia Rossica	MEP1A	Meprin A subunit alpha	Q16819	4224	0.317238699	-1
Boschniakia Rossica	MEP1B	Meprin A subunit beta	Q16820	4225	0.253362789	-1
Boschniakia Rossica	MGAM	Maltase-glucoamylase, intestinal [Includes: Maltase	O43451	8972	0.122521168	-1
Boschniakia Rossica	MIDN	Midnolin	Q504T8	90007	0.001551435	1
Boschniakia Rossica	MMP14	Matrix metalloproteinase-14	P50281	4323	0.064844145	-1
Boschniakia Rossica	MMP2	72 kDa type IV collagenase	P08253	4313	0.159609342	-1
Boschniakia Rossica	MMP9	Matrix metalloproteinase-9	P14780	4318	0.165892668	-1
Boschniakia Rossica	MND1	Meiotic nuclear division protein 1 homolog	Q9BWT6	84057	0.007330167	1
Boschniakia Rossica	MYC	Myc proto-oncogene protein	P01106	4609	0.229267366	-1
Boschniakia Rossica	NCOA1	Nuclear receptor coactivator 1	Q15788	8648	0.221009269	-1
Boschniakia Rossica	NCOR1	Nuclear receptor corepressor 1	O75376	9611	0.301610686	-1
Boschniakia Rossica	NCOR2	Nuclear receptor corepressor 2	Q9Y618	9612	0.347452654	-1
Boschniakia Rossica	NEU1	Sialidase-1	Q99519	4758	0.158711113	-1
Boschniakia Rossica	NEU2	Sialidase-2	Q9Y3R4	4759	0.087334559	-1
Boschniakia Rossica	NEU4	Sialidase-4	Q8WWR8	129807	0.091189326	-1
Boschniakia Rossica	NFKB1	Nuclear factor NF-kappa-B p105 subunit	P19838	4790	0.18639116	-1
Boschniakia Rossica	NFYA	Nuclear transcription factor Y subunit alpha	P23511	4800	0.109828104	-1
Boschniakia Rossica	NKX2-8	Homeobox protein Nkx-2.8	O15522	26257	0.002631579	1
Boschniakia Rossica	NOS1	Nitric oxide synthase, brain	P29475	4842	0.207723983	-1
Boschniakia Rossica	NPAS2	Neuronal PAS domain-containing protein 2	Q99743	4862	0.001688196	1
Boschniakia Rossica	NPR1	Atrial natriuretic peptide receptor 1	P16066	4881	0.134350303	-1
Boschniakia Rossica	NPR2	Atrial natriuretic peptide receptor 2	P20594	4882	0.122981996	-1
Boschniakia Rossica	NR0B1	Nuclear receptor subfamily 0 group B member 1	P51843	190	0.002164563	1
Boschniakia Rossica	NR0B2	Nuclear receptor subfamily 0 group B member 2	Q15466	8431	0.006704142	1
Boschniakia Rossica	NR1H2	Oxysterols receptor LXR-beta	P55055	7376	0.093869758	1
Boschniakia Rossica	NR1H3	Oxysterols receptor LXR-alpha	Q13133	10062	0.043869995	1
Boschniakia Rossica	NR1I2	Nuclear receptor subfamily 1 group I member 2	O75469	8856	0.016728105	1
Boschniakia Rossica	NR1I3	Nuclear receptor subfamily 1 group I member 3	Q14994	9970	0.009147206	1
Boschniakia Rossica	NR2F1	COUP transcription factor 1	P10589	7025	0.078597743	-1
Boschniakia Rossica	NR3C1	Glucocorticoid receptor	P04150	2908	0.045798702	1
Boschniakia Rossica	NSD1	Histone-lysine N-methyltransferase, H3 lysine-36 and H4 lysine-20 specific	Q96L73	64324	0.003960316	1
Boschniakia Rossica	PARP1	Poly [ADP-ribose] polymerase 1	P09874	142	0.211058468	-1
Boschniakia Rossica	PAX9	Paired box protein Pax-9	P55771	5083	0.003424988	1
Boschniakia Rossica	PCNA	Proliferating cell nuclear antigen	P12004	5111	0.236711894	-1
Boschniakia Rossica	PIP4K2C	Phosphatidylinositol 5-phosphate 4-kinase type-2 gamma	Q8TBX8	79837	0.006675707	1
Boschniakia Rossica	PITX1	Pituitary homeobox 1	P78337	5307	0.00142398	1
Boschniakia Rossica	PKNOX2	Homeobox protein PKNOX2	Q96KN3	63876	0.001261362	1
Boschniakia Rossica	PLK1	Serine/threonine-protein kinase PLK1	P53350	5347	1.049715006	-1
Boschniakia Rossica	PLPPR3	Phospholipid phosphatase-related protein type 3	Q6T4P5	79948	0.079818157	-1
Boschniakia Rossica	POLA1	DNA polymerase alpha catalytic subunit	P09884	5422	0.121586349	-1
Boschniakia Rossica	POLD1	DNA polymerase delta catalytic subunit	P28340	5424	0.11616636	-1
Boschniakia Rossica	POLK	DNA polymerase kappa	Q9UBT6	51426	2	-1
Boschniakia Rossica	POU2F1	POU domain, class 2, transcription factor 1	P14859	5451	0.192896948	-1
Boschniakia Rossica	POU2F2	POU domain, class 2, transcription factor 2	P09086	5452	0.095010248	-1
Boschniakia Rossica	PPARG	Peroxisome proliferator-activated receptor gamma	P37231	5468	0.187918075	1
Boschniakia Rossica	PPARGC1A	Peroxisome proliferator-activated receptor gamma coactivator 1-alpha	Q9UBK2	10891	0.218827734	-1
Boschniakia Rossica	PPP2CA	Serine/threonine-protein phosphatase 2A catalytic subunit alpha isoform	P67775	5515	0.027708863	-1
Boschniakia Rossica	PRCP	Lysosomal Pro-X carboxypeptidase	P42785	5547	0.074074074	-1
Boschniakia Rossica	PREP	Prolyl endopeptidase	P48147	5550	0.078576906	-1
Boschniakia Rossica	PRG2	Bone marrow proteoglycan	P13727	5553	0.076862488	-1
Boschniakia Rossica	PRKACA	cAMP-dependent protein kinase catalytic subunit alpha	P17612	5566	0.438991066	-1
Boschniakia Rossica	PRKACB	cAMP-dependent protein kinase catalytic subunit beta	P22694	5567	0.294446043	-1
Boschniakia Rossica	PRKACG	cAMP-dependent protein kinase catalytic subunit gamma	P22612	5568	0.291907668	-1
Boschniakia Rossica	PRKCA	Protein kinase C alpha type	P17252	5578	0.167071005	-1
Boschniakia Rossica	PRKCE	Protein kinase C epsilon type	Q02156	5581	0.258329834	-1
Boschniakia Rossica	PRKDC	DNA-dependent protein kinase catalytic subunit	P78527	5591	0.442137936	-1
Boschniakia Rossica	PRMT2	Protein arginine N-methyltransferase 2	P55345	3275	0.00773742	1
Boschniakia Rossica	PSMB9	Proteasome subunit beta type-9	P28065	5698	0.004524013	1
Boschniakia Rossica	PSMC3IP	Homologous-pairing protein 2 homolog	Q9P2W1	29893	0.008171504	1
Boschniakia Rossica	PTGS1	Prostaglandin G/H synthase 1	P23219	5742	0.214292801	-1
Boschniakia Rossica	PTGS2	Prostaglandin G/H synthase 2	P35354	5743	0.229459013	-1
Boschniakia Rossica	PTPRN2	Receptor-type tyrosine-protein phosphatase N2	Q92932	5799	0.001770184	1
Boschniakia Rossica	QKI	Protein quaking	Q96PU8	9444	0.001092856	1
Boschniakia Rossica	RAMP1	Receptor activity-modifying protein 1	O60894	10267	3.74949E-05	-1
Boschniakia Rossica	RAMP3	Receptor activity-modifying protein 3	O60896	10268	0.002346524	-1
Boschniakia Rossica	RARG	Retinoic acid receptor gamma	P13631	5916	0.013164326	1
Boschniakia Rossica	RELA	Transcription factor p65	Q04206	5970	0.181302671	-1
Boschniakia Rossica	RFC1	Replication factor C subunit 1	P35251	5981	0.124965815	-1
Boschniakia Rossica	RGPD5	RANBP2-like and GRIP domain-containing protein 5/6	Q99666	84220	0.001770936	1
Boschniakia Rossica	RN7SK	RNA, 7SK small nuclear	-	125050	0.000393822	1
Boschniakia Rossica	RORB	Nuclear receptor ROR-beta	Q92753	6096	0.003034187	1
Boschniakia Rossica	RORC	Nuclear receptor ROR-gamma	P51449	6097	0.001548425	1
Boschniakia Rossica	RPA1	Replication protein A 70 kDa DNA-binding subunit	P27694	6117	0.251556574	-1
Boschniakia Rossica	RPA2	Replication protein A 32 kDa subunit	P15927	6118	0.166550102	-1
Boschniakia Rossica	RXRA	Retinoic acid receptor RXR-alpha	P19793	6256	0.198825583	-1
Boschniakia Rossica	RXRG	Retinoic acid receptor RXR-gamma	P48443	6258	0.22408528	-1
Boschniakia Rossica	SDCBP2	Syntenin-2	Q9H190	27111	0.001540335	1
Boschniakia Rossica	SELP	P-selectin	P16109	6403	0.058117789	1
Boschniakia Rossica	SI	Sucrase-isomaltase, intestinal [Cleaved into: Sucrase	P14410	6476	0.124958605	-1
Boschniakia Rossica	SLC10A2	Ileal sodium/bile acid cotransporter	Q12908	6555	1	-1
Boschniakia Rossica	SLC5A2	Sodium/glucose cotransporter 2	P31639	6524	1	-1
Boschniakia Rossica	SLCO1B3	Solute carrier organic anion transporter family member 1B3	Q9NPD5	28234	0.220657538	-1
Boschniakia Rossica	SMARCD1	SWI/SNF-related matrix-associated actin-dependent regulator of chromatin subfamily D member 1	Q96GM5	6602	0.240922549	-1
Boschniakia Rossica	SP1	Transcription factor Sp1	P08047	6667	0.249012258	-1
Boschniakia Rossica	SP4	Transcription factor Sp4	Q02446	6671	0.102964921	-1
Boschniakia Rossica	SRA1	Steroid receptor RNA activator 1	Q9HD15	10011	0.001817309	1
Boschniakia Rossica	SRC	Proto-oncogene tyrosine-protein kinase Src	P12931	6714	0.510839485	-1
Boschniakia Rossica	SRD5A1	3-oxo-5-alpha-steroid 4-dehydrogenase 1	P18405	6715	0.212537979	-1
Boschniakia Rossica	SRD5A2	3-oxo-5-alpha-steroid 4-dehydrogenase 2	P31213	6716	0.211109408	-1
Boschniakia Rossica	SSX3	Protein SSX3	Q99909	10214	0.00698579	1
Boschniakia Rossica	STS	Steryl-sulfatase	P08842	412	0.226099732	-1
Boschniakia Rossica	STX18	Syntaxin-18	Q9P2W9	53407	0.00029633	1
Boschniakia Rossica	SULT1A1	Sulfotransferase 1A1	P50225	6817	0.110654582	-1
Boschniakia Rossica	SUPT3H	Transcription initiation protein SPT3 homolog	O75486	8464	0.00776765	1
Boschniakia Rossica	SUPT7L	STAGA complex 65 subunit gamma	O94864	9913	0.005141804	1
Boschniakia Rossica	TACC2	Transforming acidic coiled-coil-containing protein 2	O95359	10579	0.002787682	1
Boschniakia Rossica	TADA1	Transcriptional adapter 1	Q96BN2	117143	0.005128843	1
Boschniakia Rossica	TADA3	Transcriptional adapter 3	O75528	10474	0.001085682	1
Boschniakia Rossica	TAF10	Transcription initiation factor TFIID subunit 10	Q12962	6881	0.009642031	1
Boschniakia Rossica	TAF13	Transcription initiation factor TFIID subunit 13	Q15543	6884	0.003829282	1
Boschniakia Rossica	TAF2	Transcription initiation factor TFIID subunit 2	Q6P1X5	6873	0.004823922	1
Boschniakia Rossica	TAF4	Transcription initiation factor TFIID subunit 4	O00268	6874	0.001480819	1
Boschniakia Rossica	TAF5	Transcription initiation factor TFIID subunit 5	Q15542	6877	0.004242782	1
Boschniakia Rossica	TAF5L	TAF5-like RNA polymerase II p300/CBP-associated factor-associated factor 65 kDa subunit 5L	O75529	27097	0.005244656	1
Boschniakia Rossica	TAF6L	TAF6-like RNA polymerase II p300/CBP-associated factor-associated factor 65 kDa subunit 6L	Q9Y6J9	10629	0.009277798	1
Boschniakia Rossica	TCEAL4	Transcription elongation factor A protein-like 4	Q96EI5	79921	0.003347211	1
Boschniakia Rossica	TDG	G/T mismatch-specific thymine DNA glycosylase	Q13569	6996	0.000317231	1
Boschniakia Rossica	TGFB1I1	Transforming growth factor beta-1-induced transcript 1 protein	O43294	7041	0.00190551	1
Boschniakia Rossica	TGS1	Trimethylguanosine synthase	Q96RS0	96764	0.003465857	1
Boschniakia Rossica	THRAP3	Thyroid hormone receptor-associated protein 3	Q9Y2W1	9967	0.002652341	1
Boschniakia Rossica	THRB	Thyroid hormone receptor beta	P10828	7068	0.07718991	1
Boschniakia Rossica	TK1	Thymidine kinase, cytosolic	P04183	7083	0.12886316	-1
Boschniakia Rossica	TLE1	Transducin-like enhancer protein 1	Q04724	7088	0.200667543	-1
Boschniakia Rossica	TM7SF2	Delta(14)-sterol reductase	O76062	7108	0.099875774	-1
Boschniakia Rossica	TMEM57	Macoilin	Q8N5G2	55219	0.002285671	1
Boschniakia Rossica	TNF	Tumor necrosis factor	P01375	7124	0.102831761	-1
Boschniakia Rossica	TNIP2	TNFAIP3-interacting protein 2	Q8NFZ5	79155	0.00149693	1
Boschniakia Rossica	TOP1	DNA topoisomerase 1	P11387	7150	0.229490373	-1
Boschniakia Rossica	TOP2A	DNA topoisomerase 2-alpha	P11388	7153	0.15373139	-1
Boschniakia Rossica	TP53	Cellular tumor antigen p53	P04637	7157	0.30440746	-1
Boschniakia Rossica	TRIM21	E3 ubiquitin-protein ligase TRIM21	P19474	6737	0.000388996	1
Boschniakia Rossica	TRIP4	Activating signal cointegrator 1	Q15650	9325	0.004486503	1
Boschniakia Rossica	TROVE2	60 kDa SS-A/Ro ribonucleoprotein	P10155	6738	0.004554504	1
Boschniakia Rossica	TRRAP	Transformation/transcription domain-associated protein	Q9Y4A5	8295	0.018883187	1
Boschniakia Rossica	TSEN15	tRNA-splicing endonuclease subunit Sen15	Q8WW01	116461	0.000244076	1
Boschniakia Rossica	TSEN2	tRNA-splicing endonuclease subunit Sen2	Q8NCE0	80746	0.000393822	1
Boschniakia Rossica	TSEN34	tRNA-splicing endonuclease subunit Sen34	Q9BSV6	79042	0.000393822	1
Boschniakia Rossica	TSEN54	tRNA-splicing endonuclease subunit Sen54	Q7Z6J9	283989	0.000393822	1
Boschniakia Rossica	TSNAX	Translin-associated protein X	Q99598	7257	0.003262525	1
Boschniakia Rossica	TXNRD2	Thioredoxin reductase 2, mitochondrial	Q9NNW7	10587	0.003411886	1
Boschniakia Rossica	UBC	Polyubiquitin-C [Cleaved into: Ubiquitin]	P0CG48	7316	0.190436326	-1
Boschniakia Rossica	UBE2C	Ubiquitin-conjugating enzyme E2 C	O00762	11065	0.001665301	1
Boschniakia Rossica	UBQLN1	Ubiquilin-1	Q9UMX0	29979	0.040762998	-1
Boschniakia Rossica	UGT1A10	UDP-glucuronosyltransferase 1-10	Q9HAW8	54575	0.260796808	-1
Boschniakia Rossica	UGT1A8	UDP-glucuronosyltransferase 1-8	Q9HAW9	54576	0.260417236	-1
Boschniakia Rossica	UGT2B17	UDP-glucuronosyltransferase 2B17	O75795	7367	0.259525993	-1
Boschniakia Rossica	UGT2B28	UDP-glucuronosyltransferase 2B28	Q9BY64	54490	0.187435051	-1
Boschniakia Rossica	UGT2B4	UDP-glucuronosyltransferase 2B4	P06133	7363	0.187435051	-1
Boschniakia Rossica	UGT2B7	UDP-glucuronosyltransferase 2B7	P16662	7364	0.255915552	-1
Boschniakia Rossica	USP47	Ubiquitin carboxyl-terminal hydrolase 47	Q96K76	55031	0.000889609	1
Boschniakia Rossica	VIPR1	Vasoactive intestinal polypeptide receptor 1	P32241	7433	0.000546012	-1
Boschniakia Rossica	XBP1	X-box-binding protein 1	P17861	7494	0.003717342	1
Boschniakia Rossica	XDH	Xanthine dehydrogenase/oxidase [Includes: Xanthine dehydrogenase	P47989	7498	1	-1
Boschniakia Rossica	XRCC3	DNA repair protein XRCC3	O43542	7517	0.005065142	1
Boschniakia Rossica	XRCC5	X-ray repair cross-complementing protein 5	P13010	7520	0.389320382	-1
Boschniakia Rossica	XRCC6	X-ray repair cross-complementing protein 6	P12956	2547	0.347084432	-1
Boschniakia Rossica	YWHAZ	14-3-3 protein zeta/delta	P63104	7534	0.281771926	-1
Boschniakia Rossica	ZDHHC2	Palmitoyltransferase ZDHHC2	Q9UIJ5	51201	0.003188041	1
Boschniakia Rossica	ZFP64	Zinc finger protein 64 homolog, isoforms 1 and 2	Q9NPA5	55734	0.001104892	1
Boschniakia Rossica	ZKSCAN4	Zinc finger protein with KRAB and SCAN domains 4	Q969J2	387032	0.003616635	1
Boschniakia Rossica	ZNF200	Zinc finger protein 200	P98182	7752	0.002604878	1
Boschniakia Rossica	ZNF253	Zinc finger protein 253	O75346	56242	0.001811594	1
Boschniakia Rossica	ZNF483	Zinc finger protein 483	Q8TF39	158399	0.002817036	1
Boschniakia Rossica	ZNF513	Zinc finger protein 513	Q8N8E2	130557	0.001611109	1
Boschniakia Rossica	ZNF556	Zinc finger protein 556	Q9HAH1	80032	0.003107426	1
Boschniakia Rossica	ZNF821	Zinc finger protein 821	O75541	55565	0.003304581	1
Boschniakia Rossica	ZRANB1	Ubiquitin thioesterase ZRANB1	Q9UGI0	54764	0.001774893	1
Boschniakia Rossica	ZSCAN12	Zinc finger and SCAN domain-containing protein 12	O43309	9753	0.003105474	1
Boschniakia Rossica	ZSCAN21	Zinc finger and SCAN domain-containing protein 21	Q9Y5A6	7589	0.001864452	1
Boschniakia Rossica	ZSCAN22	Zinc finger and SCAN domain-containing protein 22	P10073	342945	0.006663314	1
Rhizoma Cimicifugae	ABL1	Tyrosine-protein kinase ABL1	P00519	25	1.233887937	-1
Rhizoma Cimicifugae	ACAD8	Isobutyryl-CoA dehydrogenase, mitochondrial	Q9UKU7	27034	0.067739374	1
Rhizoma Cimicifugae	ACE2	Angiotensin-converting enzyme 2	Q9BYF1	59272	1.940954579	-1
Rhizoma Cimicifugae	ACP2	Lysosomal acid phosphatase	P11117	53	0.022565535	1
Rhizoma Cimicifugae	ADCY1	Adenylate cyclase type 1	Q08828	107	2.497264907	-1
Rhizoma Cimicifugae	ADCY10	Adenylate cyclase type 10	Q96PN6	55811	2.370560097	-1
Rhizoma Cimicifugae	ADCY2	Adenylate cyclase type 2	Q08462	108	2.367067915	-1
Rhizoma Cimicifugae	ADCY3	Adenylate cyclase type 3	O60266	109	2.366502064	-1
Rhizoma Cimicifugae	ADCY4	Adenylate cyclase type 4	Q8NFM4	196883	2.352542079	-1
Rhizoma Cimicifugae	ADCY5	Adenylate cyclase type 5	O95622	111	2.530978209	-1
Rhizoma Cimicifugae	ADCY6	Adenylate cyclase type 6	O43306	112	2.41767917	-1
Rhizoma Cimicifugae	ADCY7	Adenylate cyclase type 7	P51828	113	2.362567799	-1
Rhizoma Cimicifugae	ADCY8	Adenylate cyclase type 8	P40145	114	2.437588748	-1
Rhizoma Cimicifugae	ADCY9	Adenylate cyclase type 9	O60503	115	2.352542079	-1
Rhizoma Cimicifugae	ADORA3	Adenosine receptor A3	P0DMS8	140	1	1
Rhizoma Cimicifugae	AES	Amino-terminal enhancer of split	Q08117	166	1.387592861	-1
Rhizoma Cimicifugae	AFAP1L1	Actin filament-associated protein 1-like 1	Q8TED9	134265	0.017870904	1
Rhizoma Cimicifugae	AGPS	Alkyldihydroxyacetonephosphate synthase, peroxisomal	O00116	8540	0.089791431	1
Rhizoma Cimicifugae	AGT	Angiotensinogen	P01019	183	8.760750779	-1
Rhizoma Cimicifugae	AGTR1	Type-1 angiotensin II receptor	P30556	185	1.56053658	-1
Rhizoma Cimicifugae	AGTR2	Type-2 angiotensin II receptor	P50052	186	1.315835864	-1
Rhizoma Cimicifugae	AKR1A1	Alcohol dehydrogenase [NADP(+)]	P14550	10327	0.966046764	-1
Rhizoma Cimicifugae	AKR1B1	Aldose reductase	P15121	231	1.175992916	-1
Rhizoma Cimicifugae	AKR1C2	Aldo-keto reductase family 1 member C2	P52895	1646	1	-1
Rhizoma Cimicifugae	AKR7A2	Aflatoxin B1 aldehyde reductase member 2	O43488	8574	0.027956106	1
Rhizoma Cimicifugae	ALDH18A1	Delta-1-pyrroline-5-carboxylate synthase	P54886	5832	1.258983529	-1
Rhizoma Cimicifugae	ALDH1A1	Retinal dehydrogenase 1	P00352	216	2.036015789	-1
Rhizoma Cimicifugae	ALDH1A2	Retinal dehydrogenase 2	O94788	8854	1.96475873	-1
Rhizoma Cimicifugae	ALDH1A3	Aldehyde dehydrogenase family 1 member A3	P47895	220	2.29276121	-1
Rhizoma Cimicifugae	ALDH1B1	Aldehyde dehydrogenase X, mitochondrial	P30837	219	2.004759743	-1
Rhizoma Cimicifugae	ALDH2	Aldehyde dehydrogenase, mitochondrial	P05091	217	2.331887196	-1
Rhizoma Cimicifugae	ALDH3A1	Aldehyde dehydrogenase, dimeric NADP-preferring	P30838	218	2.313561442	-1
Rhizoma Cimicifugae	ALDH3A2	Fatty aldehyde dehydrogenase	P51648	224	2.015725607	-1
Rhizoma Cimicifugae	ALDH3B1	Aldehyde dehydrogenase family 3 member B1	P43353	221	2.307371582	-1
Rhizoma Cimicifugae	ALDH3B2	Aldehyde dehydrogenase family 3 member B2	P48448	222	2.29276121	-1
Rhizoma Cimicifugae	ALDH4A1	Delta-1-pyrroline-5-carboxylate dehydrogenase, mitochondrial	P30038	8659	1.964856971	-1
Rhizoma Cimicifugae	ALDH5A1	Succinate-semialdehyde dehydrogenase, mitochondrial	P51649	7915	1.325636953	-1
Rhizoma Cimicifugae	ALDH6A1	Methylmalonate-semialdehyde dehydrogenase [acylating], mitochondrial	Q02252	4329	1.545708975	-1
Rhizoma Cimicifugae	ALDH7A1	Alpha-aminoadipic semialdehyde dehydrogenase	P49419	501	2.008969486	-1
Rhizoma Cimicifugae	ALDH9A1	4-trimethylaminobutyraldehyde dehydrogenase	P49189	223	2.007524441	-1
Rhizoma Cimicifugae	ALOX15B	Arachidonate 15-lipoxygenase B	O15296	247	2	-1
Rhizoma Cimicifugae	ANKRD2	Ankyrin repeat domain-containing protein 2	Q9GZV1	26287	0.025329344	1
Rhizoma Cimicifugae	ANXA5	Annexin A5	P08758	308	0.039483814	1
Rhizoma Cimicifugae	AOC1	Amiloride-sensitive amine oxidase [copper-containing]	P19801	26	4.039112811	-1
Rhizoma Cimicifugae	AOC2	Retina-specific copper amine oxidase	O75106	314	4.02700825	-1
Rhizoma Cimicifugae	AOC3	Membrane primary amine oxidase	Q16853	8639	4.075030157	-1
Rhizoma Cimicifugae	APC	Adenomatous polyposis coli protein	P25054	324	0.978554702	-1
Rhizoma Cimicifugae	APCDD1	Protein APCDD1	Q8J025	147495	0.025996415	1
Rhizoma Cimicifugae	APOA1	Apolipoprotein A-I	P02647	335	1.457388947	-1
Rhizoma Cimicifugae	APOH	Beta-2-glycoprotein 1	P02749	350	1.434529515	-1
Rhizoma Cimicifugae	APP	Amyloid-beta A4 protein	P05067	351	3.353739977	-1
Rhizoma Cimicifugae	AR	Androgen receptor	P10275	367	1.958056859	-1
Rhizoma Cimicifugae	ARID1B	AT-rich interactive domain-containing protein 1B	Q8NFD5	57492	0.049700835	1
Rhizoma Cimicifugae	ARID2	AT-rich interactive domain-containing protein 2	Q68CP9	196528	0.038705538	1
Rhizoma Cimicifugae	ARPC3	Actin-related protein 2/3 complex subunit 3	O15145	10094	0.042114049	1
Rhizoma Cimicifugae	ARRB2	Beta-arrestin-2	P32121	409	1.562404391	-1
Rhizoma Cimicifugae	ARSB	Arylsulfatase B	P15848	411	1.930350134	-1
Rhizoma Cimicifugae	ASCC1	Activating signal cointegrator 1 complex subunit 1	Q8N9N2	51008	0.048454892	1
Rhizoma Cimicifugae	ASMT	Acetylserotonin O-methyltransferase	P46597	438	1.662132795	-1
Rhizoma Cimicifugae	ATG14	Beclin 1-associated autophagy-related key regulator	Q6ZNE5	22863	0.020923804	1
Rhizoma Cimicifugae	ATP5I	ATP synthase subunit e, mitochondrial	P56385	521	0.025948157	1
Rhizoma Cimicifugae	ATP6V1C1	V-type proton ATPase subunit C 1	P21283	528	0.044951752	1
Rhizoma Cimicifugae	BARD1	BRCA1-associated RING domain protein 1	Q99728	580	0.971032203	-1
Rhizoma Cimicifugae	BGLAP	Osteocalcin	P02818	632	0.000130889	1
Rhizoma Cimicifugae	BRCA1	Breast cancer type 1 susceptibility protein	P38398	672	1.694101911	-1
Rhizoma Cimicifugae	BRD7	Bromodomain-containing protein 7	Q9NPI1	29117	0.896872828	-1
Rhizoma Cimicifugae	C1D	Nuclear nucleic acid-binding protein C1D	Q13901	10438	0.018057019	1
Rhizoma Cimicifugae	CA14	Carbonic anhydrase 14	Q9ULX7	23632	3	-1
Rhizoma Cimicifugae	CA2	Carbonic anhydrase 2	P00918	760	1.229730855	-1
Rhizoma Cimicifugae	CA3	Carbonic anhydrase 3	P07451	761	3	-1
Rhizoma Cimicifugae	CA5A	Carbonic anhydrase 5A, mitochondrial	P35218	763	2	-1
Rhizoma Cimicifugae	CA5B	Carbonic anhydrase 5B, mitochondrial	Q9Y2D0	11238	2	-1
Rhizoma Cimicifugae	CA7	Carbonic anhydrase 7	P43166	766	2	-1
Rhizoma Cimicifugae	CACNA2D1	Voltage-dependent calcium channel subunit alpha-2/delta-1	P54289	781	1	-1
Rhizoma Cimicifugae	CALCA	Calcitonin gene-related peptide 1	P06881	796	2.147772004	-1
Rhizoma Cimicifugae	CALCRL	Calcitonin gene-related peptide type 1 receptor	Q16602	10203	3.433191071	-1
Rhizoma Cimicifugae	CALM1	Calmodulin-1	P0DP23	801	1.341910528	-1
Rhizoma Cimicifugae	CARM1	Histone-arginine methyltransferase CARM1	Q86X55	10498	0.136544469	1
Rhizoma Cimicifugae	CARNS1	Carnosine synthase 1	A5YM72	57571	0.014814815	1
Rhizoma Cimicifugae	CASP8	Caspase-8	Q14790	841	1.526053625	-1
Rhizoma Cimicifugae	CCK	Cholecystokinin	P06307	885	7.444548938	-1
Rhizoma Cimicifugae	CCKAR	Cholecystokinin receptor type A	P32238	886	3.722228216	-1
Rhizoma Cimicifugae	CCKBR	Gastrin/cholecystokinin type B receptor	P32239	887	3.733611082	-1
Rhizoma Cimicifugae	CCNC	Cyclin-C	P24863	892	0.193746474	1
Rhizoma Cimicifugae	CCNT1	Cyclin-T1	O60563	904	0.104902116	1
Rhizoma Cimicifugae	CD8A	T-cell surface glycoprotein CD8 alpha chain	P01732	925	0.040509247	1
Rhizoma Cimicifugae	CD8B	T-cell surface glycoprotein CD8 beta chain	P10966	926	0.032532954	1
Rhizoma Cimicifugae	CDC7	Cell division cycle 7-related protein kinase	O00311	8317	1.212054192	-1
Rhizoma Cimicifugae	CDK1	Cyclin-dependent kinase 1	P06493	983	1.389683276	-1
Rhizoma Cimicifugae	CDK19	Cyclin-dependent kinase 19	Q9BWU1	23097	0.128852044	1
Rhizoma Cimicifugae	CDK2	Cyclin-dependent kinase 2	P24941	1017	2.254722377	-1
Rhizoma Cimicifugae	CDK7	Cyclin-dependent kinase 7	P50613	1022	1.065338064	-1
Rhizoma Cimicifugae	CDK8	Cyclin-dependent kinase 8	P49336	1024	0.235322982	1
Rhizoma Cimicifugae	CES2	Cocaine esterase	O00748	8824	4	-1
Rhizoma Cimicifugae	CFTR	Cystic fibrosis transmembrane conductance regulator	P13569	1080	1.014769328	-1
Rhizoma Cimicifugae	CHD9	Chromodomain-helicase-DNA-binding protein 9	Q3L8U1	80205	0.038194263	1
Rhizoma Cimicifugae	CHRNA4	Neuronal acetylcholine receptor subunit alpha-4	P43681	1137	1.510473762	-1
Rhizoma Cimicifugae	CLIC3	Chloride intracellular channel protein 3	O95833	9022	0.030971603	1
Rhizoma Cimicifugae	CMA1	Chymase	P23946	1215	1.25644595	-1
Rhizoma Cimicifugae	CMAS	N-acylneuraminate cytidylyltransferase	Q8NFW8	55907	1.756556834	-1
Rhizoma Cimicifugae	CNOT2	CCR4-NOT transcription complex subunit 2	Q9NZN8	4848	0.013349689	1
Rhizoma Cimicifugae	CNOT3	CCR4-NOT transcription complex subunit 3	O75175	4849	0.014884621	1
Rhizoma Cimicifugae	CNOT6	CCR4-NOT transcription complex subunit 6	Q9ULM6	57472	0.016250945	1
Rhizoma Cimicifugae	COL5A2	Collagen alpha-2(V) chain	P05997	1290	0.038166735	1
Rhizoma Cimicifugae	CPE	Carboxypeptidase E	P16870	1363	4.23448813	-1
Rhizoma Cimicifugae	CREBBP	CREB-binding protein	Q92793	1387	0.92948313	-1
Rhizoma Cimicifugae	CRH	Corticoliberin	P06850	1392	0.028484706	1
Rhizoma Cimicifugae	CRHR2	Corticotropin-releasing factor receptor 2	Q13324	1395	0.05	1
Rhizoma Cimicifugae	CRIP2	Cysteine-rich protein 2	P52943	1397	0.027165522	1
Rhizoma Cimicifugae	CSMD1	CUB and sushi domain-containing protein 1	Q96PZ7	64478	0.034234874	1
Rhizoma Cimicifugae	CSNK2A1	Casein kinase II subunit alpha	P68400	1457	1.545700134	-1
Rhizoma Cimicifugae	CSNK2A2	Casein kinase II subunit alpha'	P19784	1459	0.975247066	-1
Rhizoma Cimicifugae	CTNNB1	Catenin beta-1	P35222	1499	0.990370128	-1
Rhizoma Cimicifugae	CTSA	Lysosomal protective protein	P10619	5476	5.301602884	-1
Rhizoma Cimicifugae	CTSG	Cathepsin G	P08311	1511	1.397237666	-1
Rhizoma Cimicifugae	CXADR	Coxsackievirus and adenovirus receptor	P78310	1525	0.037682673	1
Rhizoma Cimicifugae	CYP17A1	Steroid 17-alpha-hydroxylase/17,20 lyase	P05093	1586	2.630089534	-1
Rhizoma Cimicifugae	CYP19A1	Aromatase	P11511	1588	3.428383884	-1
Rhizoma Cimicifugae	CYP1A1	Cytochrome P450 1A1	P04798	1543	3.48874523	-1
Rhizoma Cimicifugae	CYP1A2	Cytochrome P450 1A2	P05177	1544	3.469488412	-1
Rhizoma Cimicifugae	CYP1B1	Cytochrome P450 1B1	Q16678	1545	3.407978743	-1
Rhizoma Cimicifugae	CYP24A1	1,25-dihydroxyvitamin D(3) 24-hydroxylase, mitochondrial	Q07973	1591	1	1
Rhizoma Cimicifugae	CYP27B1	25-hydroxyvitamin D-1 alpha hydroxylase, mitochondrial	O15528	1594	29	-1
Rhizoma Cimicifugae	CYP2C19	Cytochrome P450 2C19	P33261	1557	3.468299351	-1
Rhizoma Cimicifugae	CYP2F1	Cytochrome P450 2F1	P24903	1572	3.395311141	-1
Rhizoma Cimicifugae	CYP4F8	Cytochrome P450 4F8	P98187	11283	3.401082959	-1
Rhizoma Cimicifugae	CYP51A1	Lanosterol 14-alpha demethylase	Q16850	1595	3.401806293	-1
Rhizoma Cimicifugae	DCK	Deoxycytidine kinase	P27707	1633	0.030465539	1
Rhizoma Cimicifugae	DDC	Aromatic-L-amino-acid decarboxylase	P20711	1644	1.1431297	-1
Rhizoma Cimicifugae	DGAT1	Diacylglycerol O-acyltransferase 1	O75907	8694	14	-1
Rhizoma Cimicifugae	DNAJB14	DnaJ homolog subfamily B member 14	Q8TBM8	79982	0.025996415	1
Rhizoma Cimicifugae	DNM1	Dynamin-1	Q05193	1759	0.954882936	-1
Rhizoma Cimicifugae	DNPEP	Aspartyl aminopeptidase	Q9ULA0	23549	1.290606113	-1
Rhizoma Cimicifugae	DUSP10	Dual specificity protein phosphatase 10	Q9Y6W6	11221	0.02105134	1
Rhizoma Cimicifugae	DYDC2	DPY30 domain-containing protein 2	Q96IM9	84332	0.035046377	1
Rhizoma Cimicifugae	DYNLRB1	Dynein light chain roadblock-type 1	Q9NP97	83658	0.030899193	1
Rhizoma Cimicifugae	DYNLT3	Dynein light chain Tctex-type 3	P51808	6990	0.034677687	1
Rhizoma Cimicifugae	EBAG9	Receptor-binding cancer antigen expressed on SiSo cells	O00559	9166	0.014986481	1
Rhizoma Cimicifugae	EEF1A1	Elongation factor 1-alpha 1	P68104	1915	1.375587973	-1
Rhizoma Cimicifugae	EGFR	Epidermal growth factor receptor	P00533	1956	1.29633227	-1
Rhizoma Cimicifugae	EIF1AY	Eukaryotic translation initiation factor 1A, Y-chromosomal	O14602	9086	0.029217311	1
Rhizoma Cimicifugae	ELOVL6	Elongation of very long chain fatty acids protein 6	Q9H5J4	79071	5	-1
Rhizoma Cimicifugae	ENGASE	Cytosolic endo-beta-N-acetylglucosaminidase	Q8NFI3	64772	1.764602017	-1
Rhizoma Cimicifugae	ENPEP	Glutamyl aminopeptidase	Q07075	2028	12.40747126	-1
Rhizoma Cimicifugae	ENY2	Transcription and mRNA export factor ENY2	Q9NPA8	56943	0.017726993	1
Rhizoma Cimicifugae	EP300	Histone acetyltransferase p300	Q09472	2033	0.711077559	-1
Rhizoma Cimicifugae	EPRS	Bifunctional glutamate/proline--tRNA ligase	P07814	2058	1.001402943	-1
Rhizoma Cimicifugae	ESR1	Estrogen receptor	P03372	2099	1.292576501	-1
Rhizoma Cimicifugae	ESR2	Estrogen receptor beta	Q92731	2100	0.470656183	1
Rhizoma Cimicifugae	ESRRA	Steroid hormone receptor ERR1	P11474	2101	0.210827795	1
Rhizoma Cimicifugae	ESRRB	Steroid hormone receptor ERR2	O95718	2103	0.031364684	1
Rhizoma Cimicifugae	ESRRG	Estrogen-related receptor gamma	P62508	2104	0.186204273	1
Rhizoma Cimicifugae	EWSR1	RNA-binding protein EWS	Q01844	2130	1.596232953	-1
Rhizoma Cimicifugae	EXOSC4	Exosome complex component RRP41	Q9NPD3	54512	0.029699678	1
Rhizoma Cimicifugae	F7	Coagulation factor VII	P08709	2155	0.009711665	1
Rhizoma Cimicifugae	F9	Coagulation factor IX	P00740	2158	0.004934608	1
Rhizoma Cimicifugae	FCMR	Fas apoptotic inhibitory molecule 3	O60667	9214	0.024721212	1
Rhizoma Cimicifugae	FFAR4	Free fatty acid receptor 4	Q5NUL3	338557	1	-1
Rhizoma Cimicifugae	FOS	Proto-oncogene c-Fos	P01100	2353	1.356812183	-1
Rhizoma Cimicifugae	FOXA1	Hepatocyte nuclear factor 3-alpha	P55317	3169	0.059100399	1
Rhizoma Cimicifugae	FYN	Tyrosine-protein kinase Fyn	P06241	2534	1.859512886	-1
Rhizoma Cimicifugae	G6PD	Glucose-6-phosphate 1-dehydrogenase	P11413	2539	2.760125455	-1
Rhizoma Cimicifugae	GAA	Lysosomal alpha-glucosidase	P10253	2548	3.5318658	-1
Rhizoma Cimicifugae	GADD45GIP1	Growth arrest and DNA damage-inducible proteins-interacting protein 1	Q8TAE8	90480	0.029106238	1
Rhizoma Cimicifugae	GALNS	N-acetylgalactosamine-6-sulfatase	P34059	2588	4.755351561	-1
Rhizoma Cimicifugae	GANC	Neutral alpha-glucosidase C	Q8TET4	2595	3.5318658	-1
Rhizoma Cimicifugae	GAPDH	Glyceraldehyde-3-phosphate dehydrogenase	P04406	2597	2.217479403	-1
Rhizoma Cimicifugae	GBA	Glucosylceramidase	P04062	2629	4.345313886	-1
Rhizoma Cimicifugae	GGCX	Vitamin K-dependent gamma-carboxylase	P38435	2677	0.013323238	1
Rhizoma Cimicifugae	GHRH	Somatoliberin	P01286	2691	1.833333333	-1
Rhizoma Cimicifugae	GHRL	Appetite-regulating hormone	Q9UBU3	51738	1.848484848	-1
Rhizoma Cimicifugae	GLB1	Beta-galactosidase	P16278	2720	5.15765328	-1
Rhizoma Cimicifugae	GMNN	Geminin	O75496	51053	0.917860658	-1
Rhizoma Cimicifugae	GNS	N-acetylglucosamine-6-sulfatase	P15586	2799	2.23959518	-1
Rhizoma Cimicifugae	GPR26	G-protein coupled receptor 26	Q8NDV2	2849	0.022222222	1
Rhizoma Cimicifugae	GRB2	Growth factor receptor-bound protein 2	P62993	2885	3.672670753	-1
Rhizoma Cimicifugae	GSK3B	Glycogen synthase kinase-3 beta	P49841	2932	0.867021792	-1
Rhizoma Cimicifugae	GTF2A1	Transcription initiation factor IIA subunit 1	P52655	2957	0.036828785	1
Rhizoma Cimicifugae	GTF2A2	Transcription initiation factor IIA subunit 2	P52657	2958	0.019681658	1
Rhizoma Cimicifugae	GTF2F1	General transcription factor IIF subunit 1	P35269	2962	0.036061294	1
Rhizoma Cimicifugae	GUCY1A2	Guanylate cyclase soluble subunit alpha-2	P33402	2977	2.411363621	-1
Rhizoma Cimicifugae	GUCY1A3	Guanylate cyclase soluble subunit alpha-1	Q02108	2982	2.353981474	-1
Rhizoma Cimicifugae	GUCY1B2	Guanylate cyclase soluble subunit beta-2	O75343	2974	2.352542079	-1
Rhizoma Cimicifugae	GUCY1B3	Guanylate cyclase soluble subunit beta-1	Q02153	2983	2.364018953	-1
Rhizoma Cimicifugae	GUCY2C	Heat-stable enterotoxin receptor	P25092	2984	2.41068752	-1
Rhizoma Cimicifugae	GUCY2D	Retinal guanylyl cyclase 1	Q02846	3000	2.378288402	-1
Rhizoma Cimicifugae	GUCY2F	Retinal guanylyl cyclase 2	P51841	2986	2.352542079	-1
Rhizoma Cimicifugae	GUSB	Beta-glucuronidase	P08236	2990	2.213040459	-1
Rhizoma Cimicifugae	H2AFY2	Core histone macro-H2A.2	Q9P0M6	55506	0.017998697	1
Rhizoma Cimicifugae	HCAR2	Hydroxycarboxylic acid receptor 2	Q8TDS4	338442	1	1
Rhizoma Cimicifugae	HDAC1	Histone deacetylase 1	Q13547	3065	1.536818302	-1
Rhizoma Cimicifugae	HESX1	Homeobox expressed in ES cells 1	Q9UBX0	8820	0.016699214	1
Rhizoma Cimicifugae	HEXA	Beta-hexosaminidase subunit alpha	P06865	3073	3.140666018	-1
Rhizoma Cimicifugae	HEXB	Beta-hexosaminidase subunit beta	P07686	3074	3.361043378	-1
Rhizoma Cimicifugae	HEXIM1	Protein HEXIM1	O94992	10614	0.009686209	1
Rhizoma Cimicifugae	HIST2H2BE	Histone H2B type 2-E	Q16778	8349	0.8673464	-1
Rhizoma Cimicifugae	HNF1A	Hepatocyte nuclear factor 1-alpha	P20823	6927	3.181049529	-1
Rhizoma Cimicifugae	HNF4G	Hepatocyte nuclear factor 4-gamma	Q14541	3174	0.156095676	1
Rhizoma Cimicifugae	HOXD4	Homeobox protein Hox-D4	P09016	3233	0.039320838	1
Rhizoma Cimicifugae	HPGD	15-hydroxyprostaglandin dehydrogenase [NAD(+)]	P15428	3248	17	-1
Rhizoma Cimicifugae	HPN	Serine protease hepsin	P05981	3249	0.024943311	1
Rhizoma Cimicifugae	HSD11B2	Corticosteroid 11-beta-dehydrogenase isozyme 2	P80365	3291	58	-1
Rhizoma Cimicifugae	HSD17B1	Estradiol 17-beta-dehydrogenase 1	P14061	3292	3.554847708	-1
Rhizoma Cimicifugae	HSD17B2	Estradiol 17-beta-dehydrogenase 2	P37059	3294	3.381743381	-1
Rhizoma Cimicifugae	HSD17B3	Testosterone 17-beta-dehydrogenase 3	P37058	3293	3.388667554	-1
Rhizoma Cimicifugae	HSD17B7	3-keto-steroid reductase	P56937	51478	3.381743381	-1
Rhizoma Cimicifugae	HSD17B8	Estradiol 17-beta-dehydrogenase 8	Q92506	7923	3.388428913	-1
Rhizoma Cimicifugae	HTR1A	5-hydroxytryptamine receptor 1A	P08908	3350	0.109187101	1
Rhizoma Cimicifugae	HTR1B	5-hydroxytryptamine receptor 1B	P28222	3351	0.08639926	1
Rhizoma Cimicifugae	HTR1D	5-hydroxytryptamine receptor 1D	P28221	3352	0.120962463	1
Rhizoma Cimicifugae	IDO1	Indoleamine 2,3-dioxygenase 1	P14902	3620	1.402895335	-1
Rhizoma Cimicifugae	IFNB1	Interferon beta	P01574	3456	0.05047202	1
Rhizoma Cimicifugae	IGHG1	Immunoglobulin heavy constant gamma 1	P01857	3500	0.904793814	-1
Rhizoma Cimicifugae	IL1R2	Interleukin-1 receptor type 2	P27930	7850	0.094709331	1
Rhizoma Cimicifugae	ING3	Inhibitor of growth protein 3	Q9NXR8	54556	0.018864595	1
Rhizoma Cimicifugae	IRF6	Interferon regulatory factor 6	O14896	3664	0.022601894	1
Rhizoma Cimicifugae	IRF8	Interferon regulatory factor 8	Q02556	3394	0.037028236	1
Rhizoma Cimicifugae	JADE2	E3 ubiquitin-protein ligase Jade-2	Q9NQC1	23338	0.046211241	1
Rhizoma Cimicifugae	JUN	Transcription factor AP-1	P05412	3725	0.956643713	-1
Rhizoma Cimicifugae	KAT2A	Histone acetyltransferase KAT2A	Q92830	2648	0.227035114	1
Rhizoma Cimicifugae	KCNN3	Small conductance calcium-activated potassium channel protein 3	Q9UGI6	3782	2	-1
Rhizoma Cimicifugae	KDM4E	Lysine-specific demethylase 4E	B2RXH2	390245	5	-1
Rhizoma Cimicifugae	KIF1A	Kinesin-like protein KIF1A	Q12756	547	0.0178456	1
Rhizoma Cimicifugae	KISS1	Metastasis-suppressor KiSS-1	Q15726	3814	2.907950626	-1
Rhizoma Cimicifugae	KISS1R	KiSS-1 receptor	Q969F8	84634	4.421666506	-1
Rhizoma Cimicifugae	KLHL11	Kelch-like protein 11	Q9NVR0	55175	0.025996415	1
Rhizoma Cimicifugae	KNG1	Kininogen-1	P01042	3827	1.306488917	-1
Rhizoma Cimicifugae	LCT	Lactase-phlorizin hydrolase	P09848	3938	4.027596075	-1
Rhizoma Cimicifugae	LEFTY2	Left-right determination factor 2	O00292	7044	0.042686841	1
Rhizoma Cimicifugae	LIG1	DNA ligase 1	P18858	3978	1.48204422	-1
Rhizoma Cimicifugae	LMNA	Prelamin-A/C [Cleaved into: Lamin-A/C	P02545	4000	0.723152046	-1
Rhizoma Cimicifugae	LSS	Lanosterol synthase	P48449	4047	1.269835158	-1
Rhizoma Cimicifugae	LYN	Tyrosine-protein kinase Lyn	P07948	4067	1.946654521	-1
Rhizoma Cimicifugae	MAOA	Amine oxidase [flavin-containing] A	P21397	4128	4.105115006	-1
Rhizoma Cimicifugae	MAOB	Amine oxidase [flavin-containing] B	P27338	4129	4.214634035	-1
Rhizoma Cimicifugae	MAP2K6	Dual specificity mitogen-activated protein kinase kinase 6	P52564	5608	0.033543481	1
Rhizoma Cimicifugae	MAP2K7	Dual specificity mitogen-activated protein kinase kinase 7	O14733	5609	0.035132175	1
Rhizoma Cimicifugae	MAP3K4	Mitogen-activated protein kinase kinase kinase 4	Q9Y6R4	4216	0.044497344	1
Rhizoma Cimicifugae	MAPT	Microtubule-associated protein tau	P10636	4137	2.661154688	-1
Rhizoma Cimicifugae	MAS1	Proto-oncogene Mas	P04201	4142	1.240804598	-1
Rhizoma Cimicifugae	MCFD2	Multiple coagulation factor deficiency protein 2	Q8NI22	90411	0.025748152	1
Rhizoma Cimicifugae	MCHR1	Melanin-concentrating hormone receptor 1	Q99705	2847	2.132679739	-1
Rhizoma Cimicifugae	MCM2	DNA replication licensing factor MCM2	P49736	4171	0.996685469	-1
Rhizoma Cimicifugae	MCM4	DNA replication licensing factor MCM4	P33991	4173	0.927880409	-1
Rhizoma Cimicifugae	MCM7	DNA replication licensing factor MCM7	P33993	4176	0.997335499	-1
Rhizoma Cimicifugae	MED1	Mediator of RNA polymerase II transcription subunit 1	Q15648	5469	0.181679565	1
Rhizoma Cimicifugae	MED10	Mediator of RNA polymerase II transcription subunit 10	Q9BTT4	84246	0.115875218	1
Rhizoma Cimicifugae	MED11	Mediator of RNA polymerase II transcription subunit 11	Q9P086	400569	0.148364568	1
Rhizoma Cimicifugae	MED12	Mediator of RNA polymerase II transcription subunit 12	Q93074	9968	0.209857569	1
Rhizoma Cimicifugae	MED13	Mediator of RNA polymerase II transcription subunit 13	Q9UHV7	9969	0.189093188	1
Rhizoma Cimicifugae	MED13L	Mediator of RNA polymerase II transcription subunit 13-like	Q71F56	23389	0.148364568	1
Rhizoma Cimicifugae	MED14	Mediator of RNA polymerase II transcription subunit 14	O60244	9282	0.136836531	1
Rhizoma Cimicifugae	MED15	Mediator of RNA polymerase II transcription subunit 15	Q96RN5	51586	0.136881042	1
Rhizoma Cimicifugae	MED16	Mediator of RNA polymerase II transcription subunit 16	Q9Y2X0	10025	0.184202033	1
Rhizoma Cimicifugae	MED17	Mediator of RNA polymerase II transcription subunit 17	Q9NVC6	9440	0.181006299	1
Rhizoma Cimicifugae	MED18	Mediator of RNA polymerase II transcription subunit 18	Q9BUE0	54797	0.15320917	1
Rhizoma Cimicifugae	MED19	Mediator of RNA polymerase II transcription subunit 19	A0JLT2	219541	0.17201946	1
Rhizoma Cimicifugae	MED20	Mediator of RNA polymerase II transcription subunit 20	Q9H944	9477	0.187686904	1
Rhizoma Cimicifugae	MED21	Mediator of RNA polymerase II transcription subunit 21	Q13503	9412	0.199352319	1
Rhizoma Cimicifugae	MED22	Mediator of RNA polymerase II transcription subunit 22	Q15528	6837	0.148364568	1
Rhizoma Cimicifugae	MED23	Mediator of RNA polymerase II transcription subunit 23	Q9ULK4	9439	0.145568757	1
Rhizoma Cimicifugae	MED24	Mediator of RNA polymerase II transcription subunit 24	O75448	9862	0.153979569	1
Rhizoma Cimicifugae	MED25	Mediator of RNA polymerase II transcription subunit 25	Q71SY5	81857	0.13618888	1
Rhizoma Cimicifugae	MED26	Mediator of RNA polymerase II transcription subunit 26	O95402	9441	0.170427114	1
Rhizoma Cimicifugae	MED27	Mediator of RNA polymerase II transcription subunit 27	Q6P2C8	9442	0.171648354	1
Rhizoma Cimicifugae	MED28	Mediator of RNA polymerase II transcription subunit 28	Q9H204	80306	0.080491945	1
Rhizoma Cimicifugae	MED29	Mediator of RNA polymerase II transcription subunit 29	Q9NX70	55588	0.096604912	1
Rhizoma Cimicifugae	MED30	Mediator of RNA polymerase II transcription subunit 30	Q96HR3	90390	0.143075437	1
Rhizoma Cimicifugae	MED4	Mediator of RNA polymerase II transcription subunit 4	Q9NPJ6	29079	0.166914509	1
Rhizoma Cimicifugae	MED6	Mediator of RNA polymerase II transcription subunit 6	O75586	10001	0.170897632	1
Rhizoma Cimicifugae	MED7	Mediator of RNA polymerase II transcription subunit 7	O43513	9443	0.167685656	1
Rhizoma Cimicifugae	MED8	Mediator of RNA polymerase II transcription subunit 8	Q96G25	112950	0.073655092	1
Rhizoma Cimicifugae	MED9	Mediator of RNA polymerase II transcription subunit 9	Q9NWA0	55090	0.083527867	1
Rhizoma Cimicifugae	MEIS2	Homeobox protein Meis2	O14770	4212	0.048748782	1
Rhizoma Cimicifugae	MEP1A	Meprin A subunit alpha	Q16819	4224	4.982101143	-1
Rhizoma Cimicifugae	MEP1B	Meprin A subunit beta	Q16820	4225	3.854641645	-1
Rhizoma Cimicifugae	MGAM	Maltase-glucoamylase, intestinal [Includes: Maltase	O43451	8972	3.2322025	-1
Rhizoma Cimicifugae	MIDN	Midnolin	Q504T8	90007	0.020404638	1
Rhizoma Cimicifugae	MLLT1	Protein ENL	Q03111	4298	0.038611517	1
Rhizoma Cimicifugae	MLNR	Motilin receptor	O43193	2862	8.166003788	-1
Rhizoma Cimicifugae	MMP14	Matrix metalloproteinase-14	P50281	4323	1.63569617	-1
Rhizoma Cimicifugae	MMP2	72 kDa type IV collagenase	P08253	4313	1.696276593	-1
Rhizoma Cimicifugae	MMP9	Matrix metalloproteinase-9	P14780	4318	1.811814472	-1
Rhizoma Cimicifugae	MND1	Meiotic nuclear division protein 1 homolog	Q9BWT6	84057	0.052313561	1
Rhizoma Cimicifugae	MYC	Myc proto-oncogene protein	P01106	4609	1.163256896	-1
Rhizoma Cimicifugae	N4BP2	NEDD4-binding protein 2	Q86UW6	55728	0.034710447	1
Rhizoma Cimicifugae	NCF2	Neutrophil cytosol factor 2	P19878	4688	0.026591084	1
Rhizoma Cimicifugae	NCOA1	Nuclear receptor coactivator 1	Q15788	8648	1.006946654	-1
Rhizoma Cimicifugae	NCOA6	Nuclear receptor coactivator 6	Q14686	23054	0.031226923	1
Rhizoma Cimicifugae	NCOR1	Nuclear receptor corepressor 1	O75376	9611	1.048973074	-1
Rhizoma Cimicifugae	NCOR2	Nuclear receptor corepressor 2	Q9Y618	9612	1.752383257	-1
Rhizoma Cimicifugae	NEU1	Sialidase-1	Q99519	4758	4.825840171	-1
Rhizoma Cimicifugae	NEU2	Sialidase-2	Q9Y3R4	4759	2.294957153	-1
Rhizoma Cimicifugae	NEU4	Sialidase-4	Q8WWR8	129807	2.47021598	-1
Rhizoma Cimicifugae	NFKB1	Nuclear factor NF-kappa-B p105 subunit	P19838	4790	1.309348619	-1
Rhizoma Cimicifugae	NFYA	Nuclear transcription factor Y subunit alpha	P23511	4800	0.874055539	-1
Rhizoma Cimicifugae	NKX2-8	Homeobox protein Nkx-2.8	O15522	26257	0.0375	1
Rhizoma Cimicifugae	NOS1	Nitric oxide synthase, brain	P29475	4842	1.402596934	-1
Rhizoma Cimicifugae	NPAS2	Neuronal PAS domain-containing protein 2	Q99743	4862	0.033493151	1
Rhizoma Cimicifugae	NPR1	Atrial natriuretic peptide receptor 1	P16066	4881	2.585364295	-1
Rhizoma Cimicifugae	NPR2	Atrial natriuretic peptide receptor 2	P20594	4882	2.530320758	-1
Rhizoma Cimicifugae	NR0B1	Nuclear receptor subfamily 0 group B member 1	P51843	190	0.042343248	1
Rhizoma Cimicifugae	NR0B2	Nuclear receptor subfamily 0 group B member 2	Q15466	8431	0.128334247	1
Rhizoma Cimicifugae	NR1D1	Nuclear receptor subfamily 1 group D member 1	P20393	9572	0.040771298	1
Rhizoma Cimicifugae	NR1H2	Oxysterols receptor LXR-beta	P55055	7376	0.341392244	1
Rhizoma Cimicifugae	NR1H3	Oxysterols receptor LXR-alpha	Q13133	10062	0.307415822	1
Rhizoma Cimicifugae	NR1I2	Nuclear receptor subfamily 1 group I member 2	O75469	8856	0.316171589	1
Rhizoma Cimicifugae	NR1I3	Nuclear receptor subfamily 1 group I member 3	Q14994	9970	0.228909655	1
Rhizoma Cimicifugae	NR2F1	COUP transcription factor 1	P10589	7025	1.251989676	-1
Rhizoma Cimicifugae	NR3C1	Glucocorticoid receptor	P04150	2908	1.857007957	1
Rhizoma Cimicifugae	NR6A1	Nuclear receptor subfamily 6 group A member 1	Q15406	2649	0.013101099	1
Rhizoma Cimicifugae	NSD1	Histone-lysine N-methyltransferase, H3 lysine-36 and H4 lysine-20 specific	Q96L73	64324	0.036937049	1
Rhizoma Cimicifugae	NT5C	5'(3')-deoxyribonucleotidase, cytosolic type	Q8TCD5	30833	0.022565535	1
Rhizoma Cimicifugae	NT5C1B	Cytosolic 5'-nucleotidase 1B	Q96P26	93034	0.022565535	1
Rhizoma Cimicifugae	NT5C3A	Cytosolic 5'-nucleotidase 3A	Q9H0P0	51251	0.022565535	1
Rhizoma Cimicifugae	NT5M	5'(3')-deoxyribonucleotidase, mitochondrial	Q9NPB1	56953	0.022565535	1
Rhizoma Cimicifugae	PAGR1	PAXIP1-associated glutamate-rich protein 1	Q9BTK6	79447	0.068083647	1
Rhizoma Cimicifugae	PARP1	Poly [ADP-ribose] polymerase 1	P09874	142	1.350013812	-1
Rhizoma Cimicifugae	PAX7	Paired box protein Pax-7	P23759	5081	0.009214039	1
Rhizoma Cimicifugae	PAX9	Paired box protein Pax-9	P55771	5083	0.034246609	1
Rhizoma Cimicifugae	PBRM1	Protein polybromo-1	Q86U86	55193	0.032439573	1
Rhizoma Cimicifugae	PCNA	Proliferating cell nuclear antigen	P12004	5111	1.382264458	-1
Rhizoma Cimicifugae	PGC	Gastricsin	P20142	5225	29	-1
Rhizoma Cimicifugae	PIP4K2C	Phosphatidylinositol 5-phosphate 4-kinase type-2 gamma	Q8TBX8	79837	0.024518057	1
Rhizoma Cimicifugae	PITX1	Pituitary homeobox 1	P78337	5307	0.061162103	1
Rhizoma Cimicifugae	PKNOX2	Homeobox protein PKNOX2	Q96KN3	63876	0.025629392	1
Rhizoma Cimicifugae	PLK1	Serine/threonine-protein kinase PLK1	P53350	5347	2.036847434	-1
Rhizoma Cimicifugae	PLPPR3	Phospholipid phosphatase-related protein type 3	Q6T4P5	79948	1.289041079	-1
Rhizoma Cimicifugae	POLA1	DNA polymerase alpha catalytic subunit	P09884	5422	0.956284559	-1
Rhizoma Cimicifugae	POLD1	DNA polymerase delta catalytic subunit	P28340	5424	0.90910616	-1
Rhizoma Cimicifugae	POLK	DNA polymerase kappa	Q9UBT6	51426	4	-1
Rhizoma Cimicifugae	POU2F1	POU domain, class 2, transcription factor 1	P14859	5451	1.690668429	-1
Rhizoma Cimicifugae	POU2F2	POU domain, class 2, transcription factor 2	P09086	5452	1.179685248	-1
Rhizoma Cimicifugae	PPARD	Peroxisome proliferator-activated receptor delta	Q03181	5467	0.490576438	1
Rhizoma Cimicifugae	PPARG	Peroxisome proliferator-activated receptor gamma	P37231	5468	1.312378083	1
Rhizoma Cimicifugae	PPARGC1A	Peroxisome proliferator-activated receptor gamma coactivator 1-alpha	Q9UBK2	10891	1.032357646	-1
Rhizoma Cimicifugae	PPP2CA	Serine/threonine-protein phosphatase 2A catalytic subunit alpha isoform	P67775	5515	3.228639017	-1
Rhizoma Cimicifugae	PPP6R3	Serine/threonine-protein phosphatase 6 regulatory subunit 3	Q5H9R7	55291	0.031914226	1
Rhizoma Cimicifugae	PRCP	Lysosomal Pro-X carboxypeptidase	P42785	5547	1.240804598	-1
Rhizoma Cimicifugae	PREP	Prolyl endopeptidase	P48147	5550	1.256134515	-1
Rhizoma Cimicifugae	PRG2	Bone marrow proteoglycan	P13727	5553	1.262112915	-1
Rhizoma Cimicifugae	PRKACA	cAMP-dependent protein kinase catalytic subunit alpha	P17612	5566	3.137229948	-1
Rhizoma Cimicifugae	PRKACB	cAMP-dependent protein kinase catalytic subunit beta	P22694	5567	1.92553195	-1
Rhizoma Cimicifugae	PRKACG	cAMP-dependent protein kinase catalytic subunit gamma	P22612	5568	1.893380576	-1
Rhizoma Cimicifugae	PRKCA	Protein kinase C alpha type	P17252	5578	0.665857568	-1
Rhizoma Cimicifugae	PRKCE	Protein kinase C epsilon type	Q02156	5581	0.847511538	-1
Rhizoma Cimicifugae	PRKDC	DNA-dependent protein kinase catalytic subunit	P78527	5591	2.339848909	-1
Rhizoma Cimicifugae	PRMT2	Protein arginine N-methyltransferase 2	P55345	3275	0.121336663	1
Rhizoma Cimicifugae	PROSER1	Proline and serine-rich protein 1	Q86XN7	80209	0.034463154	1
Rhizoma Cimicifugae	PROX1	Prospero homeobox protein 1	Q92786	5629	0.034637104	1
Rhizoma Cimicifugae	PSMB9	Proteasome subunit beta type-9	P28065	5698	0.071320721	1
Rhizoma Cimicifugae	PSMC3IP	Homologous-pairing protein 2 homolog	Q9P2W1	29893	0.062021747	1
Rhizoma Cimicifugae	PTGS1	Prostaglandin G/H synthase 1	P23219	5742	1.700509138	-1
Rhizoma Cimicifugae	PTGS2	Prostaglandin G/H synthase 2	P35354	5743	1.71297852	-1
Rhizoma Cimicifugae	PTPRN2	Receptor-type tyrosine-protein phosphatase N2	Q92932	5799	0.041446523	1
Rhizoma Cimicifugae	QKI	Protein quaking	Q96PU8	9444	0.033449955	1
Rhizoma Cimicifugae	RAMP1	Receptor activity-modifying protein 1	O60894	10267	4.531159189	-1
Rhizoma Cimicifugae	RAMP2	Receptor activity-modifying protein 2	O60895	10266	4.360145482	-1
Rhizoma Cimicifugae	RAMP3	Receptor activity-modifying protein 3	O60896	10268	2.762442694	-1
Rhizoma Cimicifugae	RARB	Retinoic acid receptor beta	P10826	5915	0.068058973	1
Rhizoma Cimicifugae	RARG	Retinoic acid receptor gamma	P13631	5916	0.249008659	1
Rhizoma Cimicifugae	RBPJ	Recombining binding protein suppressor of hairless	Q06330	3516	0.034782051	1
Rhizoma Cimicifugae	RELA	Transcription factor p65	Q04206	5970	1.395676212	-1
Rhizoma Cimicifugae	RFC1	Replication factor C subunit 1	P35251	5981	1.042552961	-1
Rhizoma Cimicifugae	RGPD5	RANBP2-like and GRIP domain-containing protein 5/6	Q99666	84220	0.024310209	1
Rhizoma Cimicifugae	RN7SK	RNA, 7SK small nuclear	-	125050	0.011986994	1
Rhizoma Cimicifugae	RORA	Nuclear receptor ROR-alpha	P35398	6095	0.102366888	1
Rhizoma Cimicifugae	RORB	Nuclear receptor ROR-beta	Q92753	6096	0.122117819	1
Rhizoma Cimicifugae	RORC	Nuclear receptor ROR-gamma	P51449	6097	0.136895419	1
Rhizoma Cimicifugae	RPA1	Replication protein A 70 kDa DNA-binding subunit	P27694	6117	1.667108603	-1
Rhizoma Cimicifugae	RPA2	Replication protein A 32 kDa subunit	P15927	6118	1.096497665	-1
Rhizoma Cimicifugae	RXRA	Retinoic acid receptor RXR-alpha	P19793	6256	1.075826109	-1
Rhizoma Cimicifugae	RXRB	Retinoic acid receptor RXR-beta	P28702	6257	0.234200722	1
Rhizoma Cimicifugae	RXRG	Retinoic acid receptor RXR-gamma	P48443	6258	1.065786921	-1
Rhizoma Cimicifugae	SCYL1	N-terminal kinase-like protein	Q96KG9	57410	0.044423117	1
Rhizoma Cimicifugae	SDCBP2	Syntenin-2	Q9H190	27111	0.034395806	1
Rhizoma Cimicifugae	SDHB	Succinate dehydrogenase [ubiquinone] iron-sulfur subunit, mitochondrial	P21912	6390	0.009431834	1
Rhizoma Cimicifugae	SDHC	Succinate dehydrogenase cytochrome b560 subunit, mitochondrial	Q99643	6391	0.015564844	1
Rhizoma Cimicifugae	SDHD	Succinate dehydrogenase [ubiquinone] cytochrome b small subunit, mitochondrial	O14521	6392	0.016408049	1
Rhizoma Cimicifugae	SGSM2	Small G protein signaling modulator 2	O43147	9905	0.030019291	1
Rhizoma Cimicifugae	SI	Sucrase-isomaltase, intestinal [Cleaved into: Sucrase	P14410	6476	1.749026454	-1
Rhizoma Cimicifugae	SLC10A2	Ileal sodium/bile acid cotransporter	Q12908	6555	51	-1
Rhizoma Cimicifugae	SLC22A8	Solute carrier family 22 member 8	Q8TCC7	9376	1	-1
Rhizoma Cimicifugae	SLC5A2	Sodium/glucose cotransporter 2	P31639	6524	25	-1
Rhizoma Cimicifugae	SLCO1B3	Solute carrier organic anion transporter family member 1B3	Q9NPD5	28234	1.043734015	-1
Rhizoma Cimicifugae	SMARCD1	SWI/SNF-related matrix-associated actin-dependent regulator of chromatin subfamily D member 1	Q96GM5	6602	1.02988224	-1
Rhizoma Cimicifugae	SMARCD2	SWI/SNF-related matrix-associated actin-dependent regulator of chromatin subfamily D member 2	Q92925	6603	0.063828288	1
Rhizoma Cimicifugae	SMARCD3	SWI/SNF-related matrix-associated actin-dependent regulator of chromatin subfamily D member 3	Q6STE5	6604	0.038740768	1
Rhizoma Cimicifugae	SNW1	SNW domain-containing protein 1	Q13573	22938	0.06819981	1
Rhizoma Cimicifugae	SP1	Transcription factor Sp1	P08047	6667	1.57291874	-1
Rhizoma Cimicifugae	SP4	Transcription factor Sp4	Q02446	6671	0.930719433	-1
Rhizoma Cimicifugae	SPEN	Msx2-interacting protein	Q96T58	23013	0.019944154	1
Rhizoma Cimicifugae	SRA1	Steroid receptor RNA activator 1	Q9HD15	10011	0.069862623	1
Rhizoma Cimicifugae	SRC	Proto-oncogene tyrosine-protein kinase Src	P12931	6714	4.045731925	-1
Rhizoma Cimicifugae	SRCAP	Helicase SRCAP	Q6ZRS2	10847	0.05590075	1
Rhizoma Cimicifugae	SRD5A1	3-oxo-5-alpha-steroid 4-dehydrogenase 1	P18405	6715	3.313923351	-1
Rhizoma Cimicifugae	SRD5A2	3-oxo-5-alpha-steroid 4-dehydrogenase 2	P31213	6716	3.286780494	-1
Rhizoma Cimicifugae	SSX3	Protein SSX3	Q99909	10214	0.05633455	1
Rhizoma Cimicifugae	ST18	Suppression of tumorigenicity 18 protein	O60284	9705	0.030206817	1
Rhizoma Cimicifugae	STS	Steryl-sulfatase	P08842	412	3.450241828	-1
Rhizoma Cimicifugae	STX18	Syntaxin-18	Q9P2W9	53407	0.025370893	1
Rhizoma Cimicifugae	SUCLA2	Succinate--CoA ligase [ADP-forming] subunit beta, mitochondrial	Q9P2R7	8803	0.015304272	1
Rhizoma Cimicifugae	SULT1A1	Sulfotransferase 1A1	P50225	6817	1.30984226	-1
Rhizoma Cimicifugae	SUPT3H	Transcription initiation protein SPT3 homolog	O75486	8464	0.045676476	1
Rhizoma Cimicifugae	SUPT7L	STAGA complex 65 subunit gamma	O94864	9913	0.023689367	1
Rhizoma Cimicifugae	TAAR1	Trace amine-associated receptor 1	Q96RJ0	134864	1	1
Rhizoma Cimicifugae	TACC2	Transforming acidic coiled-coil-containing protein 2	O95359	10579	0.037321399	1
Rhizoma Cimicifugae	TADA1	Transcriptional adapter 1	Q96BN2	117143	0.025962361	1
Rhizoma Cimicifugae	TADA3	Transcriptional adapter 3	O75528	10474	0.040369803	1
Rhizoma Cimicifugae	TAF10	Transcription initiation factor TFIID subunit 10	Q12962	6881	0.097982011	1
Rhizoma Cimicifugae	TAF12	Transcription initiation factor TFIID subunit 12	Q16514	6883	0.040554776	1
Rhizoma Cimicifugae	TAF13	Transcription initiation factor TFIID subunit 13	Q15543	6884	0.032665986	1
Rhizoma Cimicifugae	TAF2	Transcription initiation factor TFIID subunit 2	Q6P1X5	6873	0.04375265	1
Rhizoma Cimicifugae	TAF4	Transcription initiation factor TFIID subunit 4	O00268	6874	0.032174002	1
Rhizoma Cimicifugae	TAF5	Transcription initiation factor TFIID subunit 5	Q15542	6877	0.035856601	1
Rhizoma Cimicifugae	TAF5L	TAF5-like RNA polymerase II p300/CBP-associated factor-associated factor 65 kDa subunit 5L	O75529	27097	0.022326118	1
Rhizoma Cimicifugae	TAF6L	TAF6-like RNA polymerase II p300/CBP-associated factor-associated factor 65 kDa subunit 6L	Q9Y6J9	10629	0.04915078	1
Rhizoma Cimicifugae	TAF9	Transcription initiation factor TFIID subunit 9	Q16594	6880	0.08852413	1
Rhizoma Cimicifugae	TAF9B	Transcription initiation factor TFIID subunit 9B	Q9HBM6	51616	0.027127967	1
Rhizoma Cimicifugae	TBR1	T-box brain protein 1	Q16650	10716	0.032232999	1
Rhizoma Cimicifugae	TCEAL4	Transcription elongation factor A protein-like 4	Q96EI5	79921	0.03715628	1
Rhizoma Cimicifugae	TDG	G/T mismatch-specific thymine DNA glycosylase	Q13569	6996	0.052942142	1
Rhizoma Cimicifugae	TGFB1I1	Transforming growth factor beta-1-induced transcript 1 protein	O43294	7041	0.031665694	1
Rhizoma Cimicifugae	TGS1	Trimethylguanosine synthase	Q96RS0	96764	0.057075502	1
Rhizoma Cimicifugae	THRAP3	Thyroid hormone receptor-associated protein 3	Q9Y2W1	9967	0.071266118	1
Rhizoma Cimicifugae	THRB	Thyroid hormone receptor beta	P10828	7068	0.865303978	1
Rhizoma Cimicifugae	TK1	Thymidine kinase, cytosolic	P04183	7083	0.879145867	-1
Rhizoma Cimicifugae	TLE1	Transducin-like enhancer protein 1	Q04724	7088	1.449206526	-1
Rhizoma Cimicifugae	TM7SF2	Delta(14)-sterol reductase	O76062	7108	1.276086749	-1
Rhizoma Cimicifugae	TMEM57	Macoilin	Q8N5G2	55219	0.017245224	1
Rhizoma Cimicifugae	TNF	Tumor necrosis factor	P01375	7124	0.939727	-1
Rhizoma Cimicifugae	TNIP2	TNFAIP3-interacting protein 2	Q8NFZ5	79155	0.026453354	1
Rhizoma Cimicifugae	TOP1	DNA topoisomerase 1	P11387	7150	1.418810886	-1
Rhizoma Cimicifugae	TOP2A	DNA topoisomerase 2-alpha	P11388	7153	1.046790238	-1
Rhizoma Cimicifugae	TP53	Cellular tumor antigen p53	P04637	7157	1.368147679	-1
Rhizoma Cimicifugae	TRIM21	E3 ubiquitin-protein ligase TRIM21	P19474	6737	0.03276768	1
Rhizoma Cimicifugae	TRIP4	Activating signal cointegrator 1	Q15650	9325	0.064092694	1
Rhizoma Cimicifugae	TROVE2	60 kDa SS-A/Ro ribonucleoprotein	P10155	6738	0.077719468	1
Rhizoma Cimicifugae	TRPA1	Transient receptor potential cation channel subfamily A member 1	O75762	8989	3	1
Rhizoma Cimicifugae	TRRAP	Transformation/transcription domain-associated protein	Q9Y4A5	8295	0.133212598	1
Rhizoma Cimicifugae	TSEN15	tRNA-splicing endonuclease subunit Sen15	Q8WW01	116461	0.011637423	1
Rhizoma Cimicifugae	TSEN2	tRNA-splicing endonuclease subunit Sen2	Q8NCE0	80746	0.011986994	1
Rhizoma Cimicifugae	TSEN34	tRNA-splicing endonuclease subunit Sen34	Q9BSV6	79042	0.011986994	1
Rhizoma Cimicifugae	TSEN54	tRNA-splicing endonuclease subunit Sen54	Q7Z6J9	283989	0.011986994	1
Rhizoma Cimicifugae	TSNAX	Translin-associated protein X	Q99598	7257	0.025114601	1
Rhizoma Cimicifugae	TXNRD2	Thioredoxin reductase 2, mitochondrial	Q9NNW7	10587	0.066279234	1
Rhizoma Cimicifugae	UBC	Polyubiquitin-C [Cleaved into: Ubiquitin]	P0CG48	7316	0.928908119	-1
Rhizoma Cimicifugae	UBE2C	Ubiquitin-conjugating enzyme E2 C	O00762	11065	0.021847573	1
Rhizoma Cimicifugae	UBQLN1	Ubiquilin-1	Q9UMX0	29979	1.773485745	-1
Rhizoma Cimicifugae	UGT1A10	UDP-glucuronosyltransferase 1-10	Q9HAW8	54575	4.029254972	-1
Rhizoma Cimicifugae	UGT1A3	UDP-glucuronosyltransferase 1-3	P35503	54659	3	-1
Rhizoma Cimicifugae	UGT1A4	UDP-glucuronosyltransferase 1-4	P22310	54657	4	-1
Rhizoma Cimicifugae	UGT1A6	UDP-glucuronosyltransferase 1-6	P19224	54578	3	-1
Rhizoma Cimicifugae	UGT1A8	UDP-glucuronosyltransferase 1-8	Q9HAW9	54576	3.507401444	-1
Rhizoma Cimicifugae	UGT2A1	UDP-glucuronosyltransferase 2A1	Q9Y4X1	10941	3	-1
Rhizoma Cimicifugae	UGT2B15	UDP-glucuronosyltransferase 2B15	P54855	7366	2	-1
Rhizoma Cimicifugae	UGT2B17	UDP-glucuronosyltransferase 2B17	O75795	7367	3.484722884	-1
Rhizoma Cimicifugae	UGT2B28	UDP-glucuronosyltransferase 2B28	Q9BY64	54490	3.088197376	-1
Rhizoma Cimicifugae	UGT2B4	UDP-glucuronosyltransferase 2B4	P06133	7363	3.088197376	-1
Rhizoma Cimicifugae	UGT2B7	UDP-glucuronosyltransferase 2B7	P16662	7364	3.448319797	-1
Rhizoma Cimicifugae	USP47	Ubiquitin carboxyl-terminal hydrolase 47	Q96K76	55031	0.020220876	1
Rhizoma Cimicifugae	VDR	Vitamin D3 receptor	P11473	7421	0.089154933	1
Rhizoma Cimicifugae	VIPR1	Vasoactive intestinal polypeptide receptor 1	P32241	7433	1.662571091	-1
Rhizoma Cimicifugae	XBP1	X-box-binding protein 1	P17861	7494	0.035482892	1
Rhizoma Cimicifugae	XDH	Xanthine dehydrogenase/oxidase [Includes: Xanthine dehydrogenase	P47989	7498	1.503311258	-1
Rhizoma Cimicifugae	XRCC3	DNA repair protein XRCC3	O43542	7517	0.013288188	1
Rhizoma Cimicifugae	XRCC5	X-ray repair cross-complementing protein 5	P13010	7520	2.284644669	-1
Rhizoma Cimicifugae	XRCC6	X-ray repair cross-complementing protein 6	P12956	2547	2.100494573	-1
Rhizoma Cimicifugae	YWHAZ	14-3-3 protein zeta/delta	P63104	7534	1.330517645	-1
Rhizoma Cimicifugae	ZBTB6	Zinc finger and BTB domain-containing protein 6	Q15916	10773	0.02515158	1
Rhizoma Cimicifugae	ZDHHC2	Palmitoyltransferase ZDHHC2	Q9UIJ5	51201	0.024013209	1
Rhizoma Cimicifugae	ZFP64	Zinc finger protein 64 homolog, isoforms 1 and 2	Q9NPA5	55734	0.023026564	1
Rhizoma Cimicifugae	ZKSCAN4	Zinc finger protein with KRAB and SCAN domains 4	Q969J2	387032	0.025106456	1
Rhizoma Cimicifugae	ZNF148	Zinc finger protein 148	Q9UQR1	7707	0.019032906	1
Rhizoma Cimicifugae	ZNF200	Zinc finger protein 200	P98182	7752	0.025701838	1
Rhizoma Cimicifugae	ZNF253	Zinc finger protein 253	O75346	56242	0.031215162	1
Rhizoma Cimicifugae	ZNF281	Zinc finger protein 281	Q9Y2X9	23528	0.030310832	1
Rhizoma Cimicifugae	ZNF483	Zinc finger protein 483	Q8TF39	158399	0.021080421	1
Rhizoma Cimicifugae	ZNF513	Zinc finger protein 513	Q8N8E2	130557	0.021488948	1
Rhizoma Cimicifugae	ZNF556	Zinc finger protein 556	Q9HAH1	80032	0.022601894	1
Rhizoma Cimicifugae	ZNF821	Zinc finger protein 821	O75541	55565	0.04731427	1
Rhizoma Cimicifugae	ZRANB1	Ubiquitin thioesterase ZRANB1	Q9UGI0	54764	0.012143422	1
Rhizoma Cimicifugae	ZSCAN12	Zinc finger and SCAN domain-containing protein 12	O43309	9753	0.02721495	1
Rhizoma Cimicifugae	ZSCAN21	Zinc finger and SCAN domain-containing protein 21	Q9Y5A6	7589	0.022863472	1
Rhizoma Cimicifugae	ZSCAN22	Zinc finger and SCAN domain-containing protein 22	P10073	342945	0.069908571	1
