# Supplementary material for: Systems-Mapping of Herbal Effects on Complex Diseases Using the Network-Perturbation Signatures
Source: Front Pharmacol. 2018 Oct 18;9:1174. doi: 10.3389/fphar.2018.01174 (PMC6201628; doi:10.3389/fphar.2018.01174)
Supplement: Supplementary file 2 [file Data_Sheet_2.ZIP › Supplementary Table 1.csv]

Disease_Case	Disease_ID	MESH_ID	Disease_Name	Platform	Feature_Count	Update_Date	DataSet_Record	Reference_Series	Title	Summary	Sample_Count
DDED0402	D1	MESH:D000152	Acne Vulgaris	GPL571	22277	Mar 13 2008	GDS2478	GSE6475	1196. Inflammatory acne	Analysis of inflammatory papules and normal skin from six patients with acne. Results provide insight into the molecular pathogenesis of acne.	18
DDED0247	D10	MESH:D000542	Alveolitis, Extrinsic Allergic	GPL570	54675	Jul 27 2016	GDS4587	GSE19314	373. UCSF sarcoidosis and hypersensitivity pneumonitis cohort: peripheral blood mononuclear cells	Analysis of whole blood from sarcoidosis and hypersensitivity pneumonitis patients. Results provide insight into molecular mechanisms underlying sarcoidosis and hypersensitivity pneumonitis in peripheral blood.	66
DDED0041	D100	MESH:D015451	Leukemia, Lymphocytic, Chronic, B-Cell	GPL97	22645	Aug 22 2012	GDS4168	GSE22529	576. Chronic lymphocytic leukemia: peripheral blood B cells (HG-U133B)	Analysis of peripheral blood B cells isolated from 41 untreated chronic lymphocytic leukemia (CLL) patients and 11 age-matched control subjects. B-cell CLL is the most common type of leukemia, mainly affecting adults. Results provide insight into molecular mechanisms underlying CLL pathogenesis.	52
DDED0042	D100	MESH:D015451	Leukemia, Lymphocytic, Chronic, B-Cell	GPL96	22283	Aug 22 2012	GDS4167	GSE22529	577. Chronic lymphocytic leukemia: peripheral blood B cells (HG-U133A)	Analysis of peripheral blood B cells isolated from 41 untreated chronic lymphocytic leukemia (CLL) patients and 11 age-matched control subjects. B-cell CLL is the most common type of leukemia, mainly affecting adults. Results provide insight into molecular mechanisms underlying CLL pathogenesis.	52
DDED0159	D100	MESH:D015451	Leukemia, Lymphocytic, Chronic, B-Cell	GPL570	54675	Dec 15 2011	GDS3902	GSE26725	698. Chronic B-lymphocytic leukemia: peripheral blood	Analysis of peripheral blood from chronic B-lymphocytic leukemia (B-CLL) patients and healthy donors. MicroRNA miR-155 regulates hematopoietic cell development. Results provide insight into the role of miR-155 in the lymphoproliferative disorder B-CLL..	17
DDED0443	D100	MESH:D015451	Leukemia, Lymphocytic, Chronic, B-Cell	GPL570	54675	Sep 22 2011	GDS3869	GSE23293	715. Indolent B-cell lymphoma and very early chronic lymphocytic leukemia: peripheral blood CD4+ Tcells	Analysis of in vitro-stimulated CD4+ Tcells from patients with indolent B-cell malignancies (follicular lymphoma, extranodal marginal zone lymphoma) and chronic lymphocytic leukemia. Results provide insight into molecular basis of lymphoma-associated aberrant stimulation response of T helper cells.	41
DDED0456	D100	MESH:D015451	Leukemia, Lymphocytic, Chronic, B-Cell	GPL96	22283	Apr 30 2007	GDS2643	GSE6691	1149. Waldenstrom's macroglobulinemia: B lymphocytes and plasma cells	Analysis of B lymphocytes (BL) and plasma cells (PC) from patients with Waldenstrom's macroglobulinemia (WM), a B-lymphoproliferative disorder (BLPD). Results provide insight into differences between PC and BL from WM and their cell counterpart in chronic lymphocytic leukemia and multiple myeloma.	56
DDED0329	D101	MESH:D015470	Leukemia, Myeloid, Acute	GPL8300	12625	Feb 24 2013	GDS1059	GSE2191	1561. Acute myeloid leukemia response to chemotherapy	Analysis of mononuclear cells from 54 chemotherapy treated patients less than 15 years of age with acute myeloid leukemia (AML). Mononuclear cells taken from peripheral blood or bone marrow. Results identify expression patterns associated with complete remission and relapse with resistant disease.	58
DDED0050	D102	MESH:D015466	Leukemia, Myeloid, Chronic-Phase	GPL201	8793	Jul 27 2016	GDS2342	GSE5550	1237. Chronic phase chronic myelogenous leukemia: CD34+ hematopoietic stem and progenitor cells	Analysis of CD34+ hematopoietic stem and progenitor cells from the bone marrow of untreated patients with chronic myelogenous leukemia (CML) in first chronic phase. Results provide insight into the pathogenesis of chronic phase CML.	17
DDED0270	D103	MESH:D015461	Leukemia, Prolymphocytic, T-Cell	GPL96	22283	Feb 25 2013	GDS2908	GSE5788	1058. T-cell prolymphocytic leukemia with inv(14)(q11q32)	Analysis of T-cell prolymphocytic leukemia (T-PLL) cells with the cytogenetic abnormality inv(14)(q11q32). T-PLL is a rare aggressive lymphoma derived from mature T cells. Results provide insight into the pathogenesis of T-PLL.	14
DDED0116	D104	MESH:C535895	Limb-girdle muscular dystrophy type 2A	GPL97	22645	Dec 01 2008	GDS3475	GSE11681	871. Limb girdle muscular dystrophy 2A (HG-U133B)	Analysis of skeletal muscles from patients with limb girdle muscular dystrophy 2A (LGMD2A). LGMD2A is a recessive genetic disorder caused by mutations in calpain 3 (CAPN3). Results provide insight into the molecular pathogenesis of LGMD2A.	17
DDED0117	D104	MESH:C535895	Limb-girdle muscular dystrophy type 2A	GPL96	22283	Dec 01 2008	GDS3474	GSE11681	872. Limb girdle muscular dystrophy 2A (HG-U133A)	Analysis of skeletal muscles from patients with limb girdle muscular dystrophy 2A (LGMD2A). LGMD2A is a recessive genetic disorder caused by mutations in calpain 3 (CAPN3). Results provide insight into the molecular pathogenesis of LGMD2A.	20
DDED0222	D104	MESH:C535895	Limb-girdle muscular dystrophy type 2A	GPL97	22645	Jul 27 2016	GDS2855	GSE3307	1076. Various muscle diseases (HG-U133B)	Analysis of muscle biopsy specimens from patients with various muscle diseases. Results provide insight into the diagnosis and pathogenesis of muscle diseases.	119
DDED0232	D104	MESH:C535895	Limb-girdle muscular dystrophy type 2A	GPL96	22283	Jul 27 2016	GDS1956	GSE3307	1347. Various muscle diseases (HG-U133A)	Analysis of muscle biopsy specimens from patients with various muscle diseases. Results provide insight into the diagnosis and pathogenesis of muscle diseases.	121
DDED0224	D105	MESH:C535899	Limb-girdle muscular dystrophy, type 2B	GPL97	22645	Jul 27 2016	GDS2855	GSE3307	1076. Various muscle diseases (HG-U133B)	Analysis of muscle biopsy specimens from patients with various muscle diseases. Results provide insight into the diagnosis and pathogenesis of muscle diseases.	119
DDED0234	D105	MESH:C535899	Limb-girdle muscular dystrophy, type 2B	GPL96	22283	Jul 27 2016	GDS1956	GSE3307	1347. Various muscle diseases (HG-U133A)	Analysis of muscle biopsy specimens from patients with various muscle diseases. Results provide insight into the diagnosis and pathogenesis of muscle diseases.	121
DDED0250	D106	MESH:D008175	Lung Neoplasms	GPL96	22283	Oct 10 2012	GDS2771	GSE4115	1109. Large airway epithelial cells from cigarette smokers with suspect lung cancer	Analysis of large airway epithelial cells from cigarette smokers without cancer, with cancer, and with suspect lung cancer. Results provide insight into the feasibility of using gene expression to detect early stage lung cancer in smokers.	192
DDED0328	D106	MESH:D008175	Lung Neoplasms	GPL96	22283	Nov 09 2005	GDS1312	GSE3268	1517. Squamous lung cancer	Expression profiling of squamous lung cancer biopsy specimens and paired normal specimens from 5 patients. Differentially expressed genes integrated with protein interaction maps. Results suggest that differentially expressed genes are highly connected through protein interactions.	10
DDED0419	D106	MESH:D008175	Lung Neoplasms	GPL570	54675	Sep 03 2011	GDS3837	GSE19804	731. Non-small cell lung carcinoma in female nonsmokers	Analysis of paired tumor and adjacent normal lung tissue specimens obtained from nonsmoking female non-small cell lung carcinoma (NSCLC) patients in Taiwan. Results provide insight into potential prognostic biomarkers and therapeutic targets for NSCLC.	120
DDED0317	D107	MESH:D008179	Lupus Erythematosus, Discoid	GPL571	22277	Jul 08 2014	GDS4891	GSE52471	278. Discoid lupus erythematosus and psoriasis skin biopsies	Analysis of discoid lupus erythematosus (DLE) and psoriasis skin samples. DLE is the most common skin manifestation of lupus; psoriasis is the most well-characterized autoimmune skin disease to date. Results provide insight into the molecular mechanisms underlying DLE skin.	38
DDED0087	D108	MESH:D008180	Lupus Erythematosus, Systemic	GPL570	54675	Jan 07 2014	GDS4719	GSE13887	349. Systemic lupus erythematosus CD3+ T cells	Analysis of CD3-positive T cells isolated from 10 systemic lupus erythematosus (SLE) patients and 9 healthy controls. SLE is an autoimmune disease characterized by T cell dysfunction. Results provide insight into molecular mechanisms underlying SLE in T cells.	19
DDED0093	D108	MESH:D008180	Lupus Erythematosus, Systemic	GPL570	54675	Feb 11 2014	GDS4193	GSE30153	565. Quiescent systemic lupus erythematosus: peripheral blood B cells	Analysis of B cells sorted from the peripheral blood of patients with quiescent lupus (inactive > 6 months). B cell activation and production of a wide variety of autoantibodies appear central to lupus development. Results provide insight into molecular mechanisms underlying systemic lupus.	26
DDED0375	D108	MESH:D008180	Lupus Erythematosus, Systemic	GPL570	54675	Mar 09 2016	GDS4890	GSE51997	279. Systemic lupus erythematosus patients and yellow fever vaccine-immunized healthy donors: CD16+ monocytes	Analysis of CD16+ monocytes from SLE patients and YFV-immunized healthy donors. The YFV immunization can be regarded as a real viral infection, based on clinical/serological manifestations. Results provide insight into differences in type I interferon responses in autoimmunity and viral infection.	10
DDED0376	D108	MESH:D008180	Lupus Erythematosus, Systemic	GPL570	54675	Mar 09 2016	GDS4889	GSE51997	280. Systemic lupus erythematosus patients and yellow fever vaccine-immunized healthy donors: CD16- monocytes	Analysis of CD16- monocytes from SLE patients and YFV-immunized healthy donors. The YFV immunization can be regarded as a real viral infection, based on clinical/serological manifestations. Results provide insight into differences in type I interferon responses in autoimmunity and viral infection.	12
DDED0377	D108	MESH:D008180	Lupus Erythematosus, Systemic	GPL570	54675	Mar 09 2016	GDS4888	GSE51997	281. Systemic lupus erythematosus patients and yellow fever vaccine-immunized healthy donors: CD4 T+ lymphocytes	Analysis of CD4+ T cells from SLE patients and YFV-immunized healthy donors. The YFV immunization can be regarded as a real viral infection, based on clinical/serological manifestations. Results provide insight into differences in type I interferon responses in autoimmunity and viral infection.	14
DDED0415	D108	MESH:D008180	Lupus Erythematosus, Systemic	GPL96	22283	Jul 27 2016	GDS4185	GSE10325	567. Systemic Lupus Erythematosus: mononuclear cells	Analysis of freshly isolated lymphocyte (CD4+ T cells and CD19+ B cells) and CD33+ myeloid subsets from the blood of Systemic Lupus Erythematosus (SLE) patients. Results provide insight into the molecular mechanisms underlying SLE pathogenesis.	67
DDED0446	D109	MESH:D018442	Lymphoma, B-Cell, Marginal Zone	GPL570	54675	Sep 22 2011	GDS3869	GSE23293	715. Indolent B-cell lymphoma and very early chronic lymphocytic leukemia: peripheral blood CD4+ Tcells	Analysis of in vitro-stimulated CD4+ Tcells from patients with indolent B-cell malignancies (follicular lymphoma, extranodal marginal zone lymphoma) and chronic lymphocytic leukemia. Results provide insight into molecular basis of lymphoma-associated aberrant stimulation response of T helper cells.	41
DDED0138	D11	MESH:D000544	Alzheimer Disease	GPL96	22283	Oct 10 2012	GDS810	GSE1297	1628. Alzheimer's disease at various stages of severity	Expression profiling of brain hippocampi from 22 postmortem subjects with Alzheimer's disease (AD) at various stages of severity. 7, 8, and 7 subjects diagnosed with incipient, moderate, and severe AD respectively. Results provide insight into mechanisms underlying the early pathogenesis of AD.	31
DDED0139	D11	MESH:D000544	Alzheimer Disease	GPL96	22283	Oct 10 2012	GDS810	GSE1297	1628. Alzheimer's disease at various stages of severity	Expression profiling of brain hippocampi from 22 postmortem subjects with Alzheimer's disease (AD) at various stages of severity. 7, 8, and 7 subjects diagnosed with incipient, moderate, and severe AD respectively. Results provide insight into mechanisms underlying the early pathogenesis of AD.	31
DDED0140	D11	MESH:D000544	Alzheimer Disease	GPL96	22283	Oct 10 2012	GDS810	GSE1297	1628. Alzheimer's disease at various stages of severity	Expression profiling of brain hippocampi from 22 postmortem subjects with Alzheimer's disease (AD) at various stages of severity. 7, 8, and 7 subjects diagnosed with incipient, moderate, and severe AD respectively. Results provide insight into mechanisms underlying the early pathogenesis of AD.	31
DDED0323	D11	MESH:D000544	Alzheimer Disease	GPL570	54675	Oct 10 2012	GDS2795	GSE4757	1094. Alzheimer's disease: neurofibrillary tangles	Analysis of entorhinal cortex neurons containing neurofibrillary tangles (NFT) from 10 mid-stage Alzheimer's disease (AD) patients. Comparison with histopathologically normal neurons from the same patients and brain region. Results provide insight into the formation of NFTs in AD.	20
DDED0325	D11	MESH:D000544	Alzheimer Disease	GPL1211	9600	Oct 10 2012	GDS2601	GSE4226	1165. Alzheimer blood mononuclear cells	Analysis of blood mononuclear cells of sporadic Alzheimer disease (AD) and age- gender-matched normal controls. Results reveal insights into systemic nature of gene dys-regulation in sporadic AD and suggest novel pathways of beta-amyloid deposition.	28
DDED0380	D11	MESH:D000544	Alzheimer Disease	GPL6244	33297	Mar 11 2014	GDS4758	GSE36980	346. Postmortem Alzheimer's disease brains: Hisayama study	Analysis of postmortem brain tissues (frontal cortex, temporal cortex, hippocampus) from male and female Hisayama residents pathologically diagnosed as having Alzheimer's disease (AD) or an AD-like disorder. Results provide insight into the molecular mechanisms underlying AD brain pathology.	79
DDED0416	D11	MESH:D000544	Alzheimer Disease	GPL570	54675	Jun 13 2012	GDS4136	GSE28146	595. Various stages of Alzheimer's disease: laser-captured hippocampal CA1 gray matter	Analysis of laser-captured hippocampal CA1 gray matter from FFPE hippocampal sections of subjects at varying stages (incipient, moderate, severe) of Alzheimer’s disease (AD). Results provide insight into gray matter-specific molecular mechanisms underlying AD.	30
DDED0417	D11	MESH:D000544	Alzheimer Disease	GPL570	54675	Jun 13 2012	GDS4136	GSE28146	595. Various stages of Alzheimer's disease: laser-captured hippocampal CA1 gray matter	Analysis of laser-captured hippocampal CA1 gray matter from FFPE hippocampal sections of subjects at varying stages (incipient, moderate, severe) of Alzheimer’s disease (AD). Results provide insight into gray matter-specific molecular mechanisms underlying AD.	30
DDED0418	D11	MESH:D000544	Alzheimer Disease	GPL570	54675	Jun 13 2012	GDS4136	GSE28146	595. Various stages of Alzheimer's disease: laser-captured hippocampal CA1 gray matter	Analysis of laser-captured hippocampal CA1 gray matter from FFPE hippocampal sections of subjects at varying stages (incipient, moderate, severe) of Alzheimer’s disease (AD). Results provide insight into gray matter-specific molecular mechanisms underlying AD.	30
DDED0444	D110	MESH:D008224	Lymphoma, Follicular	GPL570	54675	Sep 22 2011	GDS3869	GSE23293	715. Indolent B-cell lymphoma and very early chronic lymphocytic leukemia: peripheral blood CD4+ Tcells	Analysis of in vitro-stimulated CD4+ Tcells from patients with indolent B-cell malignancies (follicular lymphoma, extranodal marginal zone lymphoma) and chronic lymphocytic leukemia. Results provide insight into molecular basis of lymphoma-associated aberrant stimulation response of T helper cells.	41
DDED0067	D111	MESH:D008268	Macular Degeneration	GPL8300	12625	Oct 10 2012	GDS963	GSE1719	1579. Macular degeneration and dermal fibroblast response to sublethal oxidative stress	Expression profiling of dermal fibroblasts from patients with macular degeneration. Fibroblasts subjected to sublethal oxidative stress. This study tests the hypothesis that patients with macular degeneration have an abnormal response to cellular injury in sites other than the eye.	36
DDED0128	D112	MESH:D008382	Marfan Syndrome	GPL538	4132	Sep 17 2007	GDS2960	GSE8759	1036. Marfan syndrome: cultured skin fibroblasts	Analysis of cultured skin fibroblasts prepared from patients with Marfan syndrome (MFS). MFS is a heritable connective tissue disorder caused by mutations in the fibrillin-1 gene. Results provide insight into the molecular pathogenesis of MFS.	101
DDED0202	D113	MESH:D008527	Medulloblastoma	GPL570	54675	Apr 23 2014	GDS4838	GSE19404	308. Central nervous system primitive neuroectodermal tumors	Analysis of central nervous system primitive neuroectodermal tumors (CNS PNET). CNS PNETs are embryonal tumors that occur predominantly in children. Results provide insight into the molecular mechanisms underlying CNS PNET pathogenesis.	24
DDED0387	D113	MESH:D008527	Medulloblastoma	GPL570	54675	May 21 2013	GDS4471	GSE37418	419. Medulloblastomas in children	Analysis of medulloblastomas from children ages 3 to 16 years. Medulloblastoma is a malignant childhood brain tumor comprising four discrete subgroups. Results provide insights into pathogenesis of medulloblastoma and highlight targets for therapeutic development.	76
DDED0388	D113	MESH:D008527	Medulloblastoma	GPL570	54675	May 21 2013	GDS4471	GSE37418	419. Medulloblastomas in children	Analysis of medulloblastomas from children ages 3 to 16 years. Medulloblastoma is a malignant childhood brain tumor comprising four discrete subgroups. Results provide insights into pathogenesis of medulloblastoma and highlight targets for therapeutic development.	76
DDED0389	D113	MESH:D008527	Medulloblastoma	GPL570	54675	May 21 2013	GDS4471	GSE37418	419. Medulloblastomas in children	Analysis of medulloblastomas from children ages 3 to 16 years. Medulloblastoma is a malignant childhood brain tumor comprising four discrete subgroups. Results provide insights into pathogenesis of medulloblastoma and highlight targets for therapeutic development.	76
DDED0390	D113	MESH:D008527	Medulloblastoma	GPL570	54675	May 21 2013	GDS4471	GSE37418	419. Medulloblastomas in children	Analysis of medulloblastomas from children ages 3 to 16 years. Medulloblastoma is a malignant childhood brain tumor comprising four discrete subgroups. Results provide insights into pathogenesis of medulloblastoma and highlight targets for therapeutic development.	76
DDED0391	D113	MESH:D008527	Medulloblastoma	GPL570	54675	May 21 2013	GDS4471	GSE37418	419. Medulloblastomas in children	Analysis of medulloblastomas from children ages 3 to 16 years. Medulloblastoma is a malignant childhood brain tumor comprising four discrete subgroups. Results provide insights into pathogenesis of medulloblastoma and highlight targets for therapeutic development.	76
DDED0195	D114	MESH:D008545	Melanoma	GPL96	22283	Dec 28 2005	GDS1375	GSE3189	1491. Cutaneous malignant melanoma	Expression profiling of primary malignant melanoma, benign skin nevi, and normal skin samples. Results identify potential molecular markers for lymph node staging assays, and provide insight into melanoma tumorigenesis.	70
DDED0196	D114	MESH:D008545	Melanoma	GPL96	22283	Dec 28 2005	GDS1375	GSE3189	1491. Cutaneous malignant melanoma	Expression profiling of primary malignant melanoma, benign skin nevi, and normal skin samples. Results identify potential molecular markers for lymph node staging assays, and provide insight into melanoma tumorigenesis.	70
DDED0340	D114	MESH:D008545	Melanoma	GPL570	54675	Jun 20 2006	GDS1989	GSE4587	1336. Melanoma progression	Analysis of tissue specimens representing benign nevus, atypical nevus, melanoma in situ, vertical growth phase (VGP) melanoma, and metastatic growth phase (MGP) melanoma. Results identify expression signatures that distinguish benign and atypical nevi and melanomas in situ from VGPs and MGPs.	18
DDED0341	D114	MESH:D008545	Melanoma	GPL570	54675	Jun 20 2006	GDS1989	GSE4587	1336. Melanoma progression	Analysis of tissue specimens representing benign nevus, atypical nevus, melanoma in situ, vertical growth phase (VGP) melanoma, and metastatic growth phase (MGP) melanoma. Results identify expression signatures that distinguish benign and atypical nevi and melanomas in situ from VGPs and MGPs.	18
DDED0342	D114	MESH:D008545	Melanoma	GPL570	54675	Jun 20 2006	GDS1989	GSE4587	1336. Melanoma progression	Analysis of tissue specimens representing benign nevus, atypical nevus, melanoma in situ, vertical growth phase (VGP) melanoma, and metastatic growth phase (MGP) melanoma. Results identify expression signatures that distinguish benign and atypical nevi and melanomas in situ from VGPs and MGPs.	18
DDED0343	D114	MESH:D008545	Melanoma	GPL570	54675	Jun 20 2006	GDS1989	GSE4587	1336. Melanoma progression	Analysis of tissue specimens representing benign nevus, atypical nevus, melanoma in situ, vertical growth phase (VGP) melanoma, and metastatic growth phase (MGP) melanoma. Results identify expression signatures that distinguish benign and atypical nevi and melanomas in situ from VGPs and MGPs.	18
DDED0344	D114	MESH:D008545	Melanoma	GPL570	54675	Jun 20 2006	GDS1989	GSE4587	1336. Melanoma progression	Analysis of tissue specimens representing benign nevus, atypical nevus, melanoma in situ, vertical growth phase (VGP) melanoma, and metastatic growth phase (MGP) melanoma. Results identify expression signatures that distinguish benign and atypical nevi and melanomas in situ from VGPs and MGPs.	18
DDED0345	D114	MESH:D008545	Melanoma	GPL570	54675	Jun 20 2006	GDS1989	GSE4587	1336. Melanoma progression	Analysis of tissue specimens representing benign nevus, atypical nevus, melanoma in situ, vertical growth phase (VGP) melanoma, and metastatic growth phase (MGP) melanoma. Results identify expression signatures that distinguish benign and atypical nevi and melanomas in situ from VGPs and MGPs.	18
DDED0425	D114	MESH:D008545	Melanoma	GPL887	22575	Sep 10 2007	GDS2735	GSE6887	1128. Metastatic melanoma: peripheral blood lymphocytes	Analysis of sorted peripheral blood lymphocytes (CD8 T cells, CD4 T cells, B cells, NK cells) from patients with melanoma. These subpopulations are involved in antitumor responses and negatively impacted by cancer. Results provide insight into molecular mechanisms of immune dysfunction in cancer.	46
DDED0431	D115	MESH:C562839	Mesothelioma, Malignant	GPL96	22283	Oct 10 2012	GDS1220	GSE2549	1542. Malignant pleural mesothelioma	Expression profiling of malignant pleural mesothelioma (MPM) tumors. MPM is a highly lethal malignancy associated with asbestos exposure. Results provide insight into the pathogenesis of MPM.	54
DDED0182	D116	MESH:D008998	Monoclonal Gammopathy of Undetermined Significance	GPL6244	33297	Jun 30 2014	GDS4968	GSE47552	250. Monoclonal gammopathies: bone marrow plasma cells	Analysis of plasma cells from patients with monoclonal gammopathy of undetermined significance (MGUS), smoldering multiple myeloma (MM), or MM. MM is consistently preceded by MGUS/SMM. Results provide insight into molecular mechanisms underlying the transformation from precursor disease to MM.	99
DDED0445	D116	MESH:D008998	Monoclonal Gammopathy of Undetermined Significance	GPL570	54675	Sep 22 2011	GDS3869	GSE23293	715. Indolent B-cell lymphoma and very early chronic lymphocytic leukemia: peripheral blood CD4+ Tcells	Analysis of in vitro-stimulated CD4+ Tcells from patients with indolent B-cell malignancies (follicular lymphoma, extranodal marginal zone lymphoma) and chronic lymphocytic leukemia. Results provide insight into molecular basis of lymphoma-associated aberrant stimulation response of T helper cells.	41
DDED0183	D117	MESH:D009101	Multiple Myeloma	GPL6244	33297	Jun 30 2014	GDS4968	GSE47552	250. Monoclonal gammopathies: bone marrow plasma cells	Analysis of plasma cells from patients with monoclonal gammopathy of undetermined significance (MGUS), smoldering multiple myeloma (MM), or MM. MM is consistently preceded by MGUS/SMM. Results provide insight into molecular mechanisms underlying the transformation from precursor disease to MM.	99
DDED0246	D117	MESH:D009101	Multiple Myeloma	GPL570	54675	Jul 03 2014	GDS4620	GSE36474	356. Multiple myeloma bone marrow mesenchymal stromal cells	Analysis of bone marrow mesenchymal stromal cells (BM-MSCs) from untreated multiple myeloma (MM) patients. In MM, BM-MSCs support myeloma cell growth. Results provide insight into the molecular mechanisms underlying constitutive abnormalities in MM BM-MSCs relative to healthy donors�?BM-MSCs.	7
DDED0457	D117	MESH:D009101	Multiple Myeloma	GPL96	22283	Apr 30 2007	GDS2643	GSE6691	1149. Waldenstrom's macroglobulinemia: B lymphocytes and plasma cells	Analysis of B lymphocytes (BL) and plasma cells (PC) from patients with Waldenstrom's macroglobulinemia (WM), a B-lymphoproliferative disorder (BLPD). Results provide insight into differences between PC and BL from WM and their cell counterpart in chronic lymphocytic leukemia and multiple myeloma.	56
DDED0100	D118	MESH:D009103	Multiple Sclerosis	GPL570	54675	Oct 10 2012	GDS3920	GSE21942	691. Multiple sclerosis: peripheral blood mononuclear cells	Analysis of peripheral blood mononuclear immune cells from multiple sclerosis (MS) patients and unaffected controls. MS is an inflammatory, neurodegenerative disease. Results provide insight into the molecular mechanisms underlying MS etiology.	29
DDED0101	D118	MESH:D009103	Multiple Sclerosis	GPL6244	33297	Dec 12 2011	GDS3886	GSE23832	704. Multiple sclerosis: peripheral blood mononuclear cells	Analysis of peripheral blood mononuclear cells (PBMCs) from multiple sclerosis (MS) patients. MS is an inflammatory disease of the central nervous system (CNS). Results provide insight into molecular mechanisms underlying MS pathogenesis.	12
DDED0127	D118	MESH:D009103	Multiple Sclerosis	GPL96	22283	Oct 14 2008	GDS2978	GSE5839	1030. Multiple sclerosis: brain	Analysis of brains of individuals afflicted with multiple sclerosis (MS), a primary demyelinating disease of the central nervous system. Results provide insight into the molecular mechanisms underlying MS pathogenesis.	4
DDED0293	D118	MESH:D009103	Multiple Sclerosis	GPL570	54675	Jun 15 2012	GDS4152	GSE26484	586. Multiple sclerosis patients with high serum semaphorin4A levels: peripheral blood cells	Analysis of peripheral blood from MS patients with high or low serum levels of transmembrane-type semaphorin Sema4A. MS patients with high Sema4A levels have more severe disabilities and are unresponsive to IFN-β treatment. Results provide insight into role of Sema4A in the pathogenesis of MS.	10
DDED0367	D118	MESH:D009103	Multiple Sclerosis	GPL570	54675	May 01 2013	GDS4218	GSE38010	554. Multiple sclerosis: brain lesions	Analysis of histologically characterized multiple sclerosis (MS) brain lesions. MS is an inflammatory autoimmune disease which progresses to demyelination of the brain and spinal cord. Results provide insight into molecular events during MS pathogenesis.	7
DDED0368	D118	MESH:D009103	Multiple Sclerosis	GPL570	54675	May 01 2013	GDS4218	GSE38010	554. Multiple sclerosis: brain lesions	Analysis of histologically characterized multiple sclerosis (MS) brain lesions. MS is an inflammatory autoimmune disease which progresses to demyelination of the brain and spinal cord. Results provide insight into molecular events during MS pathogenesis.	7
DDED0369	D118	MESH:D009103	Multiple Sclerosis	GPL570	54675	May 01 2013	GDS4218	GSE38010	554. Multiple sclerosis: brain lesions	Analysis of histologically characterized multiple sclerosis (MS) brain lesions. MS is an inflammatory autoimmune disease which progresses to demyelination of the brain and spinal cord. Results provide insight into molecular events during MS pathogenesis.	7
DDED0424	D118	MESH:D009103	Multiple Sclerosis	GPL570	54675	Jun 14 2012	GDS4150	GSE16461	588. Identical twins discordant for Multiple sclerosis: CD4+ and CD8+ T cells	Analysis of CD4+ and CD8+ T lymphocytes sorted from PBMCs from 4 monozygotic twin pairs discordant for relapsing remitting Multiple sclerosis (RRMS). The affected twin was free of disease-modifying therapies. Results provide insight into molecular mechanisms underlying the etiopathogenesis of RRMS.	16
DDED0072	D119	MESH:D020388	Muscular Dystrophy, Duchenne	GPL95	12639	Apr 05 2013	GDS612	GSE1007	1666. Duchenne muscular dystrophy (II) (HG-U95E)	Search for modifying factors and pathogenic pathways involved in Duchenne muscular dystrophy (DMD). Quadricep skeletal muscle biopsies from DMD patients and unaffected control patients examined.	21
DDED0073	D119	MESH:D020388	Muscular Dystrophy, Duchenne	GPL94	12644	Apr 05 2013	GDS611	GSE1007	1667. Duchenne muscular dystrophy (II) (HG-U95D)	Search for modifying factors and pathogenic pathways involved in Duchenne muscular dystrophy (DMD). Quadricep skeletal muscle biopsies from DMD patients and unaffected control patients examined.	22
DDED0074	D119	MESH:D020388	Muscular Dystrophy, Duchenne	GPL93	12646	Apr 05 2013	GDS610	GSE1007	1668. Duchenne muscular dystrophy (II) (HG-U95C)	Search for modifying factors and pathogenic pathways involved in Duchenne muscular dystrophy (DMD). Quadricep skeletal muscle biopsies from DMD patients and unaffected control patients examined.	22
DDED0075	D119	MESH:D020388	Muscular Dystrophy, Duchenne	GPL92	12620	Apr 05 2013	GDS609	GSE1007	1669. Duchenne muscular dystrophy (II) (HG-U95B)	Search for modifying factors and pathogenic pathways involved in Duchenne muscular dystrophy (DMD). Quadricep skeletal muscle biopsies from DMD patients and unaffected control patients examined.	21
DDED0076	D119	MESH:D020388	Muscular Dystrophy, Duchenne	GPL8300	12625	Mar 16 2010	GDS563	GSE1004	1672. Duchenne muscular dystrophy (II) (HG-U95A)	Search for modifying factors and pathogenic pathways involved in Duchenne muscular dystrophy (DMD). Quadricep skeletal muscle biopsies from 12 DMD patients and 11 unaffected control patients examined.	23
DDED0221	D119	MESH:D020388	Muscular Dystrophy, Duchenne	GPL97	22645	Jul 27 2016	GDS2855	GSE3307	1076. Various muscle diseases (HG-U133B)	Analysis of muscle biopsy specimens from patients with various muscle diseases. Results provide insight into the diagnosis and pathogenesis of muscle diseases.	119
DDED0223	D119	MESH:D020388	Muscular Dystrophy, Duchenne	GPL97	22645	Jul 27 2016	GDS2855	GSE3307	1076. Various muscle diseases (HG-U133B)	Analysis of muscle biopsy specimens from patients with various muscle diseases. Results provide insight into the diagnosis and pathogenesis of muscle diseases.	119
DDED0231	D119	MESH:D020388	Muscular Dystrophy, Duchenne	GPL96	22283	Jul 27 2016	GDS1956	GSE3307	1347. Various muscle diseases (HG-U133A)	Analysis of muscle biopsy specimens from patients with various muscle diseases. Results provide insight into the diagnosis and pathogenesis of muscle diseases.	121
DDED0233	D119	MESH:D020388	Muscular Dystrophy, Duchenne	GPL96	22283	Jul 27 2016	GDS1956	GSE3307	1347. Various muscle diseases (HG-U133A)	Analysis of muscle biopsy specimens from patients with various muscle diseases. Results provide insight into the diagnosis and pathogenesis of muscle diseases.	121
DDED0422	D119	MESH:D020388	Muscular Dystrophy, Duchenne	GPL96	22283	Oct 30 2008	GDS3027	GSE6011	1019. Early-early stage Duchenne muscular dystrophy: quadriceps	Analysis of skeletal muscles from 1.5 to 61 month old children with Duchenne muscular dystrophy (DMD). DMD is a degenerative skeletal muscle disease caused by mutations in the dystrophin gene. Results provide insight into the early phases of DMD pathogenesis and pathophysiology.	37
DDED0435	D119	MESH:D020388	Muscular Dystrophy, Duchenne	GPL92	12620	Feb 21 2013	GDS270	GSE465	1735. Duchenne muscular dystrophy (HG-U95B)	Examination of muscle biopsies from Duchenne muscular dystrophy patients and normal subjects of various age groups. Both mixed groups of patients (5 patient biopsies per group) and individual biopsies analyzed.	4
DDED0436	D119	MESH:D020388	Muscular Dystrophy, Duchenne	GPL95	12639	Feb 21 2013	GDS265	GSE465	1739. Duchenne muscular dystrophy (HG-U95E)	Examination of muscle biopsies from Duchenne muscular dystrophy patients and normal subjects of various age groups. Both mixed groups of patients (5 patient biopsies per group) and individual biopsies analyzed.	5
DDED0437	D119	MESH:D020388	Muscular Dystrophy, Duchenne	GPL94	12644	Feb 21 2013	GDS264	GSE465	1740. Duchenne muscular dystrophy (HG-U95D)	Examination of muscle biopsies from Duchenne muscular dystrophy patients and normal subjects of various age groups. Both mixed groups of patients (5 patient biopsies per group) and individual biopsies analyzed.	5
DDED0438	D119	MESH:D020388	Muscular Dystrophy, Duchenne	GPL91	12626	Mar 16 2010	GDS262	GSE465	1741. Duchenne muscular dystrophy (HG-U95A)	Examination of muscle biopsies from Duchenne muscular dystrophy patients and normal subjects of various age groups. Both mixed groups of patients (5 patient biopsies per group) and individual biopsies analyzed.	7
DDED0439	D119	MESH:D020388	Muscular Dystrophy, Duchenne	GPL246	4653	Mar 16 2010	GDS214	GSE465	1748. Duchenne muscular dystrophy (MuscleChip)	Examination of muscle biopsies from Duchenne muscular dystrophy patients and normal subjects of various age groups. Both mixed groups of patients (5 patient biopsies per group) and individual biopsies analyzed.	30
DDED0220	D12	MESH:D000690	Amyotrophic Lateral Sclerosis	GPL97	22645	Jul 27 2016	GDS2855	GSE3307	1076. Various muscle diseases (HG-U133B)	Analysis of muscle biopsy specimens from patients with various muscle diseases. Results provide insight into the diagnosis and pathogenesis of muscle diseases.	119
DDED0230	D12	MESH:D000690	Amyotrophic Lateral Sclerosis	GPL96	22283	Jul 27 2016	GDS1956	GSE3307	1347. Various muscle diseases (HG-U133A)	Analysis of muscle biopsy specimens from patients with various muscle diseases. Results provide insight into the diagnosis and pathogenesis of muscle diseases.	121
DDED0225	D120	MESH:D020389	Muscular Dystrophy, Emery-Dreifuss	GPL97	22645	Jul 27 2016	GDS2855	GSE3307	1076. Various muscle diseases (HG-U133B)	Analysis of muscle biopsy specimens from patients with various muscle diseases. Results provide insight into the diagnosis and pathogenesis of muscle diseases.	119
DDED0235	D120	MESH:D020389	Muscular Dystrophy, Emery-Dreifuss	GPL96	22283	Jul 27 2016	GDS1956	GSE3307	1347. Various muscle diseases (HG-U133A)	Analysis of muscle biopsy specimens from patients with various muscle diseases. Results provide insight into the diagnosis and pathogenesis of muscle diseases.	121
DDED0236	D121	MESH:D020391	Muscular Dystrophy, Facioscapulohumeral	GPL96	22283	Jul 27 2016	GDS1956	GSE3307	1347. Various muscle diseases (HG-U133A)	Analysis of muscle biopsy specimens from patients with various muscle diseases. Results provide insight into the diagnosis and pathogenesis of muscle diseases.	121
DDED0194	D122	MESH:D009190	Myelodysplastic Syndromes	GPL96	22283	Dec 30 2005	GDS1392	GSE2779	1484. Myelodysplastic syndrome	Analysis of bone marrow CD34+ progenitor cells from normal-karyotype, low-blast-count, early, low-risk myelodysplastic syndrome (MDS) patients, age-matched controls, and patients with non-MDS anemia. Results provide insight into pathogenesis of MDS and identify putative markers of MDS.	28
DDED0315	D122	MESH:D009190	Myelodysplastic Syndromes	GPL570	54675	Mar 18 2011	GDS3795	GSE19429	742. Myelodysplastic syndrome: CD34+ hematopoietic stem cells	Analysis of bone marrow CD34+ hematopoietic stem cells of myelodysplastic syndrome (MDS) patients. MDS is a group of clonal hematopoietic stem cell malignancies characterized by ineffective hematopoiesis. Results provide insight into the molecular pathogenesis of MDS.	200
DDED0036	D123	MESH:D009203	Myocardial Infarction	GPL570	54675	Jul 30 2014	GDS5074	GSE48060	203. First-time acute myocardial infarction: peripheral blood	Analysis of circulating blood from first-time acute myocardial infarction (AMI) patients within 48 hours of MI. Results provide insight into molecular mechanisms underlying the response of circulating cells to first-time AMI.	52
DDED0085	D124	MESH:C564972	Myopathy with Lactic Acidosis, Hereditary	GPL570	54675	Jun 04 2014	GDS4960	GSE48574	255. ISCU myopathy	Analyis of vastus lateralis muscles of patients with iron-sulfur cluster scaffold homolog (ISCU) myopathy. ISCU is a rare autosomal recessive Fe-S cluster deficiency syndrome characterized by life-long exercise intolerance. Results provide insight into the molecular pathophysiology of ISCU myopathy.	8
DDED0244	D125	MESH:D018979	Myositis, Inclusion Body	GPL6244	33297	Apr 24 2014	GDS4841	GSE48280	307. Inflammatory myopathies	Analysis of pathological skeletal muscle fibers from patients with dermatomyositis (DM), polymyositis (PM), or inclusion body myositis (IBM). Results provide insight into the molecular mechanisms underlying the pathogenesis of DM, PM, and IBM.	19
DDED0082	D126	OWNID_007	Myotonic dystrophy type 2	GPL6102	48702	Sep 30 2014	GDS5276	GSE45331	140. Myotonic dystrophy type 2: vastus lateralis biopsies	Analysis of vastus lateralis biopsies from myotonic dystrophy type 2 (DM2) patients. DM2 is a multisystemic disorder caused by a (CCTG)n repeat expansion in intron 1 of cellular nucleic acid-binding protein. Results provide insight into molecular mechanisms underlying DM2 pathogenesis.	10
DDED0114	D127	MESH:C538339	Nasopharyngeal carcinoma	GPL96	22283	Mar 29 2010	GDS3610	GSE13597	809. Nasopharyngeal carcinoma	Analysis of biopsies from patients with Epstein-Barr virus (EBV)-positive undifferentiated nasopharyngeal carcinoma (NPC). NPC is a common cancer in China and Southeast Asia. Results provide insight into the molecular pathogenesis of NPC.	28
DDED0298	D127	MESH:C538339	Nasopharyngeal carcinoma	GPL570	54675	Mar 04 2013	GDS3341	GSE12452	911. Nasopharyngeal carcinoma	Analysis of 31 laser-captured, microdissected nasopharyngeal carcinoma (NPC) tissues samples. NPC is an Epstein-Barr virus (EBV)-associated epithelial cancer prevalent in Southeast Asia. Results provide insight into the molecular mechanisms involved in EBV-associated epithelial cancers.	41
DDED0106	D128	MESH:D009400	Nephrosclerosis	GPL96	22283	Jul 01 2010	GDS3712	GSE20602	772. Nephrosclerosis: glomeruli	Analysis of glomeruli microdissected from renal biopsy specimens from 14 patients with nephrosclerosis (NSC). Tumor-free kidney specimens from patients undergoing tumor nephrectomy (TN) served as controls. Results provide insight into the role of hypoxia in glomerulopathies such as NSC.	18
DDED0049	D129	MESH:D009436	Neural Tube Defects	GPL570	54675	Dec 05 2006	GDS2470	GSE4182	1198. Neural tube defect: amniotic fluid	Analysis of amniotic fluid samples from pregnant women carrying fetuses with neural tube defects (NTDs) diagnosed during ultrasound examination. Results provide insight into the feasibility of using amniotic fluid samples to characterize polygenic disorders, such as NTD, at the molecular level.	9
DDED0141	D13	MESH:C531617	Amyotrophic lateral sclerosis 1	GPL80	7129	Feb 22 2013	GDS412	GSE833	1719. Amyotrophic lateral sclerosis (Lou Gehrig's Disease)	Identification of amyotrophic lateral sclerosis (ALS) associated genes. Post mortem spinal cord grey matter from sporadic and familial ALS patients compared with controls. Attempt to identify mechanisms by which ALS destroys motor neurons.	11
DDED0142	D13	MESH:C531617	Amyotrophic lateral sclerosis 1	GPL80	7129	Feb 22 2013	GDS412	GSE833	1719. Amyotrophic lateral sclerosis (Lou Gehrig's Disease)	Identification of amyotrophic lateral sclerosis (ALS) associated genes. Post mortem spinal cord grey matter from sporadic and familial ALS patients compared with controls. Attempt to identify mechanisms by which ALS destroys motor neurons.	11
DDED0201	D130	MESH:D018242	Neuroectodermal Tumors, Primitive	GPL570	54675	Apr 23 2014	GDS4838	GSE19404	308. Central nervous system primitive neuroectodermal tumors	Analysis of central nervous system primitive neuroectodermal tumors (CNS PNET). CNS PNETs are embryonal tumors that occur predominantly in children. Results provide insight into the molecular mechanisms underlying CNS PNET pathogenesis.	24
DDED0289	D131	MESH:D065626	Non-alcoholic Fatty Liver Disease	GPL11532	33297	Jul 02 2014	GDS4881	GSE48452	286. Postbariatric, morbidly obese patients with nonalcoholic fatty liver disease: liver biopsies	Analysis of liver from morbidly obese patient representing nonalcoholic fatty liver disease (NAFLD) subtypes steatosis and nonalcoholic steatohepatitis (NASH), post-bariatric surgery. Results provide insight into molecular basis of the NAFLD liver phenotypes and into postbariatric molecular changes.	73
DDED0290	D131	MESH:D065626	Non-alcoholic Fatty Liver Disease	GPL11532	33297	Jul 02 2014	GDS4881	GSE48452	286. Postbariatric, morbidly obese patients with nonalcoholic fatty liver disease: liver biopsies	Analysis of liver from morbidly obese patient representing nonalcoholic fatty liver disease (NAFLD) subtypes steatosis and nonalcoholic steatohepatitis (NASH), post-bariatric surgery. Results provide insight into molecular basis of the NAFLD liver phenotypes and into postbariatric molecular changes.	73
DDED0078	D132	OWNID_004	non-union skeletal fracture	GPL93	12646	Jul 02 2003	GDS369	GSE494	1724. Skeletal repair in non-union fractures (HG-U95C)	Identification of mechanisms leading to lack of skeletal repair in non-union fractures. Non-union fractures do not heal six months after injury and may cause advanced arthritis or loss of limb function. Normal and non-union callous bone samples examined.	4
DDED0079	D132	OWNID_004	non-union skeletal fracture	GPL92	12620	Jul 02 2003	GDS368	GSE494	1725. Skeletal repair in non-union fractures (HG-U95B)	Identification of mechanisms leading to lack of skeletal repair in non-union fractures. Non-union fractures do not heal six months after injury and may cause advanced arthritis or loss of limb function. Normal and non-union callous bone samples examined.	4
DDED0080	D132	OWNID_004	non-union skeletal fracture	GPL8300	12625	Jul 02 2003	GDS367	GSE494	1726. Skeletal repair in non-union fractures (HG-U95A)	Identification of mechanisms leading to lack of skeletal repair in non-union fractures. Non-union fractures do not heal six months after injury and may cause advanced arthritis or loss of limb function. Normal and non-union callous bone samples examined.	4
DDED0107	D133	MESH:D009765	Obesity	GPL570	54675	Apr 22 2010	GDS3688	GSE9624	785. Obese children: omental adipose tissue	Analysis of omental adipose from obese, prepubertal children. Obese children display insulin resistance (IR) and other metabolic abnormalities at higher rates than do normal weight children. Results provide insight into the molecular mechanisms underlying the pathogenesis of childhood obesity.	11
DDED0288	D133	MESH:D009765	Obesity	GPL11532	33297	Jul 02 2014	GDS4881	GSE48452	286. Postbariatric, morbidly obese patients with nonalcoholic fatty liver disease: liver biopsies	Analysis of liver from morbidly obese patient representing nonalcoholic fatty liver disease (NAFLD) subtypes steatosis and nonalcoholic steatohepatitis (NASH), post-bariatric surgery. Results provide insight into molecular basis of the NAFLD liver phenotypes and into postbariatric molecular changes.	73
DDED0352	D133	MESH:D009765	Obesity	GPL8300	12625	Jan 08 2010	GDS3602	GSE2508	814. Obesity: adipocyte expression profile (HG-U95Av2)	Analysis of cultured abdominal subcutaneous mature adipocytes from 5 male and 5 female non-diabetic obese Pima Indians. The prevalence of obesity in Pima Indians is among the highest of any population. Results provide insight into the role of adipocytes in obesity and obesity-related inflammation.	20
DDED0353	D133	MESH:D009765	Obesity	GPL91	12626	Jan 08 2010	GDS3601	GSE2508	815. Obesity: adipocyte expression profile (HG-U95A)	Analysis of cultured abdominal subcutaneous mature adipocytes from 4 male and 5 female non-diabetic obese Pima Indians. The prevalence of obesity in Pima Indians is among the highest of any population. Results provide insight into the role of adipocytes in obesity and obesity-related inflammation.	19
DDED0356	D133	MESH:D009765	Obesity	GPL95	12639	May 16 2006	GDS1498	GSE2508	1453. Obesity: adipocyte expression profile (HG-U95E)	Analysis of cultured abdominal subcutaneous mature adipocytes from 9 male and 10 female non-diabetic obese Pima Indians. The prevalence of obesity in Pima Indians is among the highest of any population. Results provide insight into the role of adipocytes in obesity and obesity-related inflammation.	39
DDED0357	D133	MESH:D009765	Obesity	GPL94	12644	May 16 2006	GDS1497	GSE2508	1454. Obesity: adipocyte expression profile (HG-U95D)	Analysis of cultured abdominal subcutaneous mature adipocytes from 9 male and 10 female non-diabetic obese Pima Indians. The prevalence of obesity in Pima Indians is among the highest of any population. Results provide insight into the role of adipocytes in obesity and obesity-related inflammation.	39
DDED0358	D133	MESH:D009765	Obesity	GPL93	12646	Jun 05 2012	GDS1496	GSE2508	1455. Obesity: adipocyte expression profile (HG-U95C)	Analysis of cultured abdominal subcutaneous mature adipocytes from 9 male and 10 female non-diabetic obese Pima Indians. The prevalence of obesity in Pima Indians is among the highest of any population. Results provide insight into the role of adipocytes in obesity and obesity-related inflammation.	39
DDED0359	D133	MESH:D009765	Obesity	GPL92	12620	May 16 2006	GDS1495	GSE2508	1456. Obesity: adipocyte expression profile (HG-U95B)	Analysis of cultured abdominal subcutaneous mature adipocytes from 9 male and 10 female non-diabetic obese Pima Indians. The prevalence of obesity in Pima Indians is among the highest of any population. Results provide insight into the role of adipocytes in obesity and obesity-related inflammation.	39
DDED0360	D133	MESH:D009765	Obesity	GPL97	22645	Apr 14 2006	GDS1481	GSE2510	1457. Obesity: preadipocyte expression profile (HG-U133B)	Analysis of cultured abdominal subcutaneous preadipocytes from 7 male and 7 female non-diabetic obese Pima Indians. The prevalence of obesity in Pima Indians is among the highest of any population. Results provide insight into the role of preadipocytes in obesity and obesity-related inflammation.	28
DDED0361	D133	MESH:D009765	Obesity	GPL96	22283	Apr 14 2006	GDS1480	GSE2510	1458. Obesity: preadipocyte expression profile (HG-U133A)	Analysis of cultured abdominal subcutaneous preadipocytes from 7 male and 7 female non-diabetic obese Pima Indians. The prevalence of obesity in Pima Indians is among the highest of any population. Results provide insight into the role of preadipocytes in obesity and obesity-related inflammation.	28
DDED0394	D133	MESH:D009765	Obesity	GPL6244	33297	Feb 15 2013	GDS4276	GSE29718	519. Subcutaneous and visceral adipose tissue from lean or obese children	Analysis of subcutaneous and visceral adipose tissue (VAT) from lean and obese pre-pubertal children. The inflammatory environment of VAT may promote insulin resistance and type 2 diabetes. Results provide insight into molecular mechanisms underlying the inflammatory milieu of VAT in children.	20
DDED0241	D134	MESH:D009767	Obesity, Morbid	GPL6244	33297	Jul 30 2014	GDS5056	GSE48964	213. Morbidly obese and non-obese individuals: adipose stem cells	Analysis of adipose stem cells (ASC) from subcutaneous white adipose tissue (WAT) of morbidly obese and non-obese individuals. WAT serves as a reservoir for ASCs for cell renewal and repair. Results provide insight into molecular mechanisms by which obesity affects subcutaneous WAT stem cells.	6
DDED0370	D134	MESH:D009767	Obesity, Morbid	GPL4044	20469	Apr 22 2010	GDS3679	GSE15524	788. Morbid obesity: subcutaneous and omental adipose tissues	Analysis of SC and OM adipose tissue collected from morbidly obese patients. Patients grouped as Low or High Acylation Stimulating protein (ASP) and Triglyceride (TG). ASP is associated with various metabolic disorders. Results provide insight into molecular basis of the two ASP-TG lipemic indices.	28
DDED0214	D135	MESH:D009837	Oligodendroglioma	GPL1833	41472	Apr 27 2006	GDS1813	GSE2223	1376. Glial brain tumors	Analysis of 50 glial brain tumors of various histogenesis. Results provide insight into the molecular mechanisms underlying gliomagenesis and define biological pathway maps associated with gliomagenesis as well as distinct glioma subtypes.	53
DDED0327	D136	OWNID_017	Oral squamous cell carcinoma	GPL96	22283	Jan 11 2007	GDS1584	GSE3524	1432. Oral squamous cell carcinoma	Analysis of oral squamous cell carcinoma (OSCC) cells from 16 patients. OSCC cells isolated from tumors by laser capture microdissection. Results identify a strong correlation between gene expression profile and tumor invasiveness in OSCC.	20
DDED0441	D137	MESH:D020163	Ornithine Carbamoyltransferase Deficiency Disease	GPL6244	33297	Jan 02 2014	GDS4489	GSE32527	410. Turner syndrome amniocyte derived-induced pluripotent stem cells	Analysis of induced pluripotent stem cells (iPSCs) derived from monosomy X (Turner syndrome (TS)) amniocytes. TS derived-iPSCs facilitate modeling of aneuploidy-related abnormal early development. Results provide insight into the molecular mechanisms underlying aneuploid syndromes.	10
DDED0001	D138	MESH:D010003	Osteoarthritis	GPL96	22283	Nov 22 2014	GDS5403	GSE55457	84. Rheumatoid arthritis and osteoarthritis: synovial tissues (Jena dataset)	Analysis of synovial tissues from patients with rheumatoid arthritis or osteoarthritis. Results used to generate rule-based classifiers to distinguish patients with rheumatoid arthritis from those with osteoarthritis.	33
DDED0003	D138	MESH:D010003	Osteoarthritis	GPL96	22283	Nov 22 2014	GDS5401	GSE55235	86. Rheumatoid arthritis and osteoarthritis: synovial tissues (Berlin dataset)	Analysis of synovial tissues from patients with rheumatoid arthritis or osteoarthritis. Results used to generate rule-based classifiers to distinguish patients with rheumatoid arthritis from those with osteoarthritis.	30
DDED0020	D138	MESH:D010003	Osteoarthritis	GPL91	12626	Oct 10 2012	GDS2126	GSE1919	1291. Rheumatoid arthritis: synovial tissues	Analysis of synovial tissues from patients with rheumatoid arthritis (RA) and osteoarthritis. RA is a chronic, inflammatory joint disease with pronounced inter-patient heterogeneity. Results provide insight into the pathogenesis of RA.	15
DDED0268	D138	MESH:D010003	Osteoarthritis	GPL570	54675	Nov 17 2010	GDS3758	GSE16464	760. Osteoarthritic chondrocytes: monolayer and matrix cultures	Analysis of monolayer cultures and Hyaff-11 scaffold cultures of chondrocytes from 3 donors suffering from osteoarthritis (OA). Results provide insight into the differentiation process of OA chondrocytes and their possible use in matrix-associated autologous chondrocyte transplantation (ACT).	12
DDED0269	D139	MESH:D010051	Ovarian Neoplasms	GPL570	54675	Jan 05 2010	GDS3592	GSE14407	818. Ovarian normal surface epithelia and ovarian cancer epithelial cells	Comparison of normal ovarian surface epithelia (OSE) and ovarian cancer epithelial cells (CEPIs). CEPIs were isolated by laser capture microdissection from serous papillary ovarian adenocarcinomas. Results provide insight into the role of OSE in the development of ovarian adenocarcinoma.	24
DDED0115	D14	MESH:D029503	Anemia, Diamond-Blackfan	GPL571	22277	Mar 24 2010	GDS3576	GSE14335	822. Diamond-Blackfan anaemia: fibroblasts	Analysis of fibroblasts from patients with Diamond-Blackfan anaemia (DBA). DBA is a rare inherited red cell hypoplasia characterized by a defect in the maturation of erythroid progenitors. Results provide insight into the involvement of non-hematopoietic tissues in DBA pathogenesis.	10
DDED0095	D140	MESH:D010190	Pancreatic Neoplasms	GPL570	54675	Jun 07 2012	GDS4100	GSE14245	617. Saliva of pre-treatment pancreatic cancer patients	Analysis of saliva supernatant from pancreatic cancer patients and healthy subjects. Oral fluid (saliva) meets the demand for non-invasive, accessible, and highly efficient diagnostic medium. Results provide insight into salivary biomarkers for detection of pancreatic cancer.	24
DDED0187	D140	MESH:D010190	Pancreatic Neoplasms	GPL570	54675	Jul 02 2014	GDS4882	GSE49515	285. Hepatocellular carcinoma: peripheral blood mononuclear cells	Analysis of peripheral blood mononuclear cells from hepatocellular carcinoma (HCC), pancreatic carcinoma, and gastric carcinoma patients. Results provide insight into a blood-based gene signature for detection of early-stage HCC.	26
DDED0228	D141	MESH:D010264	Paraplegia	GPL97	22645	Jul 27 2016	GDS2855	GSE3307	1076. Various muscle diseases (HG-U133B)	Analysis of muscle biopsy specimens from patients with various muscle diseases. Results provide insight into the diagnosis and pathogenesis of muscle diseases.	119
DDED0239	D141	MESH:D010264	Paraplegia	GPL96	22283	Jul 27 2016	GDS1956	GSE3307	1347. Various muscle diseases (HG-U133A)	Analysis of muscle biopsy specimens from patients with various muscle diseases. Results provide insight into the diagnosis and pathogenesis of muscle diseases.	121
DDED0148	D142	MESH:D010300	Parkinson Disease	GPL96	22283	Mar 13 2008	GDS2519	GSE6613	1181. Early-stage Parkinson's disease: whole blood	Analysis of blood of 50 patients predominantly with early-stage Parkinson’s disease (PD). Results provide insight into the molecular processes perturbed in the cellular blood of patients with early-stage PD.	105
DDED0310	D142	MESH:D010300	Parkinson Disease	GPL570	54675	Apr 25 2008	GDS2821	GSE7621	1090. Parkinson's disease: substantia nigra	Analysis of substantia nigrae from postmortem brains of patients with Parkinson’s disease (PD). Neurons in the substantia nigra, which produces dopamine, degenerate in PD. Results provide insight into the molecular pathogenesis of PD.	25
DDED0316	D142	MESH:D010300	Parkinson Disease	GPL10558	48107	Jul 27 2016	GDS5646	GSE54536	33. Early Parkinson's disease: peripheral blood	Analysis of peripheral blood of untreated patients with stage 1 Parkinson's disease (PD), according to the Hoehn-Yahr scale, and paired healthy, age- and sex-matched controls. Results provide insight into molecular mechanisms underlying the initiation of the development of PD.	10
DDED0372	D142	MESH:D010300	Parkinson Disease	GPL571	22277	Jun 15 2012	GDS4154	GSE19587	585. Parkinson's disease: post-mortem medullary regions	Analysis of 2 regions of PD medullas: dorsal motor nucleus of the vagus (DMNV) and inferior olivary nucleus (ION). A functional magnetic resonance imaging variant was used to identify brainstem regions targeted by (DMNV) and resistant to (ION) PD. Results provide insight into molecular basis of PD.	22
DDED0373	D142	MESH:D010300	Parkinson Disease	GPL97	22645	Dec 23 2008	GDS3129	GSE8397	972. Parkinson's disease: substantia nigra (HG-U133B)	Analysis of medial and lateral substantia nigras (SNs) from post-mortem brain samples obtained from individuals with sporadic Parkinson's disease (PD). The SN exhibits extensive tissue damage in PD. Results provide insight into the pathogenesis of PD.	47
DDED0374	D142	MESH:D010300	Parkinson Disease	GPL96	22283	Dec 23 2008	GDS3128	GSE8397	973. Parkinson's disease: substantia nigra (HG-U133A)	Analysis of medial and lateral substantia nigras (SNs) from post-mortem brain samples obtained from individuals with sporadic Parkinson's disease (PD). The SN exhibits extensive tissue damage in PD. Results provide insight into the pathogenesis of PD.	47
DDED0384	D143	OWNID_018	Periodic fever, aphthous stomatitis, pharyngitis and adenitis	GPL571	22277	May 28 2014	GDS4550	GSE17732	384. Periodic Fever, Aphthous stomatitis, Pharyngitis, and Adenitis (PFAPA) syndrome: whole blood	Analysis of whole blood from pediatric PFAPA patients during flares and asymptomatic intervals; hereditary autoinflammatory disease patients during flares were also examined. PFAPA is a common periodic fever disease in children. Results provide insight into the molecular basis of PFAPA pathogenesis.	24
DDED0319	D144	MESH:D010911	Pituitary Neoplasms	GPL570	54675	Feb 15 2013	GDS4275	GSE26966	520. Pituitary gonadotrope tumors	Analysis of gonadotrope/null cell tumors and normal pituitaries from autopsy samples. Pituitary gonadotrope tumors cause significant morbidity, hormonal deficits, and are more common in men. Results provide insight into molecular mechanisms involved in pituitary tumorigenesis and progression.	23
DDED0320	D144	MESH:D010911	Pituitary Neoplasms	GPL570	54675	Feb 15 2013	GDS4275	GSE26966	520. Pituitary gonadotrope tumors	Analysis of gonadotrope/null cell tumors and normal pituitaries from autopsy samples. Pituitary gonadotrope tumors cause significant morbidity, hormonal deficits, and are more common in men. Results provide insight into molecular mechanisms involved in pituitary tumorigenesis and progression.	23
DDED0091	D145	MESH:D011085	Polycystic Ovary Syndrome	GPL570	54675	Mar 11 2013	GDS4399	GSE34526	453. Polycystic ovary syndrome: granulosa cells	Analysis of granulosa cells from ovarian aspirates from polycystic ovary syndrome (PCOS) women undergoing in vitro fertilization. PCOS is an endocrine disorder associated with greater risk for infertility, diabetes and cardiovascular diseases. Results provide insight into molecular basis of PCOS.	10
DDED0094	D145	MESH:D011085	Polycystic Ovary Syndrome	GPL570	54675	Jun 13 2012	GDS4133	GSE8157	597. Obese women with polycystic ovary syndrome and obese, healthy women: skeletal muscle	Analysis of skeletal muscle from obese women with polycystic ovary syndrome (PCOS) and obese, healthy women. Results provide insight into whether pioglitazone ameliorates preexisting abnormalities in PCOS patients.	23
DDED0125	D145	MESH:D011085	Polycystic Ovary Syndrome	GPL570	54675	Dec 10 2007	GDS3104	GSE6798	986. Insulin-resistant polycystic ovary syndrome: muscle	Analysis of vastus lateralis muscles from women with insulin-resistant polycystic ovary syndrome (PCOS). Insulin resistance in skeletal muscles is a risk factor for the development of type 2 diabetes in women with PCOS. Results provide insight into the pathogenesis of insulin resistance in PCOS.	29
DDED0134	D145	MESH:D011085	Polycystic Ovary Syndrome	GPL96	22283	Mar 21 2007	GDS2084	GSE5090	1306. Polycystic ovary syndrome: adipose tissue	Analysis of omental adipose tissues of morbidly obese patients with polycystic ovary syndrome (PCOS). PCOS is a common hormonal disorder among women of reproductive age, and is characterized by hyperandrogenism and chronic anovulation. PCOS is associated with obesity.	15
DDED0245	D146	MESH:D017285	Polymyositis	GPL6244	33297	Apr 24 2014	GDS4841	GSE48280	307. Inflammatory myopathies	Analysis of pathological skeletal muscle fibers from patients with dermatomyositis (DM), polymyositis (PM), or inclusion body myositis (IBM). Results provide insight into the molecular mechanisms underlying the pathogenesis of DM, PM, and IBM.	19
DDED0098	D147	MESH:D011236	Prediabetic State	GPL6883	24526	Jun 12 2012	GDS3963	GSE26168	674. Pre-diabetes and Type 2 Diabetes mellitus: blood	Analysis of blood after an overnight fast from Impaired Fasting Glucose, commonly called pre-diabetes, and Type 2 Diabetes mellitus (T2D) male patients. These results, together with miRNA profiling, provide insight into the mechanisms underlying the transition from pre-diabetes to overt T2D.	24
DDED0118	D148	MESH:D011225	Pre-Eclampsia	GPL570	54675	Nov 26 2008	GDS3467	GSE12767	877. Preeclampsia: first trimester placentas of pre-symptomatic women	Analysis of first trimester placenta tissues obtained by chorionic villus sampling from women destined to develop preeclampsia. Preeclampsia is a cause of maternal, fetal, and neonatal morbidity and mortality. Results provide insight into the molecular pathogenesis of preeclampsia.	12
DDED0192	D148	MESH:D011225	Pre-Eclampsia	GPL1708	44290	Mar 21 2007	GDS2080	GSE4707	1309. Early and late onset severe preeclampsia: placenta	Analysis of placentas from patients with early or late onset severe preeclampsia. Preeclampsia is a serious pregnancy-associated disorder characterized by hypertension and proteinuria. Results provide insight into the pathogenesis of preeclampsia.	14
DDED0193	D148	MESH:D011225	Pre-Eclampsia	GPL1708	44290	Mar 21 2007	GDS2080	GSE4707	1309. Early and late onset severe preeclampsia: placenta	Analysis of placentas from patients with early or late onset severe preeclampsia. Preeclampsia is a serious pregnancy-associated disorder characterized by hypertension and proteinuria. Results provide insight into the pathogenesis of preeclampsia.	14
DDED0304	D148	MESH:D011225	Pre-Eclampsia	GPL570	54675	Apr 08 2008	GDS2548	GSE6573	1169. Preeclampsia: uteroplacental tissues	Analysis of the deciduas, placentas, and fat tissues of preeclamptic women. The decidua and the placenta are two tissues of the uteroplacental unit. Results provide insight into the role of the uteroplacental renin-angiotensin system in the pathogenesis of preeclampsia.	6
DDED0130	D149	MESH:D055031	Primary Graft Dysfunction	GPL5356	17635	Apr 30 2008	GDS2831	GSE8021	1086. Primary graft dysfunction after lung transplantation	Analysis of donor lung biopsies from recipients that developed primary graft dysfunction after lung transplantation. Results provide insight into the pathogenesis of primary lung graft dysfunction.	50
DDED0022	D15	MESH:D000753	Anemia, Refractory	GPL570	54675	Dec 13 2006	GDS2118	GSE4619	1293. Myelodysplastic syndromes: CD34+ cells	Analysis of CD34+ cells from 55 patients with myelodysplastic syndromes (MDSs). MDSs are a heterogeneous group of hematopoietic malignancies, characterized by blood cytopenias, ineffective hematopoiesis, and a hypercellular bone marrow. Results provide insight into the pathophysiology of MDS.	66
DDED0024	D15	MESH:D000753	Anemia, Refractory	GPL570	54675	Dec 13 2006	GDS2118	GSE4619	1293. Myelodysplastic syndromes: CD34+ cells	Analysis of CD34+ cells from 55 patients with myelodysplastic syndromes (MDSs). MDSs are a heterogeneous group of hematopoietic malignancies, characterized by blood cytopenias, ineffective hematopoiesis, and a hypercellular bone marrow. Results provide insight into the pathophysiology of MDS.	66
DDED0081	D150	MESH:D055728	Primary Myelofibrosis	GPL96	22283	Jun 13 2007	GDS2397	GSE3410	1220. Idiopathic myelofibrosis: hematopoietic CD34+ stem cells	Analysis of pooled hematopoietic CD34+ stem cells from peripheral blood of patients with idiopathic myelofibrosis (IM), a rare chronic myeloproliferative disorder. Results provide insight into the molecular pathogenesis of IM.	6
DDED0147	D150	MESH:D055728	Primary Myelofibrosis	GPL4133	45220	Jun 27 2016	GDS5802	GSE44426	21. Bone marrow mesenchymal stromal cells from primary myelofibrosis patients	Analysis of bone marrow mesenchymal stromal cells from primary myelofibrosis (PMF) patients. PMF is a Philadelphia chromosome-negative, chronic myeloproliferative neoplasm. Results provide insight into molecular mechanisms underlying myelofibrosis pathology.	12
DDED0429	D151	MESH:D011371	Progeria	GPL97	22645	May 31 2006	GDS1504	GSE3860	1450. Hutchinson-Gilford progeria syndrome: fibroblast (HG-U133B)	Expression profiling of three fibroblast cell lines derived from Hutchinson-Gilford progeria syndrome (HGPS) patients. Identified changes in gene expression may provide clues to potential risk factors or factors influencing disease progression.	18
DDED0430	D151	MESH:D011371	Progeria	GPL96	22283	May 31 2006	GDS1503	GSE3860	1451. Hutchinson-Gilford progeria syndrome: fibroblast (HG-U133A)	Expression profiling of three fibroblast cell lines derived from Hutchinson-Gilford progeria syndrome (HGPS) patients. Identified changes in gene expression may provide clues to potential risk factors or factors influencing disease progression.	18
DDED0006	D152	MESH:D015175	Prolactinoma	GPL8300	12625	Jun 25 2014	GDS4859	GSE36314	297. Prolactinoma	Analysis of prolactinomas and normal pituitary tissues. Prolactinoma is a benign pituitary tumor that produces excessive prolactin resulting in hyperprolactinemia. Results provide insight into molecular mechanisms underlying the pathogenesis of this pituitary condition.	7
DDED0261	D153	MESH:D011471	Prostatic Neoplasms	GPL570	54675	Apr 22 2014	GDS4824	GSE55945	317. Prostate cancer	Analysis of malignant and benign prostate tissues. Results provide insight into a gene expression signature for prostate cancer.	21
DDED0283	D153	MESH:D011471	Prostatic Neoplasms	GPL570	54675	Jul 22 2014	GDS5072	GSE45016	204. High grade prostate cancer	Analysis of prostate cancer cells microdissected from high grade prostate cancer tumor samples. Results identify a gene expression signature for high grade prostate cancer.	11
DDED0459	D153	MESH:D011471	Prostatic Neoplasms	GPL570	54675	Jun 08 2012	GDS4114	GSE26910	606. Reactive stroma of breast and prostate cancer	Analysis of stroma associated with prostate and breast invasive tumors. Stromal reaction (tumor-associated tissue remodeling) occurs in various cancers. Results provide insight into whether this stromal response is largely a generic phenomenon or whether it reflects tumor-specific properties.	24
DDED0083	D154	MESH:D011565	Psoriasis	GPL10558	48107	Jul 27 2016	GDS5260	GSE47598	151. Psoriasis: in vitro activated T cells	Analysis of in vitro activated T cells of psoriasis patients which were obtained by treating PBMCs with anti-CD3 and anti-CD28. Psoriasis is a T cell-mediated disease characterized by chronic inflammation of skin. Results provide insights into the molecular basis of T cell activation in psoriasis.	24
DDED0161	D154	MESH:D011565	Psoriasis	GPL2700	24354	Apr 06 2011	GDS3806	GSE26952	739. Atopic dermatitis	Analysis of non-lesional epidermal samples from individuals with atopic dermatitis (AD). AD is characterized by dry eczematous skin lesions, a relapsing and often chronic course, and an intense intractable pruritus. Results provide insight into the molecular pathogenesis of AD.	16
DDED0311	D154	MESH:D011565	Psoriasis	GPL570	54675	Jun 20 2014	GDS4602	GSE13355	362. Psoriasis lesional and non-lesional skin	Analysis of skin punch biopsies from lesional skin (involved sample) and non-lesional skin (uninvolved sample) from each psoriatic patient. Psoriasis is an immune-mediated, inflammatory and hyperproliferative disease of skin and joints. Results provide insight into the molecular basis of psoriasis.	180
DDED0318	D154	MESH:D011565	Psoriasis	GPL571	22277	Jul 08 2014	GDS4891	GSE52471	278. Discoid lupus erythematosus and psoriasis skin biopsies	Analysis of discoid lupus erythematosus (DLE) and psoriasis skin samples. DLE is the most common skin manifestation of lupus; psoriasis is the most well-characterized autoimmune skin disease to date. Results provide insight into the molecular mechanisms underlying DLE skin.	38
DDED0354	D154	MESH:D011565	Psoriasis	GPL96	22283	Mar 12 2008	GDS2518	GSE6710	1182. Psoriatic plaques	Analysis of uninvolved and lesional skin of 13 patients with plaque-type psoriasis. Psoriasis vulgaris is characterized by hyperproliferation and incomplete terminal differentiation of epidermal keratinocytes. Results provide insight into the molecular pathogenesis of psoriasis.	26
DDED0371	D154	MESH:D011565	Psoriasis	GPL570	54675	Feb 24 2009	GDS3539	GSE14905	838. Psoriasis	Analysis of lesional and non-lesional skins from patients with psoriasis. Psoriasis is an immune-mediated disease characterized by aberrant epidermal differentiation, surface scale formation, and marked cutaneous inflammation. Results provide insight into the molecular pathogenesis of psoriasis.	82
DDED0381	D154	MESH:D011565	Psoriasis	GPL570	54675	Jun 20 2014	GDS4600	GSE30999	364. Psoriasis vulgaris ACCEPT cohort: paired lesional and non-lesional skin	Analysis of 85 paired lesional and non-lesional samples from moderate-to-severe psoriasis patients at baseline without active psoriasis therapy. Results provide insight into the molecular mechanisms underlying psoriasis.	170
DDED0177	D155	MESH:D029424	Pulmonary Disease, Chronic Obstructive	GPL96	22283	Nov 15 2005	GDS289	GSE475	1731. Chronic obstructive pulmonary disease	Study of the signaling mechanisms responsible for diaphragm muscle transformation from fast-to-slow fiber type in chronic obstructive pulmonary disease (COPD) patients.	7
DDED0379	D155	MESH:D029424	Pulmonary Disease, Chronic Obstructive	GPL570	54675	Sep 24 2014	GDS4906	GSE27536	272. Exercise training effect on chronic obstructive pulmonary disease patients: vastus lateralis muscle	Analysis of muscle from chronic obstructive pulmonary disease (COPD) patients before and after 8 weeks of exercise training. Skeletal muscle dysfunction and muscle wasting are hallmark systemic effects of COPD. Results provide insight into molecular mechanisms underlying COPD muscle degeneration.	54
DDED0175	D156	MESH:D016553	Purpura, Thrombocytopenic, Idiopathic	GPL91	12626	Feb 21 2013	GDS390	GSE574	1722. Idiopathic thrombocytopenic purpura	Idiopathic thrombocytopenic purpura (ITP) is an autoimmune hematologic disorder. CD3+ cells were studied in duplicate from healthy controls, patients with active ITP and patients with ITP in remission.	6
DDED0176	D156	MESH:D016553	Purpura, Thrombocytopenic, Idiopathic	GPL91	12626	Feb 21 2013	GDS390	GSE574	1722. Idiopathic thrombocytopenic purpura	Idiopathic thrombocytopenic purpura (ITP) is an autoimmune hematologic disorder. CD3+ cells were studied in duplicate from healthy controls, patients with active ITP and patients with ITP in remission.	6
DDED0019	D157	MESH:D015518	Rett Syndrome	GPL8300	12625	Apr 10 2007	GDS2613	GSE6955	1159. Rett syndrome: brain frontal cortex	Analysis of brain frontal cortices of individuals with Rett syndrome (RTT). RTT is an X-linked neurodevelopmental disorder linked to heterozygous de novo mutations in MECP2, a gene encoding methyl-CpG-binding protein 2. Results provide insight into molecular pathogenesis of RTT.	6
DDED0254	D158	MESH:D012400	Rotavirus Infections	GPL8300	12625	Mar 16 2007	GDS2048	GSE2729	1317. Acute rotavirus infection: peripheral blood mononuclear cells	Expression profiling of peripheral blood mononuclear cells (PBMCs) from children with acute rotavirus diarrhea. Rotavirus is the most common cause of severe diarrhea in children.	23
DDED0062	D159	MESH:D012507	Sarcoidosis	GPL8300	12625	Oct 10 2012	GDS1419	GSE2657	1474. Classical Hodgkin's lymphoma: T cell expression profile	Expression profiling of CD3+ T cells isolated from peripheral blood samples of untreated patients with classical Hodgkin's lymphoma. CD3+ T cells from healthy donors and patients with sarcoidosis also examined.	6
DDED0248	D159	MESH:D012507	Sarcoidosis	GPL570	54675	Jul 27 2016	GDS4587	GSE19314	373. UCSF sarcoidosis and hypersensitivity pneumonitis cohort: peripheral blood mononuclear cells	Analysis of whole blood from sarcoidosis and hypersensitivity pneumonitis patients. Results provide insight into molecular mechanisms underlying sarcoidosis and hypersensitivity pneumonitis in peripheral blood.	66
DDED0023	D16	MESH:D000754	Anemia, Refractory, with Excess of Blasts	GPL570	54675	Dec 13 2006	GDS2118	GSE4619	1293. Myelodysplastic syndromes: CD34+ cells	Analysis of CD34+ cells from 55 patients with myelodysplastic syndromes (MDSs). MDSs are a heterogeneous group of hematopoietic malignancies, characterized by blood cytopenias, ineffective hematopoiesis, and a hypercellular bone marrow. Results provide insight into the pathophysiology of MDS.	66
DDED0012	D160	MESH:D017565	Sarcoidosis, Pulmonary	GPL570	54675	Nov 10 2009	GDS3580	GSE16538	820. Pulmonary sarcoidosis	Analysis of lungs from patients with pulmonary sarcoidosis (PS). PS is characterized by the granulomatous inflammation of the lung. Results provide insight into the molecular pathogenesis of PS.	12
DDED0279	D161	MESH:D012509	Sarcoma	GPL96	22283	Oct 10 2012	GDS1209	GSE2719	1546. Sarcoma and hypoxia	Expression profiling of soft tissue sarcoma samples. Hypoxic regions often develop in tumors as they increase in size. Results provide insight into the expression of hypoxia-related genes in sarcomas.	54
DDED0135	D162	MESH:D012559	Schizophrenia	GPL570	54675	Jun 14 2006	GDS1917	GSE4036	1353. Cerebellar cortex in schizophrenia	Analysis of cortical samples corresponding to the crus I/VIIa area of the cerebellum from schizophrenia patients. A study indicates that targets of the RNA-binding ELAV-like protein HuD are overexpressed in the prefrontal cortex of patients with schizophrenia.	28
DDED0165	D162	MESH:D012559	Schizophrenia	GPL8300	12625	Mar 04 2009	GDS3345	GSE12654	909. Various mental disorders: postmortem brains	Analysis of postmortem prefrontal cortices from subjects with bipolar disorder, depression, and schizophrenia. Results provide insight into the molecular pathophysiology of these mental disorders.	50
DDED0294	D162	MESH:D012559	Schizophrenia	GPL6244	33297	Dec 20 2011	GDS3938	GSE25673	687. Induced pluripotent stem cell-derived neurons from schizophrenia patients	Analysis of induced pluripotent stem cells (iPSCs) generated from schizophrenic patients and differentiated to iPSC-derived neurons in vitro. Schizophrenic iPSC-derived neurons showed diminished neuronal connectivity. Results provide insight into molecular mechanisms responsible for schizophrenia.	24
DDED0408	D162	MESH:D012559	Schizophrenia	GPL570	54675	Nov 05 2013	GDS4523	GSE17612	396. Schizophrenia: postmortem anterior prefrontal cortex	Analysis of post-mortem tissue from the anterior prefrontal cortex (Brodmann Area 10, BA10) of schizophrenic patients. The BA10 region mediates the negative pathophysiology of schizophrenia. Results provide insight into molecular mechanisms underlying the negative symptoms of schizophrenia.	51
DDED0409	D162	MESH:D012559	Schizophrenia	GPL570	54675	Sep 27 2013	GDS4522	GSE21935	397. Schizophrenia: postmortem superior temporal cortex	Analysis of post-mortem tissue from the superior temporal cortex (Brodmann Area 22, BA22) of schizophrenic patients. The BA22 region mediates the positive pathophysiology of schizophrenia. Results provide insight into molecular mechanisms underlying the positive symptoms of schizophrenia.	42
DDED0452	D162	MESH:D012559	Schizophrenia	GPL570	54675	Feb 13 2013	GDS3502	GSE12679	854. Schizophrenia: endothelial and neuronal cells from postmortem dorsolateral prefrontal cortex tissue	Analysis of LCM-captured microvascular endothelial cells and neurons from post mortem brain tissue from schizophrenia patients, bipolar disorder patients, and healthy controls. Results provide insight into molecular mechanisms underlying the pathophysiology of schizophrenia.	32
DDED0040	D163	MESH:D012595	Scleroderma, Systemic	GPL570	54675	Mar 17 2013	GDS4268	GSE22356	527. Scleroderma-associated pulmonary hypertension: peripheral blood mononuclear cells	Analysis of PBMCs from scleroderma patients with pulmonary arterial hypertension (PAH). PAH is a common, potentially fatal complication of chronic systemic scleroderma. Results provide insight into the molecular mechanisms underlying scleroderma-related PAH.	38
DDED0152	D163	MESH:D012595	Scleroderma, Systemic	GPL6947	49576	Jan 14 2016	GDS5499	GSE33463	56. Pulmonary hypertensions: PBMCs	Analysis of PBMCs from patients with idiopathic pulmonary arterial hypertension (IPAH), systemic sclerosis (SSc), SSc associated PAH (SSc-PAH), and SSc complicated by interstitial lung disease and PH (SSc-PH-ILD). Results provide insight into the molecular basis of the various disease groups.	140
DDED0013	D164	MESH:D018239	Seminoma	GPL8300	12625	May 01 2008	GDS2842	GSE8607	1080. Testicular seminoma progression	Analysis of testicular seminoma tumors at various stages of progression (pT1, pT2, pT3). Results provide insight into the pathogenesis of testicular seminoma.	43
DDED0014	D164	MESH:D018239	Seminoma	GPL8300	12625	May 01 2008	GDS2842	GSE8607	1080. Testicular seminoma progression	Analysis of testicular seminoma tumors at various stages of progression (pT1, pT2, pT3). Results provide insight into the pathogenesis of testicular seminoma.	43
DDED0015	D164	MESH:D018239	Seminoma	GPL8300	12625	May 01 2008	GDS2842	GSE8607	1080. Testicular seminoma progression	Analysis of testicular seminoma tumors at various stages of progression (pT1, pT2, pT3). Results provide insight into the pathogenesis of testicular seminoma.	43
DDED0144	D165	MESH:D018805	Sepsis	GPL4274	18664	Dec 03 2007	GDS3085	GSE6535	996. Gram-positive and gram-negative sepsis: leukocytes	Analysis of leukocytes from patients with gram-positive or gram negative sepsis. Results provide insight into the specificity of the host response to gram-positive and gram negative sepsis.	72
DDED0145	D165	MESH:D018805	Sepsis	GPL4274	18664	Dec 03 2007	GDS3085	GSE6535	996. Gram-positive and gram-negative sepsis: leukocytes	Analysis of leukocytes from patients with gram-positive or gram negative sepsis. Results provide insight into the specificity of the host response to gram-positive and gram negative sepsis.	72
DDED0146	D165	MESH:D018805	Sepsis	GPL4274	18664	Dec 03 2007	GDS3085	GSE6535	996. Gram-positive and gram-negative sepsis: leukocytes	Analysis of leukocytes from patients with gram-positive or gram negative sepsis. Results provide insight into the specificity of the host response to gram-positive and gram negative sepsis.	72
DDED0178	D165	MESH:D018805	Sepsis	GPL10558	48107	Jul 27 2016	GDS5819	GSE65517	11. Metastatic breast cancer and sepsis: monocytes	Analysis of the total population of monocytes from patients with metastatic breast cancer (MBC), sepsis, or tuberculosis. Results provide insight into molecular similarities between monocytes from MBC patients and reprogrammed immunosuppressive monocytes from sepsis patients.	13
DDED0309	D165	MESH:D018805	Sepsis	GPL4274	18664	Jul 11 2007	GDS2808	GSE5772	1093. Sepsis: neutrophils	Analysis of neutrophils from critically ill patients with sepsis. Results used to define a gene expression signature for sepsis and provides insight into the host response to sepsis.	94
DDED0137	D166	MESH:D045169	Severe Acute Respiratory Syndrome	GPL201	8793	Oct 10 2012	GDS1028	GSE1739	1566. Severe acute respiratory syndrome expression profile	Expression profiling of peripheral blood mononuclear cells (PBMC) from 10 adult patients with severe acute respiratory syndrome (SARS). Results provide insight into the host immune response to the SARS coronavirus.	14
DDED0365	D167	MESH:D019595	Severe Dengue	GPL13158	54715	Aug 01 2014	GDS5093	GSE51808	195. Acute Dengue patients: whole blood	Analysis of blood from patients with acute Dengue virus (DENV) infection and during convalescence. Dengue is a mosquito-borne infectious disease and Dengue Hemorrhagic Fever is a life-threatening illness. Results provide insight into molecular mechanisms underlying host response to DENV infection.	56
DDED0206	D168	MESH:D012859	Sjogren's Syndrome	GPL570	54675	Dec 20 2011	GDS3940	GSE23117	686. Sjögren's syndrome: minor salivary glands	Analysis of minor salivary glands with varying degrees of inflammation from Sjögren's syndrome (SS) patients. SS is a chronic autoimmune disease targeting salivary and lacrimal exocrine glands. Results provide insight into the molecular mechanisms underlying the immunopathology associated with SS.	15
DDED0207	D168	MESH:D012859	Sjogren's Syndrome	GPL570	54675	Dec 20 2011	GDS3940	GSE23117	686. Sjögren's syndrome: minor salivary glands	Analysis of minor salivary glands with varying degrees of inflammation from Sjögren's syndrome (SS) patients. SS is a chronic autoimmune disease targeting salivary and lacrimal exocrine glands. Results provide insight into the molecular mechanisms underlying the immunopathology associated with SS.	15
DDED0208	D168	MESH:D012859	Sjogren's Syndrome	GPL570	54675	Dec 20 2011	GDS3940	GSE23117	686. Sjögren's syndrome: minor salivary glands	Analysis of minor salivary glands with varying degrees of inflammation from Sjögren's syndrome (SS) patients. SS is a chronic autoimmune disease targeting salivary and lacrimal exocrine glands. Results provide insight into the molecular mechanisms underlying the immunopathology associated with SS.	15
DDED0209	D168	MESH:D012859	Sjogren's Syndrome	GPL570	54675	Dec 20 2011	GDS3940	GSE23117	686. Sjögren's syndrome: minor salivary glands	Analysis of minor salivary glands with varying degrees of inflammation from Sjögren's syndrome (SS) patients. SS is a chronic autoimmune disease targeting salivary and lacrimal exocrine glands. Results provide insight into the molecular mechanisms underlying the immunopathology associated with SS.	15
DDED0086	D169	MESH:D020181	Sleep Apnea, Obstructive	GPL6244	33297	Jun 18 2014	GDS4857	GSE38792	299. Obstructive sleep apnea: visceral fat	Analysis of visceral fat samples from individuals with obstructive sleep apnea (OSA). OSA is associated with metabolic dysregulation and systemic inflammation. Results provide insight into the effect of OSA on visceral fat at the molecular level.	18
DDED0031	D17	MESH:D000755	Anemia, Sickle Cell	GPL97	22645	Oct 10 2012	GDS1258	GSE1849	1530. Sickle cell plasma effect on pulmonary artery endothelial cells (HG-U133B)	Expression profiling of pulmonary artery endothelial cells exposed to plasma from sickle cell disease (SCD) patients with sickle acute chest syndrome or from SCD patients at steady state. Results provide insight into the role of extra-erythrocytic factors in sickle cell vasoocclusion.	32
DDED0032	D17	MESH:D000755	Anemia, Sickle Cell	GPL97	22645	Oct 10 2012	GDS1258	GSE1849	1530. Sickle cell plasma effect on pulmonary artery endothelial cells (HG-U133B)	Expression profiling of pulmonary artery endothelial cells exposed to plasma from sickle cell disease (SCD) patients with sickle acute chest syndrome or from SCD patients at steady state. Results provide insight into the role of extra-erythrocytic factors in sickle cell vasoocclusion.	32
DDED0033	D17	MESH:D000755	Anemia, Sickle Cell	GPL96	22283	Oct 10 2012	GDS1257	GSE1849	1531. Sickle cell plasma effect on pulmonary artery endothelial cells (HG-U133A)	Expression profiling of pulmonary artery endothelial cells exposed to plasma from sickle cell disease (SCD) patients with sickle acute chest syndrome or from SCD patients at steady state. Results provide insight into the role of extra-erythrocytic factors in sickle cell vasoocclusion.	33
DDED0034	D17	MESH:D000755	Anemia, Sickle Cell	GPL96	22283	Oct 10 2012	GDS1257	GSE1849	1531. Sickle cell plasma effect on pulmonary artery endothelial cells (HG-U133A)	Expression profiling of pulmonary artery endothelial cells exposed to plasma from sickle cell disease (SCD) patients with sickle acute chest syndrome or from SCD patients at steady state. Results provide insight into the role of extra-erythrocytic factors in sickle cell vasoocclusion.	33
DDED0121	D17	MESH:D000755	Anemia, Sickle Cell	GPL570	54675	Aug 29 2008	GDS3318	GSE11524	918. Sickle cell disease: platelets	Analysis of platelets from patients with sickle cell disease. Sickle cell disease patients exhibit increased activation of platelets. Results provide insight into the molecular basis of platelet dysfunction in sickle cell disease.	30
DDED0262	D170	MESH:D055752	Small Cell Lung Carcinoma	GPL570	54675	Apr 02 2014	GDS4794	GSE43346	331. Small cell lung cancers	Analysis of 23 clinical small cell lung cancer (SCLC) samples from patients undergoing pulmonary resection and 42 normal tissue samples including the lung. SCLC is a lung cancer subtype with poor prognosis. Results provide insight into the molecular mechanisms underlying SCLC.	65
DDED0184	D171	OWNID_011	Smouldering myeloma	GPL6244	33297	Jun 30 2014	GDS4968	GSE47552	250. Monoclonal gammopathies: bone marrow plasma cells	Analysis of plasma cells from patients with monoclonal gammopathy of undetermined significance (MGUS), smoldering multiple myeloma (MM), or MM. MM is consistently preceded by MGUS/SMM. Results provide insight into molecular mechanisms underlying the transformation from precursor disease to MM.	99
DDED0406	D172	MESH:D025242	Spondylarthropathies	GPL8300	12625	Feb 22 2013	GDS711	GSE1402	1650. Juvenile rheumatoid arthritis expression profiles in mononuclear cells	Examination of peripheral blood and synovial fluid mononuclear cells in pauciarticular and polyarticular rheumatoid arthritis, and in juvenile spondyloarthropathy. Results identify disease subtypes and provide insight into disease mechanisms.	57
DDED0155	D173	MESH:D013167	Spondylitis, Ankylosing	GPL6947	49576	Sep 19 2014	GDS5231	GSE25101	159. Ankylosing spondylitis: blood	Analysis of whole blood samples from patients with ankylosing spondylitis (AS). AS is a chronic inflammatory rheumatic disease characterized by inflammation that leads to bone resorption and bone formation. Results provide insight into the molecular pathogenesis of AS.	32
DDED0188	D174	MESH:D065310	Squamous Intraepithelial Lesions of the Cervix	GPL96	22283	Mar 05 2009	GDS3292	GSE7803	931. Preinvasive and invasive cervical squamous cell carcinomas	Analysis of LCM-harvested high-grade squamous intraepithelial lesions (HSIL) and invasive squamous cell carcinomas (SCC) from cervices. If left untreated, a subset of the HSILs will progress to SCCs. Results provide insight into the molecular mechanisms underlying cervical cancer progression.	38
DDED0065	D175	MESH:D013274	Stomach Neoplasms	GPL80	7129	Oct 10 2012	GDS1210	GSE2685	1545. Gastric cancer	Expression profiling of 22 primary advanced gastric cancer tissues. Whole gastric cancer tissues examined in the presence of metastasis and according to histological type. Results provide insight into the progression and diversity of gastric cancer.	30
DDED0185	D175	MESH:D013274	Stomach Neoplasms	GPL570	54675	Jul 02 2014	GDS4882	GSE49515	285. Hepatocellular carcinoma: peripheral blood mononuclear cells	Analysis of peripheral blood mononuclear cells from hepatocellular carcinoma (HCC), pancreatic carcinoma, and gastric carcinoma patients. Results provide insight into a blood-based gene signature for detection of early-stage HCC.	26
DDED0350	D176	MESH:D052256	Tendinopathy	GPL570	54675	May 14 2014	GDS4901	GSE26051	274. Tendinopathy	Analysis of diseased tendons from patients with tendinopathies. Tendinopathies are chronic tendon injuries, common conditions in professional and recreational athletes, as well as individuals engaging in repetitive activities. Results provide insight into the molecular pathogenesis of tendinopathy.	46
DDED0016	D177	MESH:D000072660	Teratozoospermia	GPL570	54675	May 07 2007	GDS2697	GSE6872	1137. Teratozoospermia (HG-U133 2.0 )	Analysis of sperm cells from males with consistent and severe teratozoospermia, a condition in which less than 4 percent of sperm cells are morphologically normal. Results provide insight into the molecular basis of a range of teratozoospermic presentations.	21
DDED0017	D177	MESH:D000072660	Teratozoospermia	GPL2507	47293	May 22 2007	GDS2696	GSE6967	1138. Teratozoospermia (Human-6 BeadChip)	Analysis of sperm cells from males with consistent and severe teratozoospermia, a condition in which less than 4 percent of sperm cells are morphologically normal. Results provide insight into the molecular basis of a range of teratozoospermic presentations.	13
DDED0018	D177	MESH:D000072660	Teratozoospermia	GPL2700	24354	May 22 2007	GDS2695	GSE6968	1139. Teratozoospermia (HumanRef-8 BeadChip)	Analysis of sperm cells from males with consistent and severe teratozoospermia, a condition in which less than 4 percent of sperm cells are morphologically normal. Results provide insight into the molecular basis of a range of teratozoospermic presentations.	10
DDED0403	D178	MESH:D013922	Thrombocytosis	GPL96	22283	Dec 28 2005	GDS1376	GSE2006	1490. Essential thrombocythemia	Analysis of platelets from patients with essential thrombocythemia (ET). ET is a myeloproliferative disorder resulting in an abnormal increase in the number of blood platelets. Results indicate that distinct expression patterns of 17beta-hydroxysteroid dehydrogenases are associated with ET.	14
DDED0026	D179	MESH:C536915	Thyroid cancer, papillary	GPL570	54675	Oct 10 2012	GDS1732	GSE3678	1398. Papillary thyroid cancer	Expression profiling of 7 papillary thyroid carcinoma (PTC) samples. PTC is the most common type of thyroid cancer, representing up to 80% of all malignant thyroid tumors. Results provide insight into potential molecular markers for PTC.	14
DDED0278	D179	MESH:C536915	Thyroid cancer, papillary	GPL570	54675	Aug 30 2006	GDS1665	GSE3467	1418. Papillary thyroid carcinoma	Analysis of papillary thyroid carcinoma (PTC) tumors from 9 patients. PTC accounts for about 80% of all thyroid cancers. These results, together with those obtained from custom miRNA chips, indicate the involvement of several miRNAs and the receptor tyrosine kinase KIT in PTC pathogenesis.	18
DDED0334	D18	MESH:D017544	Aortic Aneurysm, Abdominal	GPL570	54675	Feb 24 2013	GDS2838	GSE7084	1081. Abdominal aortic aneurysm	Analysis of aneurysmal abdominal aortas (AAAs). Abdominal aortic aneurysms are a common disorder and mortality from ruptured AAAs is high. Results provide insight into the pathogenesis of abdominal aortic aneurysm.	4
DDED0330	D180	MESH:D065646	Thyroid Carcinoma, Anaplastic	GPL6244	33297	Oct 30 2014	GDS5362	GSE53072	105. Anaplastic thyroid carcinomas: thyroid biopsies	Analysis of anaplastic thyroid carcinomas (ATC), fresh-frozen and fine-needle aspiration biopsies. ATC is a rare but highly lethal form of thyroid cancer. Results provide insight into the molecular alterations contributing to ATC development.	9
DDED0133	D181	MESH:D014029	Tobacco Use Disorder	GPL1426	33202	Jul 29 2008	GDS2447	GSE6264	1202. Transcriptional profiling of tobacco smokers versus controls	Analysis of lymphoblast cell lines derived from six subjects with active nicotine dependence. Depression susceptibility, nicotine dependence, alcohol dependence, and cannabis dependence have correlated genetic and environmental diatheses. Results provide insight into complex behaviour disorders.	15
DDED0180	D182	MESH:D014376	Tuberculosis	GPL10558	48107	Jul 27 2016	GDS5819	GSE65517	11. Metastatic breast cancer and sepsis: monocytes	Analysis of the total population of monocytes from patients with metastatic breast cancer (MBC), sepsis, or tuberculosis. Results provide insight into molecular similarities between monocytes from MBC patients and reprogrammed immunosuppressive monocytes from sepsis patients.	13
DDED0260	D182	MESH:D014376	Tuberculosis	GPL570	54675	Jul 01 2014	GDS4966	GSE54992	251. Active tuberculosis: peripheral blood mononuclear cells	Analysis of PBMCs isolated from patients with active pulmonary tuberculosis (PTB) and latent TB infection (LTBI). Results provide insight into identifying potential biomarkers that can distinguish individuals with PTB from LTBI.	21
DDED0258	D183	MESH:D014424	Turner Syndrome	GPL570	54675	Oct 02 2014	GDS5211	GSE58435	169. Turner syndrome: second trimester amniotic fluid	Analysis of second trimester amniotic fluid from Turner syndrome and euploid female fetuses. Turner syndrome is a sex chromosome aneuploidy generally due to monosomy X. Results provide insight into molecular mechanisms underlying Turner syndrome pathogenesis.	10
DDED0442	D183	MESH:D014424	Turner Syndrome	GPL6244	33297	Jan 02 2014	GDS4489	GSE32527	410. Turner syndrome amniocyte derived-induced pluripotent stem cells	Analysis of induced pluripotent stem cells (iPSCs) derived from monosomy X (Turner syndrome (TS)) amniocytes. TS derived-iPSCs facilitate modeling of aneuploidy-related abnormal early development. Results provide insight into the molecular mechanisms underlying aneuploid syndromes.	10
DDED0181	D184	MESH:D001749	Urinary Bladder Neoplasms	GPL10558	48107	Jul 27 2016	GDS5649	GSE51843	32. Bladder cancer extracellular vesicles	Analysis of extracellular vesicles (EVs) from the urine of bladder cancer (BC) patients. Results provide insight into the potential use of mRNAs associated with urinary EVs as non-invasive diagnostic biomarkers of BC.	11
DDED0189	D185	MESH:D002583	Uterine Cervical Neoplasms	GPL96	22283	Mar 05 2009	GDS3292	GSE7803	931. Preinvasive and invasive cervical squamous cell carcinomas	Analysis of LCM-harvested high-grade squamous intraepithelial lesions (HSIL) and invasive squamous cell carcinomas (SCC) from cervices. If left untreated, a subset of the HSILs will progress to SCCs. Results provide insight into the molecular mechanisms underlying cervical cancer progression.	38
DDED0190	D185	MESH:D002583	Uterine Cervical Neoplasms	GPL96	22283	Jun 04 2008	GDS3233	GSE9750	946. Cervical cancer tumorigenesis	Analysis of cervical cancer (CC) primary tumors and cell lines. Chromosomal amplification is a common cellular mechanism of gene activation in tumorigenesis; chromosome 20 is a commonly gained chromosome in CC. Results provide insight into the potential role of chromosome 20 gain in CC progression.	61
DDED0191	D185	MESH:D002583	Uterine Cervical Neoplasms	GPL96	22283	Jun 04 2008	GDS3233	GSE9750	946. Cervical cancer tumorigenesis	Analysis of cervical cancer (CC) primary tumors and cell lines. Chromosomal amplification is a common cellular mechanism of gene activation in tumorigenesis; chromosome 20 is a commonly gained chromosome in CC. Results provide insight into the potential role of chromosome 20 gain in CC progression.	61
DDED0215	D185	MESH:D002583	Uterine Cervical Neoplasms	GPL355	10692	Feb 22 2013	GDS470	GSE527	1710. Cervical cancer	Expression profiling of normal and cancerous cervix tissue samples at stages 1B, 2A, 2B and 3B.	32
DDED0216	D185	MESH:D002583	Uterine Cervical Neoplasms	GPL355	10692	Feb 22 2013	GDS470	GSE527	1710. Cervical cancer	Expression profiling of normal and cancerous cervix tissue samples at stages 1B, 2A, 2B and 3B.	32
DDED0217	D185	MESH:D002583	Uterine Cervical Neoplasms	GPL355	10692	Feb 22 2013	GDS470	GSE527	1710. Cervical cancer	Expression profiling of normal and cancerous cervix tissue samples at stages 1B, 2A, 2B and 3B.	32
DDED0218	D185	MESH:D002583	Uterine Cervical Neoplasms	GPL355	10692	Feb 22 2013	GDS470	GSE527	1710. Cervical cancer	Expression profiling of normal and cancerous cervix tissue samples at stages 1B, 2A, 2B and 3B.	32
DDED0458	D186	MESH:D008258	Waldenstrom Macroglobulinemia	GPL96	22283	Apr 30 2007	GDS2643	GSE6691	1149. Waldenstrom's macroglobulinemia: B lymphocytes and plasma cells	Analysis of B lymphocytes (BL) and plasma cells (PC) from patients with Waldenstrom's macroglobulinemia (WM), a B-lymphoproliferative disorder (BLPD). Results provide insight into differences between PC and BL from WM and their cell counterpart in chronic lymphocytic leukemia and multiple myeloma.	56
DDED0226	D187	MESH:C567727	Walker-Warburg Syndrome, Fktn-Related	GPL97	22645	Jul 27 2016	GDS2855	GSE3307	1076. Various muscle diseases (HG-U133B)	Analysis of muscle biopsy specimens from patients with various muscle diseases. Results provide insight into the diagnosis and pathogenesis of muscle diseases.	119
DDED0237	D187	MESH:C567727	Walker-Warburg Syndrome, Fktn-Related	GPL96	22283	Jul 27 2016	GDS1956	GSE3307	1347. Various muscle diseases (HG-U133A)	Analysis of muscle biopsy specimens from patients with various muscle diseases. Results provide insight into the diagnosis and pathogenesis of muscle diseases.	121
DDED0420	D188	MESH:D018980	Williams Syndrome	GPL570	54675	Aug 26 2011	GDS3830	GSE16715	734. Williams-Beuren Syndrome: fibroblast cell lines	Analysis of primary skin fibroblasts of 8 Williams-Beuren Syndrome (WBS) and 9 control Caucasian females aged 3 to 8 years. WBS is a neurodevelopmental disorder associated with a microdeletion within the 7q11.23 chromosomal band. Results provide insight into the molecular basis of the WBS phenotype.	17
DDED0174	D189	MESH:D009396	Wilms Tumor	GPL96	22283	Nov 08 2005	GDS1282	GSE2712	1527. Clear cell sarcoma of the kidney	Expression profiling of clear cell sarcoma of the kidney (CCSK). Wilms' tumors and fetal kidney control samples also examined. Objective is to reveal diagnostic markers and insight into the pathogenesis of CCSK.	35
DDED0313	D19	MESH:D001171	Arthritis, Juvenile	GPL570	54675	Mar 05 2014	GDS4267	GSE21521	528. Systemic juvenile idiopathic arthritis and non-systemic JIA subtypes: peripheral blood mononuclear cells	Analysis of PBMCs from patients with systemic juvenile idiopathic arthritis (sJIA) or non-sJIA. sJIA patients have significantly increased expansion of immature PBMC subpopulations, including CD34+ cells. Results provide insight into molecular mechanisms underlying sJIA pathogenesis.	154
DDED0314	D19	MESH:D001171	Arthritis, Juvenile	GPL570	54675	Mar 05 2014	GDS4267	GSE21521	528. Systemic juvenile idiopathic arthritis and non-systemic JIA subtypes: peripheral blood mononuclear cells	Analysis of PBMCs from patients with systemic juvenile idiopathic arthritis (sJIA) or non-sJIA. sJIA patients have significantly increased expansion of immature PBMC subpopulations, including CD34+ cells. Results provide insight into molecular mechanisms underlying sJIA pathogenesis.	154
DDED0404	D19	MESH:D001171	Arthritis, Juvenile	GPL8300	12625	Feb 22 2013	GDS711	GSE1402	1650. Juvenile rheumatoid arthritis expression profiles in mononuclear cells	Examination of peripheral blood and synovial fluid mononuclear cells in pauciarticular and polyarticular rheumatoid arthritis, and in juvenile spondyloarthropathy. Results identify disease subtypes and provide insight into disease mechanisms.	57
DDED0405	D19	MESH:D001171	Arthritis, Juvenile	GPL8300	12625	Feb 22 2013	GDS711	GSE1402	1650. Juvenile rheumatoid arthritis expression profiles in mononuclear cells	Examination of peripheral blood and synovial fluid mononuclear cells in pauciarticular and polyarticular rheumatoid arthritis, and in juvenile spondyloarthropathy. Results identify disease subtypes and provide insight into disease mechanisms.	57
DDED0169	D2	MESH:C565662	Acth-Independent Macronodular Adrenal Hyperplasia	GPL570	54675	Oct 25 2006	GDS2374	GSE4060	1228. Glucose-dependent insulinotropic peptide-dependent adrenal hyperplasia	Analysis of hyperplastic adrenal glands from patients with glucose-dependent insulinotropic peptide (GIP)-dependent Cushing's Syndrome (CS) or ACTH-dependent CS. Results provide insight into the molecular basis of the ectopic adrenal expression of GIPR in GIP-dependent CS.	14
DDED0002	D20	MESH:D001172	Arthritis, Rheumatoid	GPL96	22283	Nov 22 2014	GDS5403	GSE55457	84. Rheumatoid arthritis and osteoarthritis: synovial tissues (Jena dataset)	Analysis of synovial tissues from patients with rheumatoid arthritis or osteoarthritis. Results used to generate rule-based classifiers to distinguish patients with rheumatoid arthritis from those with osteoarthritis.	33
DDED0004	D20	MESH:D001172	Arthritis, Rheumatoid	GPL96	22283	Nov 22 2014	GDS5401	GSE55235	86. Rheumatoid arthritis and osteoarthritis: synovial tissues (Berlin dataset)	Analysis of synovial tissues from patients with rheumatoid arthritis or osteoarthritis. Results used to generate rule-based classifiers to distinguish patients with rheumatoid arthritis from those with osteoarthritis.	30
DDED0021	D20	MESH:D001172	Arthritis, Rheumatoid	GPL91	12626	Oct 10 2012	GDS2126	GSE1919	1291. Rheumatoid arthritis: synovial tissues	Analysis of synovial tissues from patients with rheumatoid arthritis (RA) and osteoarthritis. RA is a chronic, inflammatory joint disease with pronounced inter-patient heterogeneity. Results provide insight into the pathogenesis of RA.	15
DDED0025	D20	MESH:D001172	Arthritis, Rheumatoid	GPL1740	16128	Oct 10 2012	GDS1857	GSE2053	1363. Rheumatoid arthritis: synovial tissues	Expression profiling of synovial tissues of patients with rheumatoid arthritis (RA). RA is a chronic inflammatory disease characterized by pain, stiffness, swelling, and destruction of joints. Results provide insight into the pathogenesis of RA.	8
DDED0104	D20	MESH:D001172	Arthritis, Rheumatoid	GPL6102	48702	Mar 16 2011	GDS3794	GSE15573	743. Rheumatoid arthritis: peripheral blood mononuclear cells	Analysis of peripheral blood mononuclear cells of rheumatoid arthritis (RA) patients. Results provide insight into the molecular pathogenesis and pathophysiology of RA.	33
DDED0122	D20	MESH:D001172	Arthritis, Rheumatoid	GPL8300	12625	Oct 10 2012	GDS3192	GSE10500	957. Rheumatoid arthritis: synovial macrophages	Analysis of synovial fluid macrophages from 5 patients with rheumatoid arthritis (RA). The chronic inflammation and progressive joint destruction observed in RA are mediated in part by macrophages. Results provide insight into the molecular mechanisms underlying RA pathogenesis.	8
DDED0154	D21	MESH:D001249	Asthma	GPL96	22283	Oct 07 2014	GDS5245	GSE22528	155. Allergic asthma: alveolar macrophage	Comparison of alvelolar macrophages (AMs) of allergic asthma (AA) patients and healthy subjects. AMs are the main immune cells in the airway lumen and are in direct contact with exogenous agents. Results provide insight into the differences between the AMs of AA patients and healthy individuals.	10
DDED0157	D21	MESH:D001249	Asthma	GPL96	22283	Mar 11 2013	GDS4418	GSE41649	442. Allergic asthma: bronchial biopsies	Analysis of bronchial biopsies from allergic asthma (AA) subjects. These results, together with those from GDS4417 (a study with similar specimen collection procedures, but different subjects, GeneChips, data processing), provide insight into molecular mechanisms underlying AA pathophysiology.	8
DDED0249	D21	MESH:D001249	Asthma	GPL96	22283	Jun 17 2010	GDS3711	GSE18965	773. Asthmatic atopic epithelium	Analysis of airway epithelial cells (AEC) from children with asthma and healthy non-atopic controls. Epithelial cells from asthmatic children fail to heal a wound in vitro. Results provide insight into the molecular mechanisms underlying dysregulated AEC repair.	16
DDED0284	D21	MESH:D001249	Asthma	GPL6480	41108	Jul 08 2014	GDS5037	GSE43696	218. Severe asthma: bronchial epithelial cell	Analysis of bronchial epithelial cells from patients with severe asthma. Results provide insight into the molecular mechanisms underlying the development of severe asthma.	108
DDED0285	D21	MESH:D001249	Asthma	GPL6480	41108	Jul 08 2014	GDS5037	GSE43696	218. Severe asthma: bronchial epithelial cell	Analysis of bronchial epithelial cells from patients with severe asthma. Results provide insight into the molecular mechanisms underlying the development of severe asthma.	108
DDED0286	D21	MESH:D001249	Asthma	GPL6244	33297	Jul 27 2016	GDS4896	GSE27011	276. Asthma: white blood cells	Analysis of white blood cells from children with severe therapy-resistant asthma and those with controlled persistent mild asthma. Results provide insight into the molecular pathogenesis of these asthma pheontypes.	54
DDED0287	D21	MESH:D001249	Asthma	GPL6244	33297	Jul 27 2016	GDS4896	GSE27011	276. Asthma: white blood cells	Analysis of white blood cells from children with severe therapy-resistant asthma and those with controlled persistent mild asthma. Results provide insight into the molecular pathogenesis of these asthma pheontypes.	54
DDED0410	D21	MESH:D001249	Asthma	GPL570	54675	Mar 12 2013	GDS4425	GSE31773	439. Severe asthma: circulating CD4+ and CD8+ T-cells	Analysis of circulating CD4+ and CD8+ T-cells from adult patients with severe or nonsevere asthma. CD4+ T cells contribute to the development and maintenance of an inflammatory response in asthmatic patients. Results provide insight into the role of CD8+ T cells in severe asthma.	40
DDED0411	D21	MESH:D001249	Asthma	GPL570	54675	Mar 12 2013	GDS4425	GSE31773	439. Severe asthma: circulating CD4+ and CD8+ T-cells	Analysis of circulating CD4+ and CD8+ T-cells from adult patients with severe or nonsevere asthma. CD4+ T cells contribute to the development and maintenance of an inflammatory response in asthmatic patients. Results provide insight into the role of CD8+ T cells in severe asthma.	40
DDED0449	D21	MESH:D001249	Asthma	GPL8300	12625	Mar 11 2013	GDS4417	GSE15823	443. Inhaled corticotherapy effect on allergic asthma: bronchial biopsies	Analysis of bronchial biopsies from allergic asthma (AA) subjects following inhaled corticosteroids (ICS) therapy. ICS represent potent anti-inflammatory controller medications for the treatment of asthma. Results provide insight into molecular mechanisms underlying the pathophysiology of AA.	12
DDED0211	D22	OWNID_012	Astrocytic tumors	GPL1833	41472	Apr 27 2006	GDS1813	GSE2223	1376. Glial brain tumors	Analysis of 50 glial brain tumors of various histogenesis. Results provide insight into the molecular mechanisms underlying gliomagenesis and define biological pathway maps associated with gliomagenesis as well as distinct glioma subtypes.	53
DDED0210	D23	MESH:D001254	Astrocytoma	GPL1833	41472	Apr 27 2006	GDS1813	GSE2223	1376. Glial brain tumors	Analysis of 50 glial brain tumors of various histogenesis. Results provide insight into the molecular mechanisms underlying gliomagenesis and define biological pathway maps associated with gliomagenesis as well as distinct glioma subtypes.	53
DDED0302	D23	MESH:D001254	Astrocytoma	GPL8300	12625	Jun 20 2013	GDS2853	GSE3185	1077. Low and high grade astrocytomas	Comparison of low and high grade astrocytoma brain tumors. Results provide insight into the molecular differences between the two types of tumors.	16
DDED0303	D23	MESH:D001254	Astrocytoma	GPL8300	12625	Jun 20 2013	GDS2853	GSE3185	1077. Low and high grade astrocytomas	Comparison of low and high grade astrocytoma brain tumors. Results provide insight into the molecular differences between the two types of tumors.	16
DDED0355	D24	MESH:D001281	Atrial Fibrillation	GPL97	22645	Nov 16 2006	GDS1559	GSE2240	1438. Permanent atrial fibrillation (HG-U133B)	Analysis of atrium from patients with permanent atrial fibrillation (AF). AF is associated with extensive structural, contractile, and electrophysiological remodeling. Results identify adoption of a ventricular-like genomic signature as a general feature of the fibrillating atrium.	35
DDED0322	D25	MESH:D001321	Autistic Disorder	GPL1708	44290	Feb 24 2013	GDS2824	GSE7329	1088. Autism, fragile X syndrome, and 15q11-q13 duplication: lymphoblastoid cells	Analysis of lymphoblastoid cells from males with autism due to a fragile X mutation or a 15q11-q13 duplication. Results provide insight into the pathogenesis of autism spectrum disorders.	30
DDED0448	D25	MESH:D001321	Autistic Disorder	GPL570	54675	May 18 2013	GDS4431	GSE25507	437. Autistic children and their father’s age: peripheral blood lymphocytes	Analysis of peripheral blood lymphocytes of autistic and non-autistic children. Correlation among gene expression changes, paternal age, and autism examined.	146
DDED0399	D26	MESH:D001471	Barrett Esophagus	GPL96	22283	Sep 11 2009	GDS3472	GSE13083	873. Barrett's esophagus	Analysis of Barrett's esophagus (BE), normal esophageal, and small intestinal biopsies. In BE, normal esophageal squamous epithelium transdifferentiates into simple columnar epithelium resembling that of small intestine. Results provide insight into the molecular basis of this transdifferentiation.	19
DDED0163	D27	MESH:D001714	Bipolar Disorder	GPL8300	12625	Mar 04 2009	GDS3345	GSE12654	909. Various mental disorders: postmortem brains	Analysis of postmortem prefrontal cortices from subjects with bipolar disorder, depression, and schizophrenia. Results provide insight into the molecular pathophysiology of these mental disorders.	50
DDED0171	D27	MESH:D001714	Bipolar Disorder	GPL96	22283	Aug 28 2006	GDS2191	GSE5389	1275. Bipolar disorder: orbitofrontal cortex	Analysis of postmortem orbitofrontal cortex from 10 adults with bipolar disorder. Results provide insight into the pathophysiology of the disease.	21
DDED0172	D27	MESH:D001714	Bipolar Disorder	GPL96	22283	Aug 28 2006	GDS2190	GSE5388	1276. Bipolar disorder: dorsolateral prefrontal cortex	Analysis of postmortem dorsolateral prefrontal cortex from 30 adults with bipolar disorder. Results provide insight into the pathophysiology of the disease.	61
DDED0200	D27	MESH:D001714	Bipolar Disorder	GPL570	54675	Apr 23 2014	GDS4837	GSE46449	309. Never-medicated and medicated bipolar patients: peripheral blood leukocytes	Analysis of peripheral blood leukocytes from first-episode, never-medicated bipolar disorder (BPD) patients and medicated BPD patients. Results provide insight into a peripheral biomarker profile for BPD that is not induced by medication.	88
DDED0335	D27	MESH:D001714	Bipolar Disorder	GPL570	54675	Apr 15 2008	GDS2779	GSE7036	1105. Lymphoblastoid cell lines from monozygotic twin pairs discordant for bipolar disorder	Analysis of lymphoblastoid cell lines derived from 3 monozygotic twin pairs discordant for bipolar disorder. Results provide insight into the molecular pathogenesis of bipolar disorder.	6
DDED0451	D27	MESH:D001714	Bipolar Disorder	GPL570	54675	Feb 13 2013	GDS3502	GSE12679	854. Schizophrenia: endothelial and neuronal cells from postmortem dorsolateral prefrontal cortex tissue	Analysis of LCM-captured microvascular endothelial cells and neurons from post mortem brain tissue from schizophrenia patients, bipolar disorder patients, and healthy controls. Results provide insight into molecular mechanisms underlying the pathophysiology of schizophrenia.	32
DDED0044	D28	MESH:D001943	Breast Neoplasms	GPL96	22283	Dec 30 2008	GDS3139	GSE9574	970. Breast cancer: histologically normal breast epithelium	Analysis of histologically normal breast epithelia of breast cancer patients. Results provide insight into the molecular abnormalities in normal appearing breast epithelium in breast cancer and the roles these abnormalities play in carcinogenesis.	29
DDED0045	D28	MESH:D001943	Breast Neoplasms	GPL97	22645	Apr 11 2007	GDS2618	GSE6883	1156. Tumorigenic breast cancer cells (HG-U133B)	Analysis of breast cancer cells that have high tumorigenic capacity. These cells express CD44 and low or undetectable levels of CD24. Results used to define a gene expression signature associated with metastasis.	12
DDED0046	D28	MESH:D001943	Breast Neoplasms	GPL97	22645	Apr 11 2007	GDS2618	GSE6883	1156. Tumorigenic breast cancer cells (HG-U133B)	Analysis of breast cancer cells that have high tumorigenic capacity. These cells express CD44 and low or undetectable levels of CD24. Results used to define a gene expression signature associated with metastasis.	12
DDED0047	D28	MESH:D001943	Breast Neoplasms	GPL96	22283	Apr 11 2007	GDS2617	GSE6883	1157. Tumorigenic breast cancer cells (HG-U133A)	Analysis of breast cancer cells that have high tumorigenic capacity. These cells express CD44 and low or undetectable levels of CD24. Results used to define a gene expression signature associated with metastasis.	12
DDED0048	D28	MESH:D001943	Breast Neoplasms	GPL96	22283	Apr 11 2007	GDS2617	GSE6883	1157. Tumorigenic breast cancer cells (HG-U133A)	Analysis of breast cancer cells that have high tumorigenic capacity. These cells express CD44 and low or undetectable levels of CD24. Results used to define a gene expression signature associated with metastasis.	12
DDED0179	D28	MESH:D001943	Breast Neoplasms	GPL10558	48107	Jul 27 2016	GDS5819	GSE65517	11. Metastatic breast cancer and sepsis: monocytes	Analysis of the total population of monocytes from patients with metastatic breast cancer (MBC), sepsis, or tuberculosis. Results provide insight into molecular similarities between monocytes from MBC patients and reprogrammed immunosuppressive monocytes from sepsis patients.	13
DDED0203	D28	MESH:D001943	Breast Neoplasms	GPL570	54675	Oct 10 2012	GDS2250	GSE3744	1253. Basal-like breast cancer tumors	Analysis of sporadic basal-like cancer (BLC), BRCA-associated breast cancer, and non-BLC tumors. Sporadic BLC are phenotypically similar to BRCA1-associated cancers. Results provide insight into the molecular pathogenesis of BLC and BRCA1-associated breast cancer.	47
DDED0204	D28	MESH:D001943	Breast Neoplasms	GPL570	54675	Oct 10 2012	GDS2250	GSE3744	1253. Basal-like breast cancer tumors	Analysis of sporadic basal-like cancer (BLC), BRCA-associated breast cancer, and non-BLC tumors. Sporadic BLC are phenotypically similar to BRCA1-associated cancers. Results provide insight into the molecular pathogenesis of BLC and BRCA1-associated breast cancer.	47
DDED0205	D28	MESH:D001943	Breast Neoplasms	GPL570	54675	Oct 10 2012	GDS2250	GSE3744	1253. Basal-like breast cancer tumors	Analysis of sporadic basal-like cancer (BLC), BRCA-associated breast cancer, and non-BLC tumors. Sporadic BLC are phenotypically similar to BRCA1-associated cancers. Results provide insight into the molecular pathogenesis of BLC and BRCA1-associated breast cancer.	47
DDED0263	D28	MESH:D001943	Breast Neoplasms	GPL570	54675	Dec 22 2011	GDS3952	GSE27567	680. Breast cancer patients: peripheral blood mononuclear cells	Analysis of PBMCs from breast cancer patients, patients with benign breast abnormalities, healthy individuals, and patients with other types of cancer (GI, brain). These results, together with results from a murine breast cancer model, provide insight into developing a human breast tumor predictor.	162
DDED0264	D28	MESH:D001943	Breast Neoplasms	GPL570	54675	Dec 22 2011	GDS3952	GSE27567	680. Breast cancer patients: peripheral blood mononuclear cells	Analysis of PBMCs from breast cancer patients, patients with benign breast abnormalities, healthy individuals, and patients with other types of cancer (GI, brain). These results, together with results from a murine breast cancer model, provide insight into developing a human breast tumor predictor.	162
DDED0333	D28	MESH:D001943	Breast Neoplasms	GPL96	22283	Jun 23 2010	GDS3716	GSE20437	769. Breast cancer: histologically normal breast epithelium	Analysis of histological normal breast epithelia from both ER- and ER+ breast cancer patients and prophylactic mastectomy patients, and normal breast epithelia from reduction mammoplasty patients. Results provide insight into the mechanisms underlying breast cancer initiation and progression.	42
DDED0432	D28	MESH:D001943	Breast Neoplasms	GPL97	22645	Oct 10 2012	GDS823	GSE1299	1625. Breast cancer cell expression profiles (HG-U133B)	Expression profiling of breast cancer cell lines HCC 1954 and MDA-MB-436 in reference to mammary epithelial cells. Results used to validate a method of comparing data generated from Affymetrix arrays to that from cDNA arrays. The method uses DNA sequence to match probes between platforms.	6
DDED0433	D28	MESH:D001943	Breast Neoplasms	GPL96	22283	Feb 22 2013	GDS820	GSE1299	1626. Breast cancer cell expression profiles (HG-U133A)	Expression profiling of breast cancer cell lines HCC 1954 and MDA-MB-436 in reference to mammary epithelial cells. Results used to validate a method of comparing data generated from Affymetrix arrays to that from cDNA arrays. The method uses DNA sequence to match probes between platforms.	6
DDED0434	D28	MESH:D001943	Breast Neoplasms	GPL8300	12625	Feb 22 2013	GDS817	GSE1299	1627. Breast cancer cell expression profiles (HG-U95A)	Expression profiling of breast cancer cell lines HCC 1954 and MDA-MB-436 in reference to mammary epithelial cells. Results used to validate a method of comparing data generated from Affymetrix arrays to that from cDNA arrays. The method uses DNA sequence to match probes between platforms.	6
DDED0460	D28	MESH:D001943	Breast Neoplasms	GPL570	54675	Jun 08 2012	GDS4114	GSE26910	606. Reactive stroma of breast and prostate cancer	Analysis of stroma associated with prostate and breast invasive tumors. Stromal reaction (tumor-associated tissue remodeling) occurs in various cancers. Results provide insight into whether this stromal response is largely a generic phenomenon or whether it reflects tumor-specific properties.	24
DDED0450	D29	MESH:D001997	Bronchopulmonary Dysplasia	GPL570	54675	Sep 18 2008	GDS3356	GSE8586	905. Bronchopulmonary dysplasia: premature newborn umbilical cords	Analysis of umbilical cord tissues from extremely low gestational age newborns, between 23 to 27 weeks gestational age, some of who subsequently developed the chronic lung disorder bronchopulmonary dysplasia (BPD). Results provide insight into the molecular mechanisms underlying BPD pathogenesis.	54
DDED0400	D3	MESH:C531736	Acute malaria	GPL570	54675	Apr 29 2008	GDS2822	GSE7586	1089. Placental malaria	Analysis of inflamed placentas from patients with chronic placental malaria (PM). Chronic inflammation during PM is frequent in first time mothers and is associated with poor maternal and fetal outcomes. Results provide insight into the pathogenesis of chronic PM.	20
DDED0401	D3	MESH:C531736	Acute malaria	GPL570	54675	Apr 29 2008	GDS2822	GSE7586	1089. Placental malaria	Analysis of inflamed placentas from patients with chronic placental malaria (PM). Chronic inflammation during PM is frequent in first time mothers and is associated with poor maternal and fetal outcomes. Results provide insight into the pathogenesis of chronic PM.	20
DDED0103	D30	MESH:D018270	Carcinoma, Ductal, Breast	GPL570	54675	Sep 21 2011	GDS3853	GSE21422	724. Ductal carcinoma in situ: mammary gland	Analysis of ductal carcinoma in situ (DCIS) of mammary gland. DCIS represents an early, pre-invasive stage in development of invasive breast carcinoma. These results, together with results from a rodent model of DCIS development, provide insight into molecular basis of early stages of breast cancer.	19
DDED0131	D30	MESH:D018270	Carcinoma, Ductal, Breast	GPL570	54675	Apr 16 2007	GDS2635	GSE5764	1151. Invasive ductal and lobular breast carcinomas	Analysis of invasive ductal carcinoma (IDC) cells, invasive lobular carcinoma (ILC) cells, and their normal counterparts. Cells obtained from postmenopausal breast cancer patients. Results provide insight into the molecular differences between IDC and ILC.	30
DDED0186	D31	MESH:D006528	Carcinoma, Hepatocellular	GPL570	54675	Jul 02 2014	GDS4882	GSE49515	285. Hepatocellular carcinoma: peripheral blood mononuclear cells	Analysis of peripheral blood mononuclear cells from hepatocellular carcinoma (HCC), pancreatic carcinoma, and gastric carcinoma patients. Results provide insight into a blood-based gene signature for detection of early-stage HCC.	26
DDED0102	D32	MESH:D002285	Carcinoma, Intraductal, Noninfiltrating	GPL570	54675	Sep 21 2011	GDS3853	GSE21422	724. Ductal carcinoma in situ: mammary gland	Analysis of ductal carcinoma in situ (DCIS) of mammary gland. DCIS represents an early, pre-invasive stage in development of invasive breast carcinoma. These results, together with results from a rodent model of DCIS development, provide insight into molecular basis of early stages of breast cancer.	19
DDED0132	D33	MESH:D018275	Carcinoma, Lobular	GPL570	54675	Apr 16 2007	GDS2635	GSE5764	1151. Invasive ductal and lobular breast carcinomas	Analysis of invasive ductal carcinoma (IDC) cells, invasive lobular carcinoma (ILC) cells, and their normal counterparts. Cells obtained from postmenopausal breast cancer patients. Results provide insight into the molecular differences between IDC and ILC.	30
DDED0271	D34	MESH:D002292	Carcinoma, Renal Cell	GPL97	22645	Oct 10 2012	GDS2881	GSE6344	1065. Clear cell renal cell carcinoma (HB-U133B)	Analysis of patient matched normal and stage 1 or stage 2 clear cell renal cell carcinoma (cRCC) tumors. Results provide insight into the molecular pathogenesis of cRCC.	20
DDED0272	D34	MESH:D002292	Carcinoma, Renal Cell	GPL97	22645	Oct 10 2012	GDS2881	GSE6344	1065. Clear cell renal cell carcinoma (HB-U133B)	Analysis of patient matched normal and stage 1 or stage 2 clear cell renal cell carcinoma (cRCC) tumors. Results provide insight into the molecular pathogenesis of cRCC.	20
DDED0273	D34	MESH:D002292	Carcinoma, Renal Cell	GPL96	22283	Oct 10 2012	GDS2880	GSE6344	1066. Clear cell renal cell carcinoma (HG-U133A)	Analysis of patient matched normal and stage 1 or stage 2 clear cell renal cell carcinoma (cRCC) tumors. Results provide insight into the molecular pathogenesis of cRCC.	20
DDED0274	D34	MESH:D002292	Carcinoma, Renal Cell	GPL96	22283	Oct 10 2012	GDS2880	GSE6344	1066. Clear cell renal cell carcinoma (HG-U133A)	Analysis of patient matched normal and stage 1 or stage 2 clear cell renal cell carcinoma (cRCC) tumors. Results provide insight into the molecular pathogenesis of cRCC.	20
DDED0280	D34	MESH:D002292	Carcinoma, Renal Cell	GPL97	22645	Mar 04 2004	GDS507	GSE781	1691. Renal clear cell carcinoma (HG-U133B)	Investigation into mechanisms of renal clear cell carcinogenesis (RCC). Comparison of renal clear cell tumor tissue and adjacent normal tissue isolated from the same surgical samples.	17
DDED0281	D34	MESH:D002292	Carcinoma, Renal Cell	GPL96	22283	Mar 04 2004	GDS505	GSE781	1692. Renal clear cell carcinoma (HG-U133A)	Investigation into mechanisms of renal clear cell carcinogenesis (RCC). Comparison of renal clear cell tumor tissue and adjacent normal tissue isolated from the same surgical samples.	17
DDED0052	D35	MESH:D002294	Carcinoma, Squamous Cell	GPL96	22283	Oct 10 2012	GDS2200	GSE2503	1273. Non-melanoma skin cancer	Analysis of normal skin, actinic keratotic (AK) lesion, and squamous cell carcinoma (SCC) tumor biopsies from 5 patients with non-melanoma skin cancer (NMSC). Results provide insight into the molecular pathogenesis of NMSC.	15
DDED0326	D36	MESH:C535575	Carcinoma, squamous cell of head and neck	GPL8300	12625	Mar 13 2008	GDS2520	GSE6631	1180. Head and neck squamous cell carcinoma	Analysis of paired normal tissues and tumor samples from patients with head and neck squamous cell carcinoma (HNSCC). Results used to assess the effectiveness of using a combinatorial approach to analyze microarray data in identifying differentially expressed genes.	44
DDED0255	D37	MESH:D009202	Cardiomyopathies	GPL96	22283	Dec 27 2005	GDS1362	GSE1869	1496. Ischemic and nonischemic cardiomyopathy comparison	Analysis of myocardial tissues from nonischemic (NICM) and ischemic cardiomyopathy (ICM) patients. NICM and ICM, major forms of dilated cardiomyopathy leading to congestive heart failure, have similar presentations but differ in pathophysiology, prognosis, and response to therapy.	37
DDED0256	D37	MESH:D009202	Cardiomyopathies	GPL96	22283	Dec 27 2005	GDS1362	GSE1869	1496. Ischemic and nonischemic cardiomyopathy comparison	Analysis of myocardial tissues from nonischemic (NICM) and ischemic cardiomyopathy (ICM) patients. NICM and ICM, major forms of dilated cardiomyopathy leading to congestive heart failure, have similar presentations but differ in pathophysiology, prognosis, and response to therapy.	37
DDED0037	D38	MESH:D002311	Cardiomyopathy, Dilated	GPL6244	33297	Mar 22 2014	GDS4772	GSE42955	338. Dilated cardiomyopathy: left ventricle apex	Analysis of left ventricle (LV) from explanted hearts of male patients with dilated cardiomyopathy (DCM). DCM is characterized by systolic contractile dysfunction of the cardiac chambers. Results provide insight into molecular mechanisms underlying the changes in LV function observed in DCM.	17
DDED0149	D38	MESH:D002311	Cardiomyopathy, Dilated	GPL6244	33297	Aug 06 2015	GDS5610	GSE67492	49. Heritable pulmonary arterial hypertension: cardiac right ventricular wall	Analysis of biopsies of right ventricle (RV) from patients with pulmonary arterial hypertension (PAH) with bone morphogenetic protein receptor type II (BMPR2) mutation. Results provide insight into molecular mechanisms underlying the metabolic effects of mutant BMPR2 in PAH RVs.	6
DDED0251	D38	MESH:D002311	Cardiomyopathy, Dilated	GPL3050	37530	Mar 22 2007	GDS2206	GSE3586	1269. Dilated cardiomyopathy: septum	Comparison of septal myocardial tissue samples from 13 patients with dilated cardiomyopathy (DCM) to those from 15 patients with non-failing (NF) hearts. DCM is a common cause of heart failure. Results contribute to the identification of a gene expression signature for DCM.	28
DDED0252	D38	MESH:D002311	Cardiomyopathy, Dilated	GPL96	22283	Mar 22 2007	GDS2205	GSE3585	1270. Dilated cardiomyopathy: left ventricle	Comparison of subendocardial left ventricular tissue samples from 7 patients with dilated cardiomyopathy (DCM) to those from 5 patients with non-failing (NF) hearts. DCM is a common cause of heart failure. Results contribute to the identification of a gene expression signature for DCM.	12
DDED0162	D39	MESH:D002446	Celiac Disease	GPL6104	22185	Apr 22 2010	GDS3646	GSE11501	797. Celiac disease: primary leukocytes	Expression analysis of untouched primary leukocytes from unrelated celiac disease individuals. Results used in conjunction with genome-wide association genotype data provide insight into genetic variation effects on gene expression in primary leukocytes from an immune-mediated disease.	132
DDED0219	D4	OWNID_014	Acute Quadriplegic Myopathy	GPL97	22645	Jul 27 2016	GDS2855	GSE3307	1076. Various muscle diseases (HG-U133B)	Analysis of muscle biopsy specimens from patients with various muscle diseases. Results provide insight into the diagnosis and pathogenesis of muscle diseases.	119
DDED0229	D4	OWNID_014	Acute Quadriplegic Myopathy	GPL96	22283	Jul 27 2016	GDS1956	GSE3307	1347. Various muscle diseases (HG-U133A)	Analysis of muscle biopsy specimens from patients with various muscle diseases. Results provide insight into the diagnosis and pathogenesis of muscle diseases.	121
DDED0088	D40	MESH:D002544	Cerebral Infarction	GPL570	54675	Sep 24 2013	GDS4521	GSE22255	398. Ischemic stroke: peripheral blood mononuclear cells	Analysis of PBMCs collected from ischemic stroke (IS) patients at least 6 months after the first and only stroke event. Stroke is a complex disease resulting from the interplay of environmental and genetic factors. Results provide insight into the molecular mechanisms underlying IS etiology.	40
DDED0332	D41	MESH:D002547	Cerebral Palsy	GPL571	22277	Feb 22 2013	GDS4353	GSE31243	482. Cerebral Palsy: skeletal muscle biopsies	Analysis of gracilis and semitendinosus muscle biopsies from pediatric cerebral palsy (CP) patients. Muscles from CP patients are spastic and form contractures limiting range of motion and joint function. Results provide insight into molecular basis of skeletal muscle response to CP.	40
DDED0398	D41	MESH:D002547	Cerebral Palsy	GPL96	22283	Apr 22 2010	GDS3644	GSE11686	798. Cerebral palsy: wrist muscles	Analysis of wrist muscle extensors and flexors of cerebral palsy (CP) patients. CP is an upper motor neuron disease that results in a progressive movement disorder. Muscles of CP patients often become spastic. Results provide insight into the molecular alterations in spastic muscles of CP patients.	16
DDED0173	D42	OWNID_010	Clear-cell sarcoma of the kidney	GPL96	22283	Nov 08 2005	GDS1282	GSE2712	1527. Clear cell sarcoma of the kidney	Expression profiling of clear cell sarcoma of the kidney (CCSK). Wilms' tumors and fetal kidney control samples also examined. Objective is to reveal diagnostic markers and insight into the pathogenesis of CCSK.	35
DDED0338	D43	MESH:D003092	Colitis	GPL8300	12625	Apr 27 2007	GDS2642	GSE6731	1150. Crohn's disease and ulcerative colitis	Analysis of colonoscopic biopsies from patients with Crohn’s disease (CD) or ulcerative colitis (UC). CD and UC are inflammatory bowel diseases with variable, overlapping clinical features and complex pathophysiologies. Results provide insight into the pathogenesis of CD and UC.	36
DDED0060	D44	MESH:D003093	Colitis, Ulcerative	GPL96	22283	Aug 24 2006	GDS1615	GSE3365	1429. Ulcerative colitis and Crohn's disease comparison: peripheral blood mononuclear cells	Analysis of peripheral blood mononuclear cells (PBMCs) from Crohn's disease (CD) and ulcerative colitis (UC) patients. Results identify a PBMC expression signature that distinguishes between CD and UC, suggesting that diagnosis of these two inflammatory bowel diseases (IBD) using PBMCs is possible.	127
DDED0299	D44	MESH:D003093	Colitis, Ulcerative	GPL570	54675	Oct 10 2012	GDS3119	GSE9452	978. Ulcerative colitis	Analysis of colonic mucosa samples with or without signs of inflammation from patients with ulcerative colitis (UC), a type of inflammatory bowel disease (IBD). Results provide insight into the molecular mechanisms contributing to the development of inflammation in UC.	26
DDED0306	D44	MESH:D003093	Colitis, Ulcerative	GPL97	22645	Feb 22 2013	GDS560	GSE1152	1675. Inflammatory bowel disease (HG-U133B)	Investigation into inflammatory bowel disease gene expression. Terminal ileum and colon transversum biopsies from Crohn´s disease, ulcerative colitis and control patients examined.	6
DDED0308	D44	MESH:D003093	Colitis, Ulcerative	GPL96	22283	Feb 22 2013	GDS559	GSE1152	1676. Inflammatory bowel disease (HG-U133A)	Investigation into inflammatory bowel disease gene expression. Terminal ileum and colon transversum biopsies from Crohn´s disease, ulcerative colitis and control patients examined.	6
DDED0312	D44	MESH:D003093	Colitis, Ulcerative	GPL570	54675	Sep 20 2013	GDS4519	GSE22619	399. Monozygotic twin pairs discordant for ulcerative colitis: intestinal biopsies	Analysis of colon mucosal tissue from 10 monozygotic (MZ) twins discordant for ulcerative colitis (UC). Twins (paired samples) were analyzed to obtain mucosal response data independent of genetic variation. Results provide insight into molecular mechanisms underlying UC.	20
DDED0339	D44	MESH:D003093	Colitis, Ulcerative	GPL8300	12625	Apr 27 2007	GDS2642	GSE6731	1150. Crohn's disease and ulcerative colitis	Analysis of colonoscopic biopsies from patients with Crohn’s disease (CD) or ulcerative colitis (UC). CD and UC are inflammatory bowel diseases with variable, overlapping clinical features and complex pathophysiologies. Results provide insight into the pathogenesis of CD and UC.	36
DDED0362	D44	MESH:D003093	Colitis, Ulcerative	GPL1708	44290	Jan 05 2009	GDS3268	GSE11223	940. Colon epithelial biopsies of ulcerative colitis patients	Analysis of inflamed and un-inflamed colon epithelial biopsies of 67 ulcerative colitis (UC) patients from different anatomical locations of the gastrointestinal (GI) tract. Results provide insight into the regional variation of gene expression in UC patients and the pathogenesis of UC.	202
DDED0412	D44	MESH:D003093	Colitis, Ulcerative	GPL570	54675	Feb 21 2013	GDS4365	GSE38713	474. Intestinal mucosa response to active and inactive ulcerative colitis: colon biopsies	Analysis of colonic biopsies from patients with histologically active or inactive UC and from healthy, non-inflammatory controls. UC is a chronic inflammatory disease with periods of active disease followed by remission. Results provide insight into molecular events associated with UC remission.	43
DDED0413	D44	MESH:D003093	Colitis, Ulcerative	GPL570	54675	Feb 21 2013	GDS4365	GSE38713	474. Intestinal mucosa response to active and inactive ulcerative colitis: colon biopsies	Analysis of colonic biopsies from patients with histologically active or inactive UC and from healthy, non-inflammatory controls. UC is a chronic inflammatory disease with periods of active disease followed by remission. Results provide insight into molecular events associated with UC remission.	43
DDED0414	D44	MESH:D003093	Colitis, Ulcerative	GPL570	54675	Feb 21 2013	GDS4365	GSE38713	474. Intestinal mucosa response to active and inactive ulcerative colitis: colon biopsies	Analysis of colonic biopsies from patients with histologically active or inactive UC and from healthy, non-inflammatory controls. UC is a chronic inflammatory disease with periods of active disease followed by remission. Results provide insight into molecular events associated with UC remission.	43
DDED0038	D45	MESH:D015179	Colorectal Neoplasms	GPL96	22283	Jun 24 2013	GDS4515	GSE24514	401. Microsatellite-unstable colorectal cancer	Analysis of colorectal adenocarcinomas with microsatellite instability (MSI CRCs). MSI, caused by defects in the mismatch repair system, is observed in a subset of CRCs. Results provide insight into molecular mechanisms contributing to MSI CRC development.	49
DDED0166	D45	MESH:D015179	Colorectal Neoplasms	GPL3014	15552	Sep 15 2009	GDS2918	GSE4988	1057. Colorectal cancer markers in plasma	Analysis of blood plasma from patients with colorectal cancer. Results used to identify gene markers for colorectal cancer.	20
DDED0168	D45	MESH:D015179	Colorectal Neoplasms	GPL570	54675	Apr 10 2007	GDS2609	GSE4107	1161. Early onset colorectal cancer: normal-appearing colonic mucosa	Analysis of normal-appearing colonic mucosa of early onset colorectal cancer (CRC) patients without a prior family history of CRC. Results provide insight into the molecular pathogenesis of early onset CRC.	22
DDED0397	D46	MESH:D003324	Coronary Artery Disease	GPL570	54675	Mar 14 2011	GDS3789	GSE18608	748. Coronary artery disease response to exercise: CD133+ cells	Analysis of CD133+ endothelial progenitor cells of coronary artey disease (CAD) patients after 3 months of exercise. Bone marrow derived progenitor cells with endothelial differentiation potential are fewer in CAD. Results provide insight into the impact of exercise on CD133+ cells of CAD patients.	24
DDED0421	D46	MESH:D003324	Coronary Artery Disease	GPL6255	20589	Apr 22 2010	GDS3690	GSE9820	784. Atherosclerotic Coronary Artery Disease: circulating mononuclear cell types	Analysis of various mononuclear cells from patients with severe triple-vessel coronary artery disease (CAD). CD34+ stem cells, CD4+ T-helper cells, CD14+ resting monocytes, LPS-stimulated monocytes, and macrophages were examined. Results provide insight into the pathophysiology of atherosclerosis.	153
DDED0440	D47	MESH:D003414	Crigler-Najjar Syndrome	GPL6244	33297	Jan 02 2014	GDS4489	GSE32527	410. Turner syndrome amniocyte derived-induced pluripotent stem cells	Analysis of induced pluripotent stem cells (iPSCs) derived from monosomy X (Turner syndrome (TS)) amniocytes. TS derived-iPSCs facilitate modeling of aneuploidy-related abnormal early development. Results provide insight into the molecular mechanisms underlying aneuploid syndromes.	10
DDED0059	D48	MESH:D003424	Crohn Disease	GPL96	22283	Aug 24 2006	GDS1615	GSE3365	1429. Ulcerative colitis and Crohn's disease comparison: peripheral blood mononuclear cells	Analysis of peripheral blood mononuclear cells (PBMCs) from Crohn's disease (CD) and ulcerative colitis (UC) patients. Results identify a PBMC expression signature that distinguishes between CD and UC, suggesting that diagnosis of these two inflammatory bowel diseases (IBD) using PBMCs is possible.	127
DDED0305	D48	MESH:D003424	Crohn Disease	GPL97	22645	Feb 22 2013	GDS560	GSE1152	1675. Inflammatory bowel disease (HG-U133B)	Investigation into inflammatory bowel disease gene expression. Terminal ileum and colon transversum biopsies from Crohn´s disease, ulcerative colitis and control patients examined.	6
DDED0307	D48	MESH:D003424	Crohn Disease	GPL96	22283	Feb 22 2013	GDS559	GSE1152	1676. Inflammatory bowel disease (HG-U133A)	Investigation into inflammatory bowel disease gene expression. Terminal ileum and colon transversum biopsies from Crohn´s disease, ulcerative colitis and control patients examined.	6
DDED0336	D48	MESH:D003424	Crohn Disease	GPL8300	12625	Apr 27 2007	GDS2642	GSE6731	1150. Crohn's disease and ulcerative colitis	Analysis of colonoscopic biopsies from patients with Crohn’s disease (CD) or ulcerative colitis (UC). CD and UC are inflammatory bowel diseases with variable, overlapping clinical features and complex pathophysiologies. Results provide insight into the pathogenesis of CD and UC.	36
DDED0382	D49	MESH:D056587	Cryopyrin-Associated Periodic Syndromes	GPL571	22277	May 28 2014	GDS4550	GSE17732	384. Periodic Fever, Aphthous stomatitis, Pharyngitis, and Adenitis (PFAPA) syndrome: whole blood	Analysis of whole blood from pediatric PFAPA patients during flares and asymptomatic intervals; hereditary autoinflammatory disease patients during flares were also examined. PFAPA is a common periodic fever disease in children. Results provide insight into the molecular basis of PFAPA pathogenesis.	24
DDED0321	D5	MESH:D000236	Adenoma	GPL570	54675	Sep 10 2009	GDS2947	GSE8671	1042. Colorectal adenoma formation	Analysis of colorectal adenomas and normal mucosas from 32 patients. Results provide insight into the molecular mechanisms underlying the formation of colorectal adenomas.	64
DDED0054	D50	MESH:D003550	Cystic Fibrosis	GPL97	22645	Mar 14 2007	GDS2143	GSE2395	1289. Cystic fibrosis patients with mild and severe lung disease: nasal respiratory epithelium (HG-U133B)	Analysis of the nasal respiratory epithelium of cystic fibrosis (CF) patients with mild or severe lung disease. CF patients have identical homozygous deltaF508 CFTR genotypes but exhibit variability in pulmonary disease severity. Results provide insight into the basis of the phenotypic difference.	20
DDED0055	D50	MESH:D003550	Cystic Fibrosis	GPL97	22645	Mar 14 2007	GDS2143	GSE2395	1289. Cystic fibrosis patients with mild and severe lung disease: nasal respiratory epithelium (HG-U133B)	Analysis of the nasal respiratory epithelium of cystic fibrosis (CF) patients with mild or severe lung disease. CF patients have identical homozygous deltaF508 CFTR genotypes but exhibit variability in pulmonary disease severity. Results provide insight into the basis of the phenotypic difference.	20
DDED0056	D50	MESH:D003550	Cystic Fibrosis	GPL96	22283	Mar 14 2007	GDS2142	GSE2395	1290. Cystic fibrosis patients with mild and severe lung disease: nasal respiratory epithelium (HG-U133A)	Analysis of the nasal respiratory epithelium of cystic fibrosis (CF) patients with mild or severe lung disease. CF patients have identical homozygous deltaF508 CFTR genotypes but exhibit variability in pulmonary disease severity. Results provide insight into the basis of the phenotypic difference.	19
DDED0057	D50	MESH:D003550	Cystic Fibrosis	GPL96	22283	Mar 14 2007	GDS2142	GSE2395	1290. Cystic fibrosis patients with mild and severe lung disease: nasal respiratory epithelium (HG-U133A)	Analysis of the nasal respiratory epithelium of cystic fibrosis (CF) patients with mild or severe lung disease. CF patients have identical homozygous deltaF508 CFTR genotypes but exhibit variability in pulmonary disease severity. Results provide insight into the basis of the phenotypic difference.	19
DDED0242	D50	MESH:D003550	Cystic Fibrosis	GPL96	22283	May 22 2014	GDS4844	GSE15568	305. Cystic fibrosis: rectal epithelia	Analysis of rectal mucosal epithelia from cystic fibrosis patients homozygous for the three-base-pair deletion c.1521_1523delCTT (p.Phe508del, F508del) in the cystic fibrosis transmembrane conductance regulator (CFTR). Results provide insight into molecular mechanisms underlying CF.	29
DDED0364	D51	MESH:D003715	Dengue	GPL13158	54715	Aug 01 2014	GDS5093	GSE51808	195. Acute Dengue patients: whole blood	Analysis of blood from patients with acute Dengue virus (DENV) infection and during convalescence. Dengue is a mosquito-borne infectious disease and Dengue Hemorrhagic Fever is a life-threatening illness. Results provide insight into molecular mechanisms underlying host response to DENV infection.	56
DDED0164	D52	MESH:D003866	Depressive Disorder	GPL8300	12625	Mar 04 2009	GDS3345	GSE12654	909. Various mental disorders: postmortem brains	Analysis of postmortem prefrontal cortices from subjects with bipolar disorder, depression, and schizophrenia. Results provide insight into the molecular pathophysiology of these mental disorders.	50
DDED0160	D53	MESH:D003876	Dermatitis, Atopic	GPL2700	24354	Apr 06 2011	GDS3806	GSE26952	739. Atopic dermatitis	Analysis of non-lesional epidermal samples from individuals with atopic dermatitis (AD). AD is characterized by dry eczematous skin lesions, a relapsing and often chronic course, and an intense intractable pruritus. Results provide insight into the molecular pathogenesis of AD.	16
DDED0385	D53	MESH:D003876	Dermatitis, Atopic	GPL570	54675	Dec 03 2013	GDS4491	GSE32924	409. Nonlesional atopic dermatitis skin	Analysis of paired samples of nonlesional atopic dermatitis (ANL) and lesional atopic dermatitis (AL) skin lesions compared with normal skin. ANL skin is characterized by terminal differentiation defects. Results provide insight into molecular mechanisms that characterize ANL skin.	33
DDED0386	D53	MESH:D003876	Dermatitis, Atopic	GPL570	54675	Dec 03 2013	GDS4491	GSE32924	409. Nonlesional atopic dermatitis skin	Analysis of paired samples of nonlesional atopic dermatitis (ANL) and lesional atopic dermatitis (AL) skin lesions compared with normal skin. ANL skin is characterized by terminal differentiation defects. Results provide insight into molecular mechanisms that characterize ANL skin.	33
DDED0427	D53	MESH:D003876	Dermatitis, Atopic	GPL97	22645	Oct 10 2012	GDS2382	GSE5667	1225. Atopic dermatitis (HG-U133B)	Analysis of lesional and non-lesional skin biopsy specimens from adult patients with atopic dermatitis (AD). Results provide insight into the molecular changes associated with early AD inflammation.	17
DDED0428	D53	MESH:D003876	Dermatitis, Atopic	GPL96	22283	Oct 10 2012	GDS2381	GSE5667	1226. Atopic dermatitis (HG-U133A)	Analysis of lesional and non-lesional skin biopsy specimens from adult patients with atopic dermatitis (AD). Results provide insight into the molecular changes associated with early AD inflammation.	17
DDED0053	D54	MESH:D003882	Dermatomyositis	GPL96	22283	Mar 15 2007	GDS2153	GSE5370	1288. Dermatomyositis	Analysis of skeletal muscle biopsies of 5 patients with dermatomyositis (DM). DM is an idiopathic inflammatory myopathy characterized by muscle weakness and skin lesions. Results provide insight into the pathogenic pathways responsible for muscle fiber damage and dysfunction in myositis.	9
DDED0243	D54	MESH:D003882	Dermatomyositis	GPL6244	33297	Apr 24 2014	GDS4841	GSE48280	307. Inflammatory myopathies	Analysis of pathological skeletal muscle fibers from patients with dermatomyositis (DM), polymyositis (PM), or inclusion body myositis (IBM). Results provide insight into the molecular mechanisms underlying the pathogenesis of DM, PM, and IBM.	19
DDED0096	D55	MESH:D003924	Diabetes Mellitus, Type 2	GPL571	22277	Oct 10 2012	GDS3980	GSE13760	667. Type 2 Diabetes: arterial tissue	Analysis of mammary artery specimens from type 2 diabetic (T2DM) males and nondiabetic controls. T2DM is associated with an increased risk of cardiovascular disease (CVD). Results provide insight into the molecular mechanisms leading to CVD among diabetic patients.	21
DDED0099	D55	MESH:D003924	Diabetes Mellitus, Type 2	GPL6883	24526	Jun 12 2012	GDS3963	GSE26168	674. Pre-diabetes and Type 2 Diabetes mellitus: blood	Analysis of blood after an overnight fast from Impaired Fasting Glucose, commonly called pre-diabetes, and Type 2 Diabetes mellitus (T2D) male patients. These results, together with miRNA profiling, provide insight into the mechanisms underlying the transition from pre-diabetes to overt T2D.	24
DDED0105	D55	MESH:D003924	Diabetes Mellitus, Type 2	GPL1352	61359	Jun 10 2012	GDS3782	GSE20966	754. Type 2 diabetes: pancreatic beta-cells	Analysis of beta-cell enriched pancreatic tissue obtained by laser capture microdissection from subjects with type 2 diabetes (T2D). In subjects predisposed to T2D, beta-cell dysfunction occurs early in the course of the disease. Results provide further insight into the pathogenesis of T2D.	20
DDED0108	D55	MESH:D003924	Diabetes Mellitus, Type 2	GPL8300	12625	Apr 22 2010	GDS3681	GSE12643	787. Type 2 diabetes: myotube	Analysis of myotube cell lines established from type 2 diabetes (T2D) subjects. Insulin resistance and reduced mitochondrial biogenesis coexist early in T2D pathogenesis independent of hyperglycemia and obesity. Results provide insight into the effect of T2D on developing skeletal muscle cells.	20
DDED0113	D55	MESH:D003924	Diabetes Mellitus, Type 2	GPL2986	32878	Apr 22 2010	GDS3665	GSE16415	793. Visceral adipose tissues of obese diabetic women	Analysis of visceral adipose omentum tissues of obese women with type 2 diabetes mellitus. Age and BMI-matched glucose-tolerant women used as controls.	10
DDED0240	D55	MESH:D003924	Diabetes Mellitus, Type 2	GPL10558	48107	Jul 27 2016	GDS5167	GSE54350	188. Type 2 diabetic obese patients: visceral adipose tissue CD14+ cells	Analysis of visceral adipose tissue CD14+ cells isolated from obese, type 2 diabetic patients. Obesity is marked by changes in the immune cell composition of adipose tissue. Results provide insight into the molecular basis of proinflammatory cytokine production in obesity-linked type 2 diabetes.	12
DDED0265	D55	MESH:D003924	Diabetes Mellitus, Type 2	GPL570	54675	Dec 11 2011	GDS3884	GSE25462	706. Type 2 diabetic and insulin-resistant but normoglycemic cohorts: skeletal muscle	Analysis of quadriceps muscle from type 2 diabetes (T2D) patients and from normoglycemic but insulin-resistant subjects with a parental family history of T2D. Insulin resistance in skeletal muscle is a key phenotype of T2D. Results provide insight into the molecular basis of this insulin resistance.	50
DDED0266	D55	MESH:D003924	Diabetes Mellitus, Type 2	GPL570	54675	Dec 11 2011	GDS3884	GSE25462	706. Type 2 diabetic and insulin-resistant but normoglycemic cohorts: skeletal muscle	Analysis of quadriceps muscle from type 2 diabetes (T2D) patients and from normoglycemic but insulin-resistant subjects with a parental family history of T2D. Insulin resistance in skeletal muscle is a key phenotype of T2D. Results provide insight into the molecular basis of this insulin resistance.	50
DDED0267	D55	MESH:D003924	Diabetes Mellitus, Type 2	GPL570	54675	Dec 11 2011	GDS3883	GSE23343	707. Type 2 diabetes and role of hepatokines	Analysis of percutaneous needle liver biopsies from 10 people with type 2 diabetes (T2D) and 7 normal subjects. The liver has a central role in glucose homeostasis and is a major site of secretory protein production. Results provide insight into the role of hepatokines in T2D insulin resistance.	17
DDED0351	D55	MESH:D003924	Diabetes Mellitus, Type 2	GPL6244	33297	Aug 13 2014	GDS4337	GSE38642	488. Type 2 diabetic and hyperglycemic pancreatic islets	Analysis of pancreatic islets from type 2 diabetes (T2D) and non-diabetic cadaver donors. Glycemic control (HbA1c) levels also measured from the same individuals (normoglycemic: HbA1c < 6%; hyperglycemic: HbA1c �?6%). Results provided insight into molecular basis of islet dysfunction in T2D.	63
DDED0395	D55	MESH:D003924	Diabetes Mellitus, Type 2	GPL96	22283	Dec 09 2011	GDS3876	GSE15653	711. Obese patients with and without type 2 diabetes: liver	Analysis of liver biopsies from 13 obese subjects (9 with type 2 diabetes, T2D). Hepatic lipid accumulation contributes to insulin resistance, hyperglycemia, and hyperlipidemia. Results provide insight into molecular mechanisms related to hepatic lipid accumulation in obese patients with or w/o T2D.	18
DDED0396	D55	MESH:D003924	Diabetes Mellitus, Type 2	GPL96	22283	Dec 09 2011	GDS3876	GSE15653	711. Obese patients with and without type 2 diabetes: liver	Analysis of liver biopsies from 13 obese subjects (9 with type 2 diabetes, T2D). Hepatic lipid accumulation contributes to insulin resistance, hyperglycemia, and hyperlipidemia. Results provide insight into molecular mechanisms related to hepatic lipid accumulation in obese patients with or w/o T2D.	18
DDED0455	D55	MESH:D003924	Diabetes Mellitus, Type 2	GPL96	22283	Jun 01 2015	GDS3882	GSE25724	708. Type 2 diabetic pancreatic islets of Langerhans	Analysis of islet of Langerhans isolated from type 2 diabetic (T2D) organ donors. Phosphoinositide 3-kinases (PI3Ks) are critical regulators of pancreatic β cell mass and survival. Results provide insight into a role for class II PI3Ks in insulin secretion in pancreatic β cells.	13
DDED0068	D56	MESH:D003928	Diabetic Nephropathies	GPL8300	12625	Oct 10 2012	GDS961	GSE1009	1581. Diabetic nephropathy	Comparison of glomeruli from kidneys with diabetic nephropathy (DN) and glomeruli from kidneys of healthy individuals. Progression of DN may be due to diminished tissue repair capability.	6
DDED0291	D57	MESH:D049310	Distal Myopathies	GPL570	54675	Apr 18 2014	GDS4843	GSE42806	306. Tibial muscular dystrophy	Analysis of muscles of tibial muscular dystrophy (TMD) patients. TMD is a late onset, autosomal dominant distal myopathy of the anterior lower leg that results from titin mutations. Results provide insight into the molecular events leading from the causative mutations to the death of muscle cells.	12
DDED0129	D58	MESH:D004314	Down Syndrome	GPL96	22283	Sep 10 2007	GDS2941	GSE5390	1043. Down syndrome: brain	Analysis of postmortem brains of individuals with Down syndrome. Results provide insight into the pathogenesis of Down syndrome.	15
DDED0277	D59	MESH:C564048	Dystonia 3, Torsion, X-Linked	GPL201	8793	Feb 14 2007	GDS1912	GSE3064	1354. X-linked recessive dystonia-parkinsonism	Expression profiling of the caudate nucleus and nucleus accumbens from the brain of a patient with X-linked recessive dystonia-parkinsonism (XDP). XDP is an adult onset disorder characterized by dystonia and parkinsonism. Result provide insight into the pathogenesis of XDP.	4
DDED0156	D6	MESH:D000326	Adrenoleukodystrophy	GPL570	54675	Jun 16 2014	GDS4559	GSE34308	380. Childhood cerebral adrenoleukodystrophy: primary dermal fibroblasts	Analysis of fibroblasts from patients with CCALD, the childhood cerebral form of X-linked adrenoleukodystrophy (X-ALD). X-ALD is an early onset X-linked neurological disorder affecting the nervous, adrenocortical, and male reproductive systems. Results provide insight into molecular basis of CCALD.	10
DDED0447	D6	MESH:D000326	Adrenoleukodystrophy	GPL571	22277	May 17 2013	GDS4451	GSE34309	433. Childhood cerebral adrenoleukodystrophy patient-specific iPSC model	Analysis of induced pluripotent stem cells (iPSC) derived from childhood cerebral adrenoleukodystrophy (CCALD) patient dermal fibroblasts. Inflammatory brain demyelination is observed in CCALD patients. Results provide insight into molecular mechanisms underlying CCALD pathogenesis.	18
DDED0070	D60	MESH:D004646	Emphysema	GPL80	7129	Oct 10 2012	GDS670	GSE1122	1658. Emphysema lung tissue expression profiling	Expression profiling of lung tissue from normal individuals, and patients with either 'usual' emphysema or alpha-1 antitrypsin (AAT) deficiency-related emphysema. Global reduction in gene expression observed in emphysemic lungs.	15
DDED0071	D60	MESH:D004646	Emphysema	GPL80	7129	Oct 10 2012	GDS670	GSE1122	1658. Emphysema lung tissue expression profiling	Expression profiling of lung tissue from normal individuals, and patients with either 'usual' emphysema or alpha-1 antitrypsin (AAT) deficiency-related emphysema. Global reduction in gene expression observed in emphysemic lungs.	15
DDED0257	D60	MESH:D004646	Emphysema	GPL96	22283	Apr 05 2013	GDS737	GSE1650	1641. Lung tissue from smokers with severe emphysema	Comparison of lung tissue from smokers with severe emphysema (removed at lung volume reduction surgery) and smokers with mild or no emphysema. Study provides insights into the pathogenesis of chronic obstructive pulmonary disease (COPD).	30
DDED0136	D61	MESH:D018792	Encephalitis, Viral	GPL8300	12625	May 30 2006	GDS1726	GSE3489	1400. HIV encephalitis: brain frontal cortex	Analysis of brain frontal cortex of HIV-seropositive patients with HIV encephalitis (HIVE). HIVE affects >40% of AIDS patients, promoting neurodegeneration and cognitive impairment. Results suggest HIV-mediated dysregulation of genes involved in neuronal maintenance might play an important role.	28
DDED0097	D62	MESH:D004715	Endometriosis	GPL6102	48702	May 11 2012	GDS3975	GSE23339	669. Endometriosis: endometrial tissue	Analysis of endometrioma and eutopic endometrium controls. Endometriosis is a pathological condition characterized by endometrial tissue outside the normal uterine location. Results provide insight into molecular mechanisms underlying the pathology of endometriosis.	19
DDED0126	D62	MESH:D004715	Endometriosis	GPL570	54675	Nov 06 2007	GDS3060	GSE7846	1003. Endometriosis: endometrial endothelial cells	Analysis of cultured endometrial endothelial cells derived from the eutopic endometria of patients with endometriosis. Results provide insight into the role of aberrant angiogenesis in the pathogenesis of endometriosis.	10
DDED0275	D62	MESH:D004715	Endometriosis	GPL570	54675	Apr 24 2008	GDS2835	GSE7305	1082. Ovarian endometriosis	Comparison of endometriosis lesions to normal endometrial tissues obtained from the same patient at the same time. Results provide insight into the pathogenesis of endometriosis.	20
DDED0282	D62	MESH:D004715	Endometriosis	GPL571	22277	Nov 24 2014	GDS5339	GSE25628	118. Endometriosis: ectopic and eutopic endometrium	Analysis of ectopic endometria and eutopic endometria from endometriosis patients. Endometriosis is characterized by the presence of endometrial tissue at extra-uterine sites. Results provide insight into the molecular mechanisms underlying endometriosis pathogenesis.	22
DDED0300	D62	MESH:D004715	Endometriosis	GPL2895	56448	Sep 10 2009	GDS3092	GSE5108	992. Endometriosis	Analysis of ectopic endometrial tissues implanted in the peritoneal cavity of 11 subjects. The growth of endometrial tissue outside of the uterus is called endometriosis. Results provide insight into the molecular pathology of endometriosis.	22
DDED0324	D62	MESH:D004715	Endometriosis	GPL570	54675	May 29 2007	GDS2737	GSE6364	1126. Endometriosis	Analysis of endometrial specimens from women with endometriosis. Endometrial gene expression examined at various phases of the menstrual cycle. Results provide insight into the molecular pathogenesis of endometriosis.	37
DDED0089	D63	MESH:D016110	Epidermolysis Bullosa Simplex	GPL6244	33297	Mar 12 2013	GDS4426	GSE28315	438. Epidermolysis Bullosa Simplex: epidermis	Analysis of epidermal punch biopsies (with minimal dermis amounts) from six EBS patients. Most EBS cases are caused by defects in the genes encoding intermediate filament proteins keratin 5 (KRT5) and keratin 14 (KRT14). Results provide further insight into the molecular basis of EBS.	12
DDED0295	D64	MESH:C562729	Esophageal Squamous Cell Carcinoma	GPL571	22277	Sep 04 2011	GDS3838	GSE20347	730. Esophageal squamous cell carcinoma	Analysis of esophageal squamous cell carcinoma (ESCC) and adjacent normal tissue from patients in China. Genomic instability plays an important role in ESCC. Gene expression results, together with DNA copy number neutral loss of heterozygosity (CNNLOH) status, provide insight into ESCC development.	34
DDED0366	D65	MESH:C536391	Facioscapulohumeral muscular dystrophy 1a	GPL6244	33297	Mar 11 2013	GDS4404	GSE36398	449. Facioscapulohumeral muscular dystrophy: bicep and deltoid muscles	Analysis of biceps and deltoids of facioscapulohumeral muscular dystrophy (FSHD) subjects and their unaffected first-degree relatives. FSHD is progressive neuromuscular disorder affecting biceps more severely than deltoid muscles. Results provide insight into molecular basis of FSHD pathogenesis.	50
DDED0383	D66	MESH:D010505	Familial Mediterranean Fever	GPL571	22277	May 28 2014	GDS4550	GSE17732	384. Periodic Fever, Aphthous stomatitis, Pharyngitis, and Adenitis (PFAPA) syndrome: whole blood	Analysis of whole blood from pediatric PFAPA patients during flares and asymptomatic intervals; hereditary autoinflammatory disease patients during flares were also examined. PFAPA is a common periodic fever disease in children. Results provide insight into the molecular basis of PFAPA pathogenesis.	24
DDED0039	D67	MESH:D065627	Familial Primary Pulmonary Hypertension	GPL570	54675	Mar 17 2013	GDS4268	GSE22356	527. Scleroderma-associated pulmonary hypertension: peripheral blood mononuclear cells	Analysis of PBMCs from scleroderma patients with pulmonary arterial hypertension (PAH). PAH is a common, potentially fatal complication of chronic systemic scleroderma. Results provide insight into the molecular mechanisms underlying scleroderma-related PAH.	38
DDED0151	D67	MESH:D065627	Familial Primary Pulmonary Hypertension	GPL6947	49576	Jan 14 2016	GDS5499	GSE33463	56. Pulmonary hypertensions: PBMCs	Analysis of PBMCs from patients with idiopathic pulmonary arterial hypertension (IPAH), systemic sclerosis (SSc), SSc associated PAH (SSc-PAH), and SSc complicated by interstitial lung disease and PH (SSc-PH-ILD). Results provide insight into the molecular basis of the various disease groups.	140
DDED0058	D68	OMIM:135300	FIBROMATOSIS, GINGIVAL, 1	GPL570	54675	Aug 13 2014	GDS1685	GSE4250	1410. Hereditary gingival fibromatosis	Analysis of gingival tissues from a patient with hereditary gingival fibromatosis (HGF). HGF is a benign disorder characterized by a slow progressive enlargement of the gingiva. This hypertrophic overgrowth of the gingiva may completely cover the teeth.	4
DDED0296	D69	MESH:D057174	Frontotemporal Lobar Degeneration	GPL571	22277	Mar 18 2009	GDS3459	GSE13162	879. Frontotemporal lobar degeneration with ubiquitinated inclusions and progranulin mutations: various brain regions	Analysis of various brain regions of patients who suffered from frontotemporal lobar degeneration with ubiquitinated inclusions (FTLD-U). Presence of progranulin (GRN) mutations determined. GRN mutations are associated with FTLD-U. Results identify expression signatures for GRN subtypes of FTLD-U.	56
DDED0297	D69	MESH:D057174	Frontotemporal Lobar Degeneration	GPL571	22277	Mar 18 2009	GDS3459	GSE13162	879. Frontotemporal lobar degeneration with ubiquitinated inclusions and progranulin mutations: various brain regions	Analysis of various brain regions of patients who suffered from frontotemporal lobar degeneration with ubiquitinated inclusions (FTLD-U). Presence of progranulin (GRN) mutations determined. GRN mutations are associated with FTLD-U. Results identify expression signatures for GRN subtypes of FTLD-U.	56
DDED0331	D7	MESH:D000437	Alcoholism	GPL6244	33297	Jul 02 2014	GDS4879	GSE44456	288. Chronic high-level alcohol consumption effect on brain: post-mortem hippocampus	Analysis of post-mortem hippocampus of chronic alcoholics (CAs). Chronic high-level alcohol consumption leads to decreased white matter and inhibition of neurogenesis. Results provide insight into molecular mechanisms that may play a role in the risk for alcoholism.	39
DDED0170	D70	OWNID_009	GIP-Independent Macronodular Adrenal Hyperplasia	GPL570	54675	Oct 25 2006	GDS2374	GSE4060	1228. Glucose-dependent insulinotropic peptide-dependent adrenal hyperplasia	Analysis of hyperplastic adrenal glands from patients with glucose-dependent insulinotropic peptide (GIP)-dependent Cushing's Syndrome (CS) or ACTH-dependent CS. Results provide insight into the molecular basis of the ectopic adrenal expression of GIPR in GIP-dependent CS.	14
DDED0066	D71	MESH:D005901	Glaucoma	GPL8300	12625	Feb 24 2013	GDS1112	GSE2378	1548. Glaucomatous astrocytes from the optic nerve head	Expression profiling of astrocytes taken from the optic nerve head (ONH) of patients with glaucoma. The ONH is the site of damage in glaucomatous optic neuropathy. Studies suggest that damage in glaucoma is mediated by reactive astrocytes.	13
DDED0212	D72	MESH:D005909	Glioblastoma	GPL1833	41472	Apr 27 2006	GDS1813	GSE2223	1376. Glial brain tumors	Analysis of 50 glial brain tumors of various histogenesis. Results provide insight into the molecular mechanisms underlying gliomagenesis and define biological pathway maps associated with gliomagenesis as well as distinct glioma subtypes.	53
DDED0084	D73	MESH:D005910	Glioma	GPL4133	45220	Sep 08 2014	GDS5181	GSE31095	181. Glioma: platelets	Analysis of platelets from glioma patients. Results identify a gene expression signature for glioma.	20
DDED0213	D74	OWNID_013	Glioneuronal tumours	GPL1833	41472	Apr 27 2006	GDS1813	GSE2223	1376. Glial brain tumors	Analysis of 50 glial brain tumors of various histogenesis. Results provide insight into the molecular mechanisms underlying gliomagenesis and define biological pathway maps associated with gliomagenesis as well as distinct glioma subtypes.	53
DDED0090	D75	MESH:D006009	Glycogen Storage Disease Type II	GPL570	54675	Mar 08 2013	GDS4410	GSE38680	446. Infantile-onset Pompe disease: biceps	Analysis of biceps biopsies from untreated patients with infantile-onset Pompe. Pompe disease is a genetic disorder resulting from lysosomal acid alpha-glucosidase (GAA) deficiency; the severest form affects infants. Results provide insight into the molecular basis of infantile-onset Pompe disease.	19
DDED0092	D76	MESH:D006333	Heart Failure	GPL6244	33297	Mar 14 2013	GDS4314	GSE26887	495. Diabetic ischemic heart failure patients: non-infarcted left ventricle	Analysis of left ventricle cardiac biopsies taken from the vital, non-infarcted zone of diabetic patients with ischemic heart failure (HF). Increased morbidity and mortality are associated with ischemic HF in diabetic patients. Results provide insight into the underlying pathogenetic mechanisms.	24
DDED0123	D76	MESH:D006333	Heart Failure	GPL96	22283	Oct 10 2012	GDS3115	GSE9128	980. Heart failure: peripheral blood mononuclear cells	Analysis of peripheral blood mononuclear cells from chronic heart failure (CHF) patients with ischemic or non-ischemic cardiomyopathy (ICM or NICM). Results provide insight into diagnostic/prognostic markers and CHF gene expression profiles.	11
DDED0124	D76	MESH:D006333	Heart Failure	GPL96	22283	Oct 10 2012	GDS3115	GSE9128	980. Heart failure: peripheral blood mononuclear cells	Analysis of peripheral blood mononuclear cells from chronic heart failure (CHF) patients with ischemic or non-ischemic cardiomyopathy (ICM or NICM). Results provide insight into diagnostic/prognostic markers and CHF gene expression profiles.	11
DDED0143	D76	MESH:D006333	Heart Failure	GPL246	4653	Nov 15 2005	GDS213	GSE472	1749. Congestive heart failure	Analysis of canine tachycardia-induced cardiomyopathy caused by several weeks of rapid ventricular pacing. Left ventricular free wall samples from control dogs and dogs with pacing-induced heart failure compared.	5
DDED0198	D76	MESH:D006333	Heart Failure	GPL570	54675	Aug 02 2004	GDS651	GSE1145	1659. Heart failure arising from different etiologies	Examination of left ventricle in idiopathic dilated and ischemic cardiomyopathy. Diseased ventricles examined in reference to normal.	37
DDED0199	D76	MESH:D006333	Heart Failure	GPL570	54675	Aug 02 2004	GDS651	GSE1145	1659. Heart failure arising from different etiologies	Examination of left ventricle in idiopathic dilated and ischemic cardiomyopathy. Diseased ventricles examined in reference to normal.	37
DDED0346	D77	MESH:D016481	Helicobacter Infections	GPL6255	20589	Nov 25 2014	GDS5411	GSE27411	76. Helicobacter pylori infection: corpus stomach biopsies	Analysis of stomach biopsies at different stages of Helicobacter pylori (HB) infection. Many gastric cancers believed caused by chronic HB infection and atrophic corpus gastritis predisposes to gastric cancer development. Results provide insight into mechanisms underlying atrophic HB infection.	9
DDED0347	D77	MESH:D016481	Helicobacter Infections	GPL6255	20589	Nov 25 2014	GDS5411	GSE27411	76. Helicobacter pylori infection: corpus stomach biopsies	Analysis of stomach biopsies at different stages of Helicobacter pylori (HB) infection. Many gastric cancers believed caused by chronic HB infection and atrophic corpus gastritis predisposes to gastric cancer development. Results provide insight into mechanisms underlying atrophic HB infection.	9
DDED0348	D77	MESH:D016481	Helicobacter Infections	GPL6255	20589	Nov 25 2014	GDS5338	GSE27411	119. Helicobacter pylori infection: antrum stomach biopsies	Analysis of stomach biopsies of different stages of Helicobacter pylori (HB) infection. Many gastric cancers believed caused by chronic HB infection and atrophic corpus gastritis predisposes to gastric cancer development. Results provide insight into mechanisms underlying atrophic HB infection.	9
DDED0349	D77	MESH:D016481	Helicobacter Infections	GPL6255	20589	Nov 25 2014	GDS5338	GSE27411	119. Helicobacter pylori infection: antrum stomach biopsies	Analysis of stomach biopsies of different stages of Helicobacter pylori (HB) infection. Many gastric cancers believed caused by chronic HB infection and atrophic corpus gastritis predisposes to gastric cancer development. Results provide insight into mechanisms underlying atrophic HB infection.	9
DDED0453	D78	MESH:D019698	Hepatitis C, Chronic	GPL570	54675	Jul 02 2014	GDS4880	GSE49954	287. Treatment-naive, chronic hepatitis C virus-infected patients: CD4+ and CD8+ T-lymphocytes	Analysis of antigen-specific CD4+ and CD8+ T-cells from treatment-naive, chronic hepatitis C virus (CHC) patients with high or low viral loads. Results provide insight into molecular mechanisms underlying functional impairment differences between CD4+ and CD8+ T-cells during CHC infection.	30
DDED0454	D78	MESH:D019698	Hepatitis C, Chronic	GPL570	54675	Jul 02 2014	GDS4880	GSE49954	287. Treatment-naive, chronic hepatitis C virus-infected patients: CD4+ and CD8+ T-lymphocytes	Analysis of antigen-specific CD4+ and CD8+ T-cells from treatment-naive, chronic hepatitis C virus (CHC) patients with high or low viral loads. Results provide insight into molecular mechanisms underlying functional impairment differences between CD4+ and CD8+ T-cells during CHC infection.	30
DDED0158	D79	MESH:D006519	Hepatitis, Alcoholic	GPL570	54675	Feb 18 2013	GDS4389	GSE28619	461. Alcoholic hepatitis	Analysis of alcoholic hepatitis (AH) livers. AH is a severe form of alcoholic liver disease characterized by hepatocellular damage, steatosis and pericellular fibrosis. Results provide insight into the molecular mechanisms underlying AH pathogenesis.	22
DDED0167	D8	OWNID_008	Aldosterone-Producing Adenomas	GPL570	54675	Aug 14 2007	GDS2860	GSE8514	1073. Aldosterone-producing adeonoma	Analysis of aldosterone-producing adenoma (APA) samples from patients with primary hyperaldosteronism (PA). The source of aldosterone in many patients with PA is unilateral APA. Results provide insight into the mechanisms causing elevated aldosterone production in APA.	15
DDED0292	D80	MESH:D015658	HIV Infections	GPL570	54675	Feb 21 2013	GDS4358	GSE35864	479. Two types of HIV-associated neurocognitive impairment: brain regions	Analysis of basal ganglia, frontal cortex, and white matter from HIV patients with HIV-associated dementia (HAD) or HAD plus HIV encephalitis (HIVE). Results provide insight into molecular events of neurological impairment and inflammation associated with HIV infection in different brain regions.	72
DDED0061	D81	MESH:D006689	Hodgkin Disease	GPL8300	12625	Oct 10 2012	GDS1419	GSE2657	1474. Classical Hodgkin's lymphoma: T cell expression profile	Expression profiling of CD3+ T cells isolated from peripheral blood samples of untreated patients with classical Hodgkin's lymphoma. CD3+ T cells from healthy donors and patients with sarcoidosis also examined.	6
DDED0027	D82	MESH:D006816	Huntington Disease	GPL1449	19881	Dec 02 2005	GDS1332	GSE1767	1504. Huntington's disease: peripheral blood expression profile (Codelink Uniset 20K)	Analysis of blood samples of 5 presymptomatic and 12 symptomatic Huntington's disease (HD) patients. Studies suggest that gene expression may be altered in a variety of tissues in HD, including peripheral blood. Results identify potential markers for HD.	31
DDED0028	D82	MESH:D006816	Huntington Disease	GPL1449	19881	Dec 02 2005	GDS1332	GSE1767	1504. Huntington's disease: peripheral blood expression profile (Codelink Uniset 20K)	Analysis of blood samples of 5 presymptomatic and 12 symptomatic Huntington's disease (HD) patients. Studies suggest that gene expression may be altered in a variety of tissues in HD, including peripheral blood. Results identify potential markers for HD.	31
DDED0029	D82	MESH:D006816	Huntington Disease	GPL96	22283	Nov 09 2005	GDS1331	GSE1751	1505. Huntington's disease: peripheral blood expression profile (HG-U133A)	Analysis of blood samples of 5 presymptomatic and 12 symptomatic Huntington's disease (HD) patients. Studies suggest that gene expression may be altered in a variety of tissues in HD, including peripheral blood. Results identify potential markers for HD.	31
DDED0030	D82	MESH:D006816	Huntington Disease	GPL96	22283	Nov 09 2005	GDS1331	GSE1751	1505. Huntington's disease: peripheral blood expression profile (HG-U133A)	Analysis of blood samples of 5 presymptomatic and 12 symptomatic Huntington's disease (HD) patients. Studies suggest that gene expression may be altered in a variety of tissues in HD, including peripheral blood. Results identify potential markers for HD.	31
DDED0301	D82	MESH:D006816	Huntington Disease	GPL570	54675	Sep 10 2009	GDS2887	GSE8762	1063. Moderate stage Huntington's disease lymphocytes	Analysis of lymphocytes from patients with moderate stage Huntington's disease (HD). Results provide insight into the feasibility of using gene expression to identify biomarkers for moderate stage HD.	22
DDED0407	D82	MESH:D006816	Huntington Disease	GPL96	22283	Jun 01 2015	GDS4541	GSE24250	389. Hungington's disease: whole blood	Analysis of whole blood from Huntington’s disease (HD) patients and age- and sex-matched healthy controls. To date, a robust and clinically useful blood test for HD has not been developed. Results provide insight into blood biomarkers for HD activity.	14
DDED0109	D83	OMIM:143890	HYPERCHOLESTEROLEMIA, FAMILIAL	GPL570	54675	Apr 22 2010	GDS3669	GSE6088	791. Familial hypercholesterolemia and atherosclerosis: T lymphocytes	Analysis of T cells from familial hypercholesterolemia (FH) patients. FH patients have a defective or missing LDLR resulting in atherosclerosis. In response to initial events of atherosclerosis, T cells interact with vessel wall. Results provide insight into the role of T cells in atherosclerosis.	23
DDED0110	D83	OMIM:143890	HYPERCHOLESTEROLEMIA, FAMILIAL	GPL570	54675	Apr 22 2010	GDS3669	GSE6088	791. Familial hypercholesterolemia and atherosclerosis: T lymphocytes	Analysis of T cells from familial hypercholesterolemia (FH) patients. FH patients have a defective or missing LDLR resulting in atherosclerosis. In response to initial events of atherosclerosis, T cells interact with vessel wall. Results provide insight into the role of T cells in atherosclerosis.	23
DDED0111	D83	OMIM:143890	HYPERCHOLESTEROLEMIA, FAMILIAL	GPL570	54675	Apr 22 2010	GDS3668	GSE6054	792. Familial hypercholesterolemia and atherosclerosis: monocytes	Analysis of monocytes (MO) from familial hypercholesterolemia (FH) patients. FH patients have a defective or missing LDLR resulting in atherosclerosis. Atherosclerotic lesions often contain MO-derived, lipid-laden macrophages. Results provide insight into the role of MO in onset of atherosclerosis.	23
DDED0112	D83	OMIM:143890	HYPERCHOLESTEROLEMIA, FAMILIAL	GPL570	54675	Apr 22 2010	GDS3668	GSE6054	792. Familial hypercholesterolemia and atherosclerosis: monocytes	Analysis of monocytes (MO) from familial hypercholesterolemia (FH) patients. FH patients have a defective or missing LDLR resulting in atherosclerosis. Atherosclerotic lesions often contain MO-derived, lipid-laden macrophages. Results provide insight into the role of MO in onset of atherosclerosis.	23
DDED0378	D84	MESH:C567925	Hyper-Ige Recurrent Infection Syndrome, Autosomal Dominant	GPL6244	33297	Jan 12 2016	GDS5242	GSE51587	156. Interleukin-21 effect on STAT3-deficient naïve B cells from autosomal dominant hyper IgE syndrome patients	Analysis of naïve B cells purified from peripheral blood of AD-HIES patients with STAT3 loss-of-function mutation and then cultured with CD40 ligand alone or together with interleukin-21. Results provide insight into IL-21R/STAT3 signaling induced genes underlying naïve B cell differentiation.	14
DDED0069	D85	MESH:D006950	Hyperlipidemia, Familial Combined	GPL96	22283	Oct 10 2012	GDS946	GSE1010	1582. Familial combined hyperlipidemia	Expression profiling of lymphoblastic cell lines derived from the peripheral blood lymphocytes of patients with familial combined hyperlipidemia (FCHL), the most common form of genetically determined dyslipidemia. Results provide insight into the pathophysiology of FCHL.	24
DDED0035	D86	MESH:D006976	Hypertension, Pulmonary	GPL80	7129	Mar 03 2004	GDS504	GSE703	1693. Pulmonary arterial hypertension and PBMC	Analysis of peripheral blood mononuclear (PBMC) cells in patients with pulmonary arterial hypertension (PAH). Altered gene expression patterns in PAH PBMCs may allow disease subgroup identification and prediction of treatment response.	20
DDED0150	D86	MESH:D006976	Hypertension, Pulmonary	GPL6244	33297	Aug 06 2015	GDS5610	GSE67492	49. Heritable pulmonary arterial hypertension: cardiac right ventricular wall	Analysis of biopsies of right ventricle (RV) from patients with pulmonary arterial hypertension (PAH) with bone morphogenetic protein receptor type II (BMPR2) mutation. Results provide insight into molecular mechanisms underlying the metabolic effects of mutant BMPR2 in PAH RVs.	6
DDED0005	D87	MESH:D054990	Idiopathic Pulmonary Fibrosis	GPL96	22283	May 04 2015	GDS4995	GSE40839	233. Scleroderma-associated interstitial lung disease patients: pulmonary fibroblasts	Analysis of lung fibroblasts isolated from biopsies, taken at the time of diagnosis, from patients with well-defined pulmonary fibrosis associated with systemic sclerosis (SSc-ILD). Results provide insight into the molecular mechanisms underlying the fibrotic fibroblast phenotype in SSc-ILD.	21
DDED0007	D87	MESH:D054990	Idiopathic Pulmonary Fibrosis	GPL570	54675	Jun 19 2014	GDS4580	GSE44723	374. Idiopathic pulmonary fibrosis: cultured lung fibroblasts	Analysis of lung fibroblasts from individuals with rapid or slow progressing idiopathic pulmonary fibrosis (IPF). Results provide insight into molecular mechanisms underlying the different degrees of	14
DDED0008	D87	MESH:D054990	Idiopathic Pulmonary Fibrosis	GPL570	54675	Jun 19 2014	GDS4580	GSE44723	374. Idiopathic pulmonary fibrosis: cultured lung fibroblasts	Analysis of lung fibroblasts from individuals with rapid or slow progressing idiopathic pulmonary fibrosis (IPF). Results provide insight into molecular mechanisms underlying the different degrees of	14
DDED0197	D87	MESH:D054990	Idiopathic Pulmonary Fibrosis	GPL1739	10458	Oct 10 2012	GDS1252	GSE2052	1534. Idiopathic pulmonary fibrosis	Expression profiling of lung tissues from patients with idiopathic pulmonary fibrosis (IPF), a progressive and lethal disorder characterized by the abnormal formation of fibrous scar tissue in the lungs. Results provide insight into the pathogenesis of IPF.	26
DDED0392	D87	MESH:D054990	Idiopathic Pulmonary Fibrosis	GPL570	54675	Feb 15 2013	GDS4279	GSE24206	516. Early and advanced idiopathic pulmonary fibrosis: whole lung	Analysis of whole lung biopsy or explant from early and advanced idiopathic pulmonary fibrosis (IPF) patients. IPF is a fatal subtype of pulmonary fibrosis difficult to diagnose. Results provide insight into developing a diagnostic model for IPF.	23
DDED0393	D87	MESH:D054990	Idiopathic Pulmonary Fibrosis	GPL570	54675	Feb 15 2013	GDS4279	GSE24206	516. Early and advanced idiopathic pulmonary fibrosis: whole lung	Analysis of whole lung biopsy or explant from early and advanced idiopathic pulmonary fibrosis (IPF) patients. IPF is a fatal subtype of pulmonary fibrosis difficult to diagnose. Results provide insight into developing a diagnostic model for IPF.	23
DDED0337	D88	MESH:D015212	Inflammatory Bowel Diseases	GPL8300	12625	Apr 27 2007	GDS2642	GSE6731	1150. Crohn's disease and ulcerative colitis	Analysis of colonoscopic biopsies from patients with Crohn’s disease (CD) or ulcerative colitis (UC). CD and UC are inflammatory bowel diseases with variable, overlapping clinical features and complex pathophysiologies. Results provide insight into the pathogenesis of CD and UC.	36
DDED0253	D89	OWNID_016	Inflammatory dilated cardiomyopathy (DCMI)	GPL570	54675	Mar 19 2007	GDS2154	GSE4172	1287. Inflammatory dilated cardiomyopathy	Analysis of parvovirus B19 positive endomyocardial biopsy (EMB) specimens from patients with inflammatory dilated cardiomyopathy (DCMi). Results report on a distinctive cardiac expression pattern in DCMi thereby providing insight into the pathogenesis of this DCM subtype.	12
DDED0153	D9	MESH:D000506	Alopecia Areata	GPL570	54675	Feb 10 2015	GDS5272	GSE45512	142. Alopecia areata: scalp skin	Analysis of scalp skin from patients with alopecia areata (AA). AA is a common autoimmune disease resulting from damage of the hair follicle by T cells. Results provide insight into the molecular mechanisms underlying AA pathogenesis.	10
DDED0043	D90	MESH:D002532	Intracranial Aneurysm	GPL570	54675	Dec 16 2011	GDS3903	GSE26969	697. Unruptured intracranial arterial aneurysm: cerebral artery	Analysis of unruptured intracranial arterial aneurysm (IAA). IAA is a cerebrovascular disorder in which weakness in a cerebral artery wall causes localized dilation and possible rupture. Results provide insight into the molecular mechanisms underlying cerebral aneurysms.	6
DDED0011	D91	OWNID_003	Intraductal papillary mucinous neoplasm (IPMN)	GPL570	54675	Aug 31 2011	GDS3836	GSE19650	732. Multistep pancreatic carcinogenesis: epithelial cells	Analysis of epithelial neoplastic cells at 3 stages of tumor development and normal cells from the main pancreatic duct. Anti-tumor immunity changes over the course of tumor progression. Results provide insight into how and when effective immune surveillance is overcome during cancer progression.	22
DDED0009	D92	OWNID_001	Intraductal papillary-mucinous adenoma (IPMA)	GPL570	54675	Aug 31 2011	GDS3836	GSE19650	732. Multistep pancreatic carcinogenesis: epithelial cells	Analysis of epithelial neoplastic cells at 3 stages of tumor development and normal cells from the main pancreatic duct. Anti-tumor immunity changes over the course of tumor progression. Results provide insight into how and when effective immune surveillance is overcome during cancer progression.	22
DDED0010	D93	OWNID_002	Intraductal papillary-mucinous carcinoma (IPMC)	GPL570	54675	Aug 31 2011	GDS3836	GSE19650	732. Multistep pancreatic carcinogenesis: epithelial cells	Analysis of epithelial neoplastic cells at 3 stages of tumor development and normal cells from the main pancreatic duct. Anti-tumor immunity changes over the course of tumor progression. Results provide insight into how and when effective immune surveillance is overcome during cancer progression.	22
DDED0119	D94	MESH:D003882	Dermatomyositis	GPL96	22283	Sep 17 2009	GDS3417	GSE11971	888. Untreated juvenile dermatomyositis muscle biopsies	Analysis of skeletal muscle biopsies from untreated girls with active symptoms of juvenile dermatomyositis (JDM) less than 2 months or greater than 2 months. Results provide insight into the impact of the duration of chronic inflammation on gene expression in muscle of untreated children with JDM.	23
DDED0120	D94	MESH:D003882	Dermatomyositis	GPL96	22283	Sep 17 2009	GDS3417	GSE11971	888. Untreated juvenile dermatomyositis muscle biopsies	Analysis of skeletal muscle biopsies from untreated girls with active symptoms of juvenile dermatomyositis (JDM) less than 2 months or greater than 2 months. Results provide insight into the impact of the duration of chronic inflammation on gene expression in muscle of untreated children with JDM.	23
DDED0227	D94	MESH:D003882	Dermatomyositis	GPL97	22645	Jul 27 2016	GDS2855	GSE3307	1076. Various muscle diseases (HG-U133B)	Analysis of muscle biopsy specimens from patients with various muscle diseases. Results provide insight into the diagnosis and pathogenesis of muscle diseases.	119
DDED0238	D94	MESH:D003882	Dermatomyositis	GPL96	22283	Jul 27 2016	GDS1956	GSE3307	1347. Various muscle diseases (HG-U133A)	Analysis of muscle biopsy specimens from patients with various muscle diseases. Results provide insight into the diagnosis and pathogenesis of muscle diseases.	121
DDED0051	D95	MESH:D055623	Keratosis, Actinic	GPL96	22283	Oct 10 2012	GDS2200	GSE2503	1273. Non-melanoma skin cancer	Analysis of normal skin, actinic keratotic (AK) lesion, and squamous cell carcinoma (SCC) tumor biopsies from 5 patients with non-melanoma skin cancer (NMSC). Results provide insight into the molecular pathogenesis of NMSC.	15
DDED0259	D96	MESH:D055985	Latent Tuberculosis	GPL570	54675	Jul 01 2014	GDS4966	GSE54992	251. Active tuberculosis: peripheral blood mononuclear cells	Analysis of PBMCs isolated from patients with active pulmonary tuberculosis (PTB) and latent TB infection (LTBI). Results provide insight into identifying potential biomarkers that can distinguish individuals with PTB from LTBI.	21
DDED0077	D97	MESH:D007889	Leiomyoma	GPL96	22283	Oct 10 2012	GDS484	GSE593	1702. Uterine fibroid and normal myometrial tissue	Comparison of normal myometrium and uterine leiomyomas obtained from fibroid afflicted patients.	10
DDED0276	D97	MESH:D007889	Leiomyoma	GPL96	22283	Aug 09 2006	GDS2246	GSE2725	1254. Uterine fibroids with mutated fumarate hydratase (II)	Analysis of uterine fibroids with mutations in the fumarate hydratase (FH) gene. FH catalyzes the hydration of fumarate in the TCA cycle. Heterozygous germline mutations in FH cause uterine fibroids and renal cell cancer. Results provide insight into the pathogenesis of TCA cycle-related tumors.	10
DDED0363	D97	MESH:D007889	Leiomyoma	GPL96	22283	Aug 09 2006	GDS2245	GSE2724	1255. Uterine fibroids with mutated fumarate hydratase (I)	Analysis of uterine fibroids with mutations in the fumarate hydratase (FH) gene. FH catalyzes the hydration of fumarate in the TCA cycle. Heterozygous germline mutations in FH cause uterine fibroids and renal cell cancer. Results provide insight into the pathogenesis of TCA cycle-related tumors.	18
DDED0423	D98	MESH:C537194	Lethal congenital contracture syndrome 1	GPL96	22283	Nov 09 2005	GDS1295	GSE1481	1520. Lethal congenital contracture syndrome	Analysis of spinal cord from fetuses with lethal congenital contracture syndrome (LCCS). LCCS is autosomal recessive, causes death in 32nd gestational week, and involves degeneration of anterior horn motor neurons in spinal cord. Results provide insight into pathways active in motoneuron disease.	5
DDED0426	D99	MESH:D007938	Leukemia	GPL96	22283	Nov 01 2007	GDS3057	GSE9476	1004. Acute myeloid leukemia	Comparison of leukemic blasts from 26 acute myeloid leukemia (AML) patients with normal hematopoietic cells at a variety of different stages of maturation from 38 healthy donors. Results provide insight into the possible clinical significance of those genes with AML-specific expression changes.	64
DDED0064	D44	MESH:D003093	Colitis, Ulcerative	GPL284	34560	Nov 09 2005	GDS1330	GSE1710	1506. Crohn disease and ulcerative colitis comparison	Expression profiling of mucosal biopsy samples from sigmoid colons of 10 patients with Crohn disease (CD) and 10 patients with ulcerative colitis (UC). CD and UC are two forms of inflammatory bowel disease. Results provide insight into the pathogenesis of CD and UC.	31
DDED0063	D48	MESH:D003424	Crohn Disease	GPL284	34560	Nov 09 2005	GDS1330	GSE1710	1506. Crohn disease and ulcerative colitis comparison	Expression profiling of mucosal biopsy samples from sigmoid colons of 10 patients with Crohn disease (CD) and 10 patients with ulcerative colitis (UC). CD and UC are two forms of inflammatory bowel disease. Results provide insight into the pathogenesis of CD and UC.	31
